# Supplementary material for: Crystal structure and features of 3′,8-di­benzyl­idene-4a,5,6,7,8,8a-hexa­hydro-2′H-spiro­[chromene-2,1′-cyclo­hexa­n]-2′-one
Source: Acta Crystallogr E Crystallogr Commun. 2017 Oct 6;73(Pt 11):1622–5. doi: 10.1107/S2056989017014165 (PMC5683477; doi:10.1107/S2056989017014165)
Supplement: Supplementary file 1 [file e-73-01622-sup1.cif]

##############################################################################
#                                                                            #
# This CIF contains the data in a paper accepted for publication in          #
# Acta Crystallographica Section E. It conforms to the requirements of       #
# Notes for Authors for Acta Crystallographica Section E, and has been       #
# peer reviewed under the auspices of the IUCr Commission on Journals.       #
#                                                                            #
# Full details of the Crystallographic Information File format               #
# are given in the paper "The Crystallographic Information File (CIF):       #
# a New Standard Archive File for Crystallography" by S. R. Hall, F. H.      #
# Allen and I. D. Brown [Acta Cryst. (1991), A47, 655-685].                  #
#                                                                            #
# The current version of the core CIF dictionary is obtainable from          #
# ftp://ftp.iucr.org/pub/cif_core.dic.                                       #
#                                                                            #
# Software is freely available for graphical display of the structure(s)     #
# in this CIF. For information consult the CIF software page                 #
# http://www.iucr.org/resources/cif/software.                                #
#                                                                            #
# This file may be used for bona fide research purposes within the           #
# scientific community so long as proper attribution is given to the journal # 
# article from which it was obtained.                                        #
#                                                                            #
##############################################################################
data_I
_audit_creation_method     'SHELXL-2014/7'
_journal_date_recd_electronic     2017-08-10
_journal_date_accepted     2017-10-02
_journal_name_full     'Acta Crystallographica, Section E'
_journal_year     2017
_journal_volume     73
_journal_issue     11
_journal_page_first     1622
_journal_page_last     1625
_journal_paper_category     GO
_journal_paper_doi     10.1107/S2056989017014165
_journal_coeditor_code     RK2438
_publ_contact_author_name     'Alexander Anis'kov'
_publ_contact_author_address
;
Institute of Chemistry, National Research Saratov State University,
83 Astrakhanskaya St., Saratov 410012,
Russian Federation
;
_publ_contact_author_email     'aniskovalvis@gmail.com'
_publ_contact_author_fax     ?
_publ_contact_author_phone     ?
_publ_section_title
;\
Crystal structure and features of
3',8-dibenzylidene-4a,5,6,7,8,8a-hexahydro-2'<i>H</i>-spiro[chromene-2,1'-\
cyclohexan]-2'-one
;
loop_
    _publ_author_name
    _publ_author_footnote
    _publ_author_address
    "Anis'kov, Alexander" .
;
Institute of Chemistry, National Research Saratov State University,
83 Astrakhanskaya St., Saratov 410012,
Russian Federation
;
    'Grinev, Vyacheslav' .
;
Institute of Chemistry, National Research Saratov State University,
83 Astrakhanskaya St., Saratov 410012,
Russian Federation
;
    'Klochkova, Irina' .
;
Institute of Chemistry, National Research Saratov State University,
83 Astrakhanskaya St., Saratov 410012,
Russian Federation
;
_publ_section_synopsis
;
In the title compound, the C\\db C---C---C torsion angles in the
phenylmethylidene  units  are 166.6 (3) and -48.0(4)\%. In the crystal,
molecules form a three-dimensional network by means of weak C---H...O hydrogen
bonds. The most important contributions to the crystal structure are the H...H
interactions (68.8%).
;
_chemical_name_systematic
;\
3',8-Dibenzylidene-4a,5,6,7,8,8a-hexahydro-2'<i>H</i>-\
spiro[chromene-2,1'-cyclohexan]-2'-one
;
_chemical_name_common     ?
_chemical_formula_moiety     'C28 H28 O2'
_chemical_formula_sum     'C28 H28 O2'
_chemical_formula_iupac     'C28 H28 O2'
_chemical_formula_weight     396.50
_chemical_melting_point_gt     413
_chemical_melting_point_lt     414
_shelx_space_group_comment
;
The symmetry employed for this shelxl refinement is uniquely defined
by the following loop, which should always be used as a source of
symmetry information in preference to the above space-group names.
They are only intended as comments.
;
_space_group_crystal_system     orthorhombic
_space_group_name_H-M_alt     'P n a 21'
_space_group_name_Hall     'P 2c -2n'
loop_
    _space_group_symop_operation_xyz
    'x, y, z'
    '-x, -y, z+1/2'
    '-x+1/2, y+1/2, z+1/2'
    'x+1/2, -y+1/2, z'
_cell_length_a     8.5797(7)
_cell_length_b     14.7450(13)
_cell_length_c     16.7720(14)
_cell_angle_alpha     90
_cell_angle_beta     90
_cell_angle_gamma     90
_cell_volume     2121.8(3)
_cell_formula_units_Z     4
_cell_measurement_reflns_used     3830
_cell_measurement_theta_min     2.43
_cell_measurement_theta_max     24.495
_cell_measurement_temperature     100(2)
_exptl_crystal_description     'prism'
_exptl_crystal_colour     'colourless'
_exptl_crystal_size_max     0.240
_exptl_crystal_size_mid     0.220
_exptl_crystal_size_min     0.210
_exptl_crystal_density_diffrn     1.241
_exptl_crystal_density_meas     ?
_exptl_crystal_density_method     ?
_exptl_crystal_F_000     848
_exptl_absorpt_coefficient_mu     0.076
_exptl_absorpt_correction_type     multi-scan
_exptl_absorpt_process_details
;
(<i>SADABS</i>; Bruker, 2008)
;
_shelx_estimated_absorpt_T_min     0.982
_shelx_estimated_absorpt_T_max     0.984
_exptl_absorpt_correction_T_min     0.917
_exptl_absorpt_correction_T_max     0.984
_diffrn_ambient_temperature     100(2)
_diffrn_radiation_type     'Mo K\a'
_diffrn_radiation_wavelength     0.71073
_diffrn_measurement_device_type     'Bruker SMART CCD 1K area detector'
_diffrn_measurement_method     '\w scans'
_diffrn_detector_area_resol_mean     ?
_diffrn_reflns_number     23380
_diffrn_reflns_av_R_equivalents     0.0497
_diffrn_reflns_theta_min     1.839
_diffrn_reflns_theta_max     29.997
_diffrn_reflns_theta_full     25.242
_diffrn_measured_fraction_theta_max     1.000
_diffrn_measured_fraction_theta_full     1.000
_diffrn_reflns_limit_h_min     -11
_diffrn_reflns_limit_h_max     12
_diffrn_reflns_limit_k_min     -20
_diffrn_reflns_limit_k_max     20
_diffrn_reflns_limit_l_min     -23
_diffrn_reflns_limit_l_max     23
_refine_special_details     ?
_reflns_number_total     6113
_reflns_number_gt     4907
_reflns_threshold_expression     'I > 2\s(I)'
_refine_ls_structure_factor_coef     Fsqd
_refine_ls_matrix_type     full
_refine_ls_R_factor_all     0.0763
_refine_ls_R_factor_gt     0.0557
_refine_ls_wR_factor_gt     0.1196
_refine_ls_wR_factor_ref     0.1319
_refine_ls_goodness_of_fit_ref     1.047
_refine_ls_restrained_S_all     1.047
_refine_ls_number_reflns     6113
_refine_ls_number_parameters     271
_refine_ls_number_restraints     1
_refine_ls_hydrogen_treatment     constr
_refine_ls_weighting_scheme     calc
_refine_ls_weighting_details
              'w=1/[\s^2^(Fo^2^)+(0.0522P)^2^+1.0029P] where P=(Fo^2^+2Fc^2^)/3'
_atom_sites_solution_hydrogens     geom
_atom_sites_solution_primary     direct
_atom_sites_solution_secondary     difmap
_refine_ls_shift/su_max     0.000
_refine_ls_shift/su_mean     0.000
_refine_diff_density_max     0.325
_refine_diff_density_min     -0.235
_refine_ls_extinction_method     'none'
_refine_ls_extinction_coef     .
loop_
    _atom_type_symbol
    _atom_type_description
    _atom_type_scat_dispersion_real
    _atom_type_scat_dispersion_imag
    _atom_type_scat_source
    'C' 'C' 0.0033 0.0016
                         'International Tables Vol C Tables 4.2.6.8 and 6.1.1.4'
    'H' 'H' 0.0000 0.0000
                         'International Tables Vol C Tables 4.2.6.8 and 6.1.1.4'
    'O' 'O' 0.0106 0.0060
                         'International Tables Vol C Tables 4.2.6.8 and 6.1.1.4'
_computing_data_collection
;
SMART (Bruker, 2001)
;
_computing_cell_refinement
;
SAINT (Bruker, 2009)
;
_computing_data_reduction
;
SAINT (Bruker, 2009)
;
_computing_structure_solution
;
SHELXS97 (Sheldrick, 2008)
;
_computing_structure_refinement
;
SHELXL2014 (Sheldrick, 2015)
;
_computing_molecular_graphics
;
PLATON (Spek, 2009)
;
_computing_publication_material
;
publCIF (Westrip, 2010)
;
loop_
    _atom_site_type_symbol
    _atom_site_label
    _atom_site_fract_x
    _atom_site_fract_y
    _atom_site_fract_z
    _atom_site_U_iso_or_equiv
    _atom_site_adp_type
    _atom_site_calc_flag
    _atom_site_occupancy
    _atom_site_disorder_assembly
    _atom_site_disorder_group
    O O2 0.1174(2) 0.52918(13) 0.16577(13) 0.0218(4) Uani d 1 . .
    O O1 0.1183(3) 0.75243(15) 0.14425(13) 0.0280(5) Uani d 1 . .
    C C18 -0.1447(3) 0.48947(19) 0.19621(18) 0.0196(5) Uani d 1 . .
    C C6 -0.1400(3) 0.65682(19) -0.06165(19) 0.0225(6) Uani d 1 . .
    C C15 0.1452(3) 0.6535(2) 0.29827(19) 0.0244(6) Uani d 1 . .
    H H15A 0.1763 0.6416 0.3541 0.029 Uiso calc 1 . .
    H H15B 0.1211 0.7189 0.2935 0.029 Uiso calc 1 . .
    C C21 -0.1350(4) 0.6132(2) 0.33496(19) 0.0255(6) Uani d 1 . .
    H H21A -0.1434 0.6782 0.3492 0.031 Uiso calc 1 . .
    H H21B -0.1168 0.5787 0.3847 0.031 Uiso calc 1 . .
    C C22 -0.1532(3) 0.44888(19) 0.12445(18) 0.0214(6) Uani d 1 . .
    H H22 -0.0658 0.4572 0.0904 0.026 Uiso calc 1 . .
    C C24 -0.3097(4) 0.3970(2) 0.01014(18) 0.0232(6) Uani d 1 . .
    H H24 -0.2483 0.4358 -0.0224 0.028 Uiso calc 1 . .
    C C12 0.1424(3) 0.67807(19) 0.11548(18) 0.0202(5) Uani d 1 . .
    C C11 0.3598(3) 0.5667(2) 0.1080(2) 0.0245(6) Uani d 1 . .
    H H11A 0.4135 0.5166 0.1360 0.029 Uiso calc 1 . .
    H H11B 0.4368 0.6155 0.0985 0.029 Uiso calc 1 . .
    C C28 -0.3708(3) 0.3333(2) 0.1377(2) 0.0252(6) Uani d 1 . .
    H H28 -0.3509 0.3274 0.1932 0.030 Uiso calc 1 . .
    C C9 0.2076(4) 0.6050(2) -0.01768(19) 0.0245(6) Uani d 1 . .
    H H9A 0.2822 0.6499 -0.0395 0.029 Uiso calc 1 . .
    H H9B 0.1535 0.5762 -0.0632 0.029 Uiso calc 1 . .
    C C2 -0.3786(4) 0.6144(2) -0.1291(2) 0.0300(7) Uani d 1 . .
    H H2 -0.4850 0.5966 -0.1267 0.036 Uiso calc 1 . .
    C C19 -0.2720(3) 0.4892(2) 0.25860(18) 0.0231(6) Uani d 1 . .
    H H19A -0.2474 0.4435 0.3000 0.028 Uiso calc 1 . .
    H H19B -0.3722 0.4721 0.2335 0.028 Uiso calc 1 . .
    C C10 0.2982(4) 0.5323(2) 0.02809(19) 0.0252(6) Uani d 1 . .
    H H10A 0.2292 0.4796 0.0375 0.030 Uiso calc 1 . .
    H H10B 0.3870 0.5116 -0.0049 0.030 Uiso calc 1 . .
    C C23 -0.2807(3) 0.39322(19) 0.09204(18) 0.0219(6) Uani d 1 . .
    C C13 0.2283(3) 0.60278(19) 0.16023(18) 0.0212(6) Uani d 1 . .
    C C8 0.0891(4) 0.65388(19) 0.03317(18) 0.0218(6) Uani d 1 . .
    C C17 -0.0070(3) 0.54326(19) 0.21749(17) 0.0204(6) Uani d 1 . .
    C C1 -0.2972(4) 0.6319(2) -0.05929(19) 0.0271(6) Uani d 1 . .
    H H1 -0.3487 0.6269 -0.0094 0.033 Uiso calc 1 . .
    C C14 0.2827(4) 0.6308(2) 0.24302(19) 0.0257(6) Uani d 1 . .
    H H14A 0.3514 0.6844 0.2385 0.031 Uiso calc 1 . .
    H H14B 0.3442 0.5808 0.2668 0.031 Uiso calc 1 . .
    C C25 -0.4265(4) 0.3451(2) -0.0247(2) 0.0279(7) Uani d 1 . .
    H H25 -0.4440 0.3486 -0.0806 0.033 Uiso calc 1 . .
    C C5 -0.0683(4) 0.6665(2) -0.1359(2) 0.0264(6) Uani d 1 . .
    H H5 0.0374 0.6853 -0.1387 0.032 Uiso calc 1 . .
    C C4 -0.1497(4) 0.6491(2) -0.2057(2) 0.0286(7) Uani d 1 . .
    H H4 -0.0992 0.6553 -0.2558 0.034 Uiso calc 1 . .
    C C3 -0.3049(4) 0.6227(2) -0.2025(2) 0.0307(7) Uani d 1 . .
    H H3 -0.3604 0.6104 -0.2503 0.037 Uiso calc 1 . .
    C C7 -0.0583(4) 0.67387(19) 0.01428(18) 0.0232(6) Uani d 1 . .
    H H7 -0.1179 0.7026 0.0548 0.028 Uiso calc 1 . .
    C C27 -0.4889(4) 0.2823(2) 0.1028(2) 0.0316(7) Uani d 1 . .
    H H27 -0.5506 0.2431 0.1348 0.038 Uiso calc 1 . .
    C C16 0.0016(3) 0.6001(2) 0.27985(19) 0.0230(6) Uani d 1 . .
    C C20 -0.2876(4) 0.5820(2) 0.2972(2) 0.0283(7) Uani d 1 . .
    H H20A -0.3696 0.5796 0.3387 0.034 Uiso calc 1 . .
    H H20B -0.3203 0.6267 0.2564 0.034 Uiso calc 1 . .
    C C26 -0.5171(4) 0.2885(2) 0.0216(2) 0.0336(7) Uani d 1 . .
    H H26 -0.5984 0.2539 -0.0020 0.040 Uiso calc 1 . .
loop_
    _atom_site_aniso_label
    _atom_site_aniso_U_11
    _atom_site_aniso_U_22
    _atom_site_aniso_U_33
    _atom_site_aniso_U_12
    _atom_site_aniso_U_13
    _atom_site_aniso_U_23
    O2 0.0196(9) 0.0200(10) 0.0259(10) -0.0023(8) 0.0012(8) 0.0002(8)
    O1 0.0335(12) 0.0230(10) 0.0274(12) 0.0018(9) -0.0003(9) -0.0023(9)
    C18 0.0196(12) 0.0177(12) 0.0215(13) 0.0005(10) -0.0010(11) 0.0022(10)
    C6 0.0246(14) 0.0194(13) 0.0236(14) 0.0048(11) -0.0015(12) -0.0011(11)
    C15 0.0267(15) 0.0250(14) 0.0214(14) -0.0048(11) -0.0046(12) -0.0012(11)
    C21 0.0286(16) 0.0253(14) 0.0227(14) -0.0022(12) 0.0023(12) -0.0006(12)
    C22 0.0202(12) 0.0200(13) 0.0239(15) -0.0012(11) 0.0012(11) -0.0004(11)
    C24 0.0225(14) 0.0208(14) 0.0263(15) 0.0005(11) 0.0009(12) -0.0011(11)
    C12 0.0188(12) 0.0195(13) 0.0222(14) -0.0012(10) 0.0022(11) -0.0008(11)
    C11 0.0185(13) 0.0235(14) 0.0315(16) 0.0011(11) 0.0010(12) 0.0008(12)
    C28 0.0253(14) 0.0239(14) 0.0264(15) -0.0033(11) -0.0012(12) -0.0001(12)
    C9 0.0238(14) 0.0231(14) 0.0265(15) 0.0022(11) 0.0050(12) -0.0028(12)
    C2 0.0276(15) 0.0295(16) 0.0328(17) 0.0010(12) -0.0025(14) -0.0012(13)
    C19 0.0204(13) 0.0266(14) 0.0223(15) -0.0027(11) 0.0006(11) 0.0001(12)
    C10 0.0212(13) 0.0245(14) 0.0300(16) 0.0024(11) 0.0051(12) -0.0009(12)
    C23 0.0198(13) 0.0197(13) 0.0263(15) 0.0012(11) -0.0009(12) -0.0025(11)
    C13 0.0172(12) 0.0205(13) 0.0258(14) -0.0012(10) -0.0009(11) 0.0015(11)
    C8 0.0247(14) 0.0172(12) 0.0237(15) -0.0010(10) 0.0035(12) -0.0007(11)
    C17 0.0211(13) 0.0189(13) 0.0212(14) 0.0007(11) 0.0002(10) 0.0013(10)
    C1 0.0272(15) 0.0285(15) 0.0257(16) 0.0037(12) 0.0031(13) -0.0001(12)
    C14 0.0239(14) 0.0270(15) 0.0261(16) -0.0051(12) -0.0067(13) 0.0010(12)
    C25 0.0261(15) 0.0297(16) 0.0279(16) 0.0045(13) -0.0053(13) -0.0045(13)
    C5 0.0290(16) 0.0228(14) 0.0275(15) 0.0017(11) 0.0023(13) 0.0002(12)
    C4 0.0361(17) 0.0271(15) 0.0228(15) 0.0056(13) 0.0028(13) 0.0018(12)
    C3 0.0377(18) 0.0276(16) 0.0267(16) 0.0051(13) -0.0065(14) -0.0038(13)
    C7 0.0262(14) 0.0201(13) 0.0232(14) 0.0028(11) 0.0040(12) -0.0018(11)
    C27 0.0294(15) 0.0269(15) 0.0386(19) -0.0097(13) -0.0001(14) 0.0017(14)
    C16 0.0230(13) 0.0236(14) 0.0224(14) -0.0011(11) -0.0007(11) 0.0018(11)
    C20 0.0243(15) 0.0327(16) 0.0280(16) 0.0013(13) 0.0021(13) -0.0039(13)
    C26 0.0295(16) 0.0311(16) 0.0401(18) -0.0068(13) -0.0074(15) -0.0060(14)
_geom_special_details
;
 All s.u.'s (except the s.u.in the dihedral angle between two l.s. planes)
 are estimated using the full covariance matrix. The cell s.u.'s are taken
 into account individually in the estimation of s.u.'s in distances, angles
 and torsion angles; correlations between s.u.'s in cell parameters are only
 used when they are defined by crystal symmetry. An approximate (isotropic)
 treatment of cell s.u.'s is used for estimating s.u.'s involving l.s. planes.
;
loop_
    _geom_bond_atom_site_label_1
    _geom_bond_atom_site_label_2
    _geom_bond_site_symmetry_2
    _geom_bond_distance
    _geom_bond_publ_flag
    O2 C17 . 1.391(3) ?
    O2 C13 . 1.446(3) ?
    O1 C12 . 1.216(4) ?
    C18 C22 . 1.346(4) ?
    C18 C17 . 1.467(4) ?
    C18 C19 . 1.512(4) ?
    C6 C5 . 1.396(4) ?
    C6 C1 . 1.398(4) ?
    C6 C7 . 1.475(4) ?
    C15 C16 . 1.494(4) ?
    C15 C14 . 1.537(4) ?
    C15 H15A . 0.9900 ?
    C15 H15B . 0.9900 ?
    C21 C16 . 1.505(4) ?
    C21 C20 . 1.526(4) ?
    C21 H21A . 0.9900 ?
    C21 H21B . 0.9900 ?
    C22 C23 . 1.471(4) ?
    C22 H22 . 0.9500 ?
    C24 C25 . 1.390(4) ?
    C24 C23 . 1.397(4) ?
    C24 H24 . 0.9500 ?
    C12 C8 . 1.497(4) ?
    C12 C13 . 1.529(4) ?
    C11 C13 . 1.525(4) ?
    C11 C10 . 1.526(4) ?
    C11 H11A . 0.9900 ?
    C11 H11B . 0.9900 ?
    C28 C27 . 1.391(4) ?
    C28 C23 . 1.402(4) ?
    C28 H28 . 0.9500 ?
    C9 C8 . 1.510(4) ?
    C9 C10 . 1.531(4) ?
    C9 H9A . 0.9900 ?
    C9 H9B . 0.9900 ?
    C2 C1 . 1.387(5) ?
    C2 C3 . 1.390(5) ?
    C2 H2 . 0.9500 ?
    C19 C20 . 1.520(4) ?
    C19 H19A . 0.9900 ?
    C19 H19B . 0.9900 ?
    C10 H10A . 0.9900 ?
    C10 H10B . 0.9900 ?
    C13 C14 . 1.522(4) ?
    C8 C7 . 1.337(4) ?
    C17 C16 . 1.342(4) ?
    C1 H1 . 0.9500 ?
    C14 H14A . 0.9900 ?
    C14 H14B . 0.9900 ?
    C25 C26 . 1.380(5) ?
    C25 H25 . 0.9500 ?
    C5 C4 . 1.387(5) ?
    C5 H5 . 0.9500 ?
    C4 C3 . 1.388(5) ?
    C4 H4 . 0.9500 ?
    C3 H3 . 0.9500 ?
    C7 H7 . 0.9500 ?
    C27 C26 . 1.386(5) ?
    C27 H27 . 0.9500 ?
    C20 H20A . 0.9900 ?
    C20 H20B . 0.9900 ?
    C26 H26 . 0.9500 ?
loop_
    _geom_angle_atom_site_label_1
    _geom_angle_atom_site_label_2
    _geom_angle_atom_site_label_3
    _geom_angle_site_symmetry_1
    _geom_angle_site_symmetry_3
    _geom_angle
    _geom_angle_publ_flag
    C17 O2 C13 . . 115.6(2) ?
    C22 C18 C17 . . 120.1(3) ?
    C22 C18 C19 . . 125.3(3) ?
    C17 C18 C19 . . 114.5(3) ?
    C5 C6 C1 . . 118.5(3) ?
    C5 C6 C7 . . 122.9(3) ?
    C1 C6 C7 . . 118.6(3) ?
    C16 C15 C14 . . 113.2(3) ?
    C16 C15 H15A . . 108.9 ?
    C14 C15 H15A . . 108.9 ?
    C16 C15 H15B . . 108.9 ?
    C14 C15 H15B . . 108.9 ?
    H15A C15 H15B . . 107.8 ?
    C16 C21 C20 . . 112.0(3) ?
    C16 C21 H21A . . 109.2 ?
    C20 C21 H21A . . 109.2 ?
    C16 C21 H21B . . 109.2 ?
    C20 C21 H21B . . 109.2 ?
    H21A C21 H21B . . 107.9 ?
    C18 C22 C23 . . 128.2(3) ?
    C18 C22 H22 . . 115.9 ?
    C23 C22 H22 . . 115.9 ?
    C25 C24 C23 . . 121.3(3) ?
    C25 C24 H24 . . 119.3 ?
    C23 C24 H24 . . 119.3 ?
    O1 C12 C8 . . 121.9(3) ?
    O1 C12 C13 . . 122.8(3) ?
    C8 C12 C13 . . 115.3(2) ?
    C13 C11 C10 . . 111.3(2) ?
    C13 C11 H11A . . 109.4 ?
    C10 C11 H11A . . 109.4 ?
    C13 C11 H11B . . 109.4 ?
    C10 C11 H11B . . 109.4 ?
    H11A C11 H11B . . 108.0 ?
    C27 C28 C23 . . 120.8(3) ?
    C27 C28 H28 . . 119.6 ?
    C23 C28 H28 . . 119.6 ?
    C8 C9 C10 . . 113.1(3) ?
    C8 C9 H9A . . 109.0 ?
    C10 C9 H9A . . 109.0 ?
    C8 C9 H9B . . 109.0 ?
    C10 C9 H9B . . 109.0 ?
    H9A C9 H9B . . 107.8 ?
    C1 C2 C3 . . 120.1(3) ?
    C1 C2 H2 . . 120.0 ?
    C3 C2 H2 . . 120.0 ?
    C18 C19 C20 . . 110.8(3) ?
    C18 C19 H19A . . 109.5 ?
    C20 C19 H19A . . 109.5 ?
    C18 C19 H19B . . 109.5 ?
    C20 C19 H19B . . 109.5 ?
    H19A C19 H19B . . 108.1 ?
    C11 C10 C9 . . 112.6(2) ?
    C11 C10 H10A . . 109.1 ?
    C9 C10 H10A . . 109.1 ?
    C11 C10 H10B . . 109.1 ?
    C9 C10 H10B . . 109.1 ?
    H10A C10 H10B . . 107.8 ?
    C24 C23 C28 . . 117.6(3) ?
    C24 C23 C22 . . 118.3(3) ?
    C28 C23 C22 . . 124.0(3) ?
    O2 C13 C14 . . 110.3(2) ?
    O2 C13 C11 . . 105.2(2) ?
    C14 C13 C11 . . 113.1(2) ?
    O2 C13 C12 . . 105.0(2) ?
    C14 C13 C12 . . 113.5(2) ?
    C11 C13 C12 . . 109.1(2) ?
    C7 C8 C12 . . 117.1(3) ?
    C7 C8 C9 . . 127.5(3) ?
    C12 C8 C9 . . 115.4(3) ?
    C16 C17 O2 . . 122.5(3) ?
    C16 C17 C18 . . 124.8(3) ?
    O2 C17 C18 . . 112.7(2) ?
    C2 C1 C6 . . 120.7(3) ?
    C2 C1 H1 . . 119.6 ?
    C6 C1 H1 . . 119.6 ?
    C13 C14 C15 . . 112.0(2) ?
    C13 C14 H14A . . 109.2 ?
    C15 C14 H14A . . 109.2 ?
    C13 C14 H14B . . 109.2 ?
    C15 C14 H14B . . 109.2 ?
    H14A C14 H14B . . 107.9 ?
    C26 C25 C24 . . 120.2(3) ?
    C26 C25 H25 . . 119.9 ?
    C24 C25 H25 . . 119.9 ?
    C4 C5 C6 . . 120.8(3) ?
    C4 C5 H5 . . 119.6 ?
    C6 C5 H5 . . 119.6 ?
    C5 C4 C3 . . 120.2(3) ?
    C5 C4 H4 . . 119.9 ?
    C3 C4 H4 . . 119.9 ?
    C2 C3 C4 . . 119.7(3) ?
    C2 C3 H3 . . 120.1 ?
    C4 C3 H3 . . 120.1 ?
    C8 C7 C6 . . 128.1(3) ?
    C8 C7 H7 . . 116.0 ?
    C6 C7 H7 . . 116.0 ?
    C26 C27 C28 . . 120.4(3) ?
    C26 C27 H27 . . 119.8 ?
    C28 C27 H27 . . 119.8 ?
    C17 C16 C15 . . 122.4(3) ?
    C17 C16 C21 . . 121.1(3) ?
    C15 C16 C21 . . 116.6(3) ?
    C19 C20 C21 . . 111.9(3) ?
    C19 C20 H20A . . 109.2 ?
    C21 C20 H20A . . 109.2 ?
    C19 C20 H20B . . 109.2 ?
    C21 C20 H20B . . 109.2 ?
    H20A C20 H20B . . 107.9 ?
    C25 C26 C27 . . 119.6(3) ?
    C25 C26 H26 . . 120.2 ?
    C27 C26 H26 . . 120.2 ?
loop_
    _geom_torsion_atom_site_label_1
    _geom_torsion_atom_site_label_2
    _geom_torsion_atom_site_label_3
    _geom_torsion_atom_site_label_4
    _geom_torsion_site_symmetry_1
    _geom_torsion_site_symmetry_2
    _geom_torsion_site_symmetry_3
    _geom_torsion_site_symmetry_4
    _geom_torsion
    _geom_torsion_publ_flag
    C17 C18 C22 C23 . . . . -179.5(3) ?
    C19 C18 C22 C23 . . . . -2.9(5) ?
    C22 C18 C19 C20 . . . . -138.5(3) ?
    C17 C18 C19 C20 . . . . 38.4(3) ?
    C13 C11 C10 C9 . . . . 56.7(3) ?
    C8 C9 C10 C11 . . . . -47.7(3) ?
    C25 C24 C23 C28 . . . . 1.7(4) ?
    C25 C24 C23 C22 . . . . 178.9(3) ?
    C27 C28 C23 C24 . . . . -2.5(4) ?
    C27 C28 C23 C22 . . . . -179.6(3) ?
    C18 C22 C23 C24 . . . . 146.7(3) ?
    C18 C22 C23 C28 . . . . -36.3(5) ?
    C17 O2 C13 C14 . . . . 51.7(3) ?
    C17 O2 C13 C11 . . . . 173.9(2) ?
    C17 O2 C13 C12 . . . . -70.9(3) ?
    C10 C11 C13 O2 . . . . 55.0(3) ?
    C10 C11 C13 C14 . . . . 175.4(2) ?
    C10 C11 C13 C12 . . . . -57.2(3) ?
    O1 C12 C13 O2 . . . . 119.4(3) ?
    C8 C12 C13 O2 . . . . -60.5(3) ?
    O1 C12 C13 C14 . . . . -1.1(4) ?
    C8 C12 C13 C14 . . . . 179.0(3) ?
    O1 C12 C13 C11 . . . . -128.2(3) ?
    C8 C12 C13 C11 . . . . 51.9(3) ?
    O1 C12 C8 C7 . . . . -48.0(4) ?
    C13 C12 C8 C7 . . . . 131.9(3) ?
    O1 C12 C8 C9 . . . . 135.0(3) ?
    C13 C12 C8 C9 . . . . -45.1(3) ?
    C10 C9 C8 C7 . . . . -134.9(3) ?
    C10 C9 C8 C12 . . . . 41.8(3) ?
    C13 O2 C17 C16 . . . . -25.4(4) ?
    C13 O2 C17 C18 . . . . 154.9(2) ?
    C22 C18 C17 C16 . . . . 166.6(3) ?
    C19 C18 C17 C16 . . . . -10.4(4) ?
    C22 C18 C17 O2 . . . . -13.6(4) ?
    C19 C18 C17 O2 . . . . 169.4(2) ?
    C3 C2 C1 C6 . . . . -0.9(5) ?
    C5 C6 C1 C2 . . . . 2.1(5) ?
    C7 C6 C1 C2 . . . . -179.4(3) ?
    O2 C13 C14 C15 . . . . -54.1(3) ?
    C11 C13 C14 C15 . . . . -171.6(2) ?
    C12 C13 C14 C15 . . . . 63.4(3) ?
    C16 C15 C14 C13 . . . . 31.0(4) ?
    C23 C24 C25 C26 . . . . 0.2(5) ?
    C1 C6 C5 C4 . . . . -2.0(4) ?
    C7 C6 C5 C4 . . . . 179.6(3) ?
    C6 C5 C4 C3 . . . . 0.8(5) ?
    C1 C2 C3 C4 . . . . -0.3(5) ?
    C5 C4 C3 C2 . . . . 0.4(5) ?
    C12 C8 C7 C6 . . . . -179.4(3) ?
    C9 C8 C7 C6 . . . . -2.8(5) ?
    C5 C6 C7 C8 . . . . -38.5(5) ?
    C1 C6 C7 C8 . . . . 143.1(3) ?
    C23 C28 C27 C26 . . . . 1.5(5) ?
    O2 C17 C16 C15 . . . . 0.6(4) ?
    C18 C17 C16 C15 . . . . -179.7(3) ?
    O2 C17 C16 C21 . . . . -179.6(3) ?
    C18 C17 C16 C21 . . . . 0.2(5) ?
    C14 C15 C16 C17 . . . . -4.5(4) ?
    C14 C15 C16 C21 . . . . 175.6(3) ?
    C20 C21 C16 C17 . . . . -18.7(4) ?
    C20 C21 C16 C15 . . . . 161.2(3) ?
    C18 C19 C20 C21 . . . . -57.5(3) ?
    C16 C21 C20 C19 . . . . 47.1(4) ?
    C24 C25 C26 C27 . . . . -1.3(5) ?
    C28 C27 C26 C25 . . . . 0.4(5) ?
loop_
    _geom_hbond_atom_site_label_d
    _geom_hbond_atom_site_label_h
    _geom_hbond_atom_site_label_a
    _geom_hbond_site_symmetry_d
    _geom_hbond_site_symmetry_h
    _geom_hbond_site_symmetry_a
    _geom_hbond_distance_dh
    _geom_hbond_distance_ha
    _geom_hbond_distance_da
    _geom_hbond_angle_dha
    _geom_hbond_publ_flag
    C20 H20B O1 1_555 1_555 2_555 0.990 2.643 3.630 175 yes
    C11 H11B O1 1_555 1_555 2_555 0.990 2.607 3.521 153 yes
_shelx_hkl_file
;
   1   0   0   -0.27    0.07
   1   0   0   -0.32    0.05
  -1   0   0   -0.30    0.03
   2   0   0  205.33    6.82
  -2   0   0  199.42    6.38
  -2   0   0  197.88    6.41
   3   0   0   -0.15    0.16
  -3   0   0   -0.07    0.07
  -3   0   0   -0.10    0.12
  -4   0   0  126.17    4.37
   4   0   0  135.84    4.67
  -4   0   0  133.90    4.25
  -5   0   0    0.15    0.10
   5   0   0   -0.06    0.22
  -5   0   0    0.18    0.19
  -6   0   0   23.34    1.07
   6   0   0   22.74    1.16
  -6   0   0   22.02    0.83
  -7   0   0   -0.11    0.28
   7   0   0    0.09    0.32
  -8   0   0   32.55    1.52
   8   0   0   35.04    1.68
  -9   0   0   -0.39    0.32
   9   0   0    0.05    0.42
 -10   0   0    1.33    0.48
  10   0   0    1.02    0.49
 -11   0   0   -0.47    0.38
  11   0   0   -0.12    0.58
  12   0   0    8.80    1.15
   0  -1   0   -0.08    0.02
   0   1   0   -0.06    0.03
   0  -1   0   -0.08    0.02
   1  -1   0  129.90    4.42
  -1   1   0  131.79    4.15
   1   1   0  129.72    4.40
   1   1   0  130.20    4.15
  -1  -1   0  127.96    4.17
   2  -1   0    0.35    0.16
  -2  -1   0    0.31    0.10
   2   1   0    0.43    0.12
  -2   1   0    0.23    0.13
   2   1   0    0.33    0.17
   3   1   0   22.00    0.85
  -3   1   0   21.90    0.84
   3  -1   0   19.54    0.89
  -3  -1   0   20.84    0.76
   3   1   0   19.95    0.89
  -4  -1   0   15.73    0.62
  -4   1   0   15.45    0.54
   4   1   0   15.56    0.79
   4   1   0   16.50    0.74
  -4   1   0   15.18    0.72
   4  -1   0   16.53    0.82
  -5  -1   0   51.32    1.97
   5  -1   0   54.70    2.14
   5   1   0   55.32    2.13
  -5  -1   0   53.54    1.83
  -5   1   0   53.46    1.98
  -5   1   0   53.61    1.75
   6  -1   0    2.12    0.42
   6   1   0    2.51    0.43
  -6  -1   0    2.49    0.25
  -6   1   0    2.63    0.40
  -6  -1   0    3.04    0.43
   7   1   0   71.92    2.83
  -7   1   0   74.23    2.67
  -7  -1   0   65.97    2.60
   7  -1   0   68.97    2.84
  -8  -1   0    0.62    0.34
   8  -1   0    0.52    0.39
  -8   1   0    0.65    0.31
   8   1   0    1.17    0.42
   9  -1   0    1.62    0.50
   9   1   0    1.31    0.48
  -9   1   0    1.23    0.43
  -9  -1   0    1.77    0.44
  10   1   0    0.51    0.50
 -10   1   0    1.63    0.52
  10  -1   0    1.42    0.56
 -10  -1   0    0.98    0.45
  11  -1   0    0.26    0.58
 -11   1   0    0.00    0.48
 -11  -1   0   -0.61    0.46
  11   1   0   -0.50    0.53
  12   1   0    4.55    0.94
  12  -1   0    4.18    0.88
   0   2   0   37.93    1.31
   0  -2   0   38.63    1.37
   0  -2   0   39.57    1.32
   1  -2   0  196.10    6.49
   1  -2   0  189.30    6.11
   1   2   0  184.14    6.46
  -1   2   0  192.48    6.11
   1   2   0  193.85    6.11
  -1  -2   0  196.14    6.15
   2  -2   0  327.59   10.91
  -2   2   0  321.22   10.26
   2   2   0  318.03   10.25
   2   2   0  326.84   10.87
  -2  -2   0  322.56   10.30
   3   2   0   28.50    1.12
   3   2   0   26.70    1.04
   3  -2   0   28.04    1.16
  -3   2   0   27.52    1.07
  -3  -2   0   27.98    1.01
   4   2   0    9.14    0.52
  -4  -2   0   10.19    0.46
  -4   2   0    9.20    0.53
   4  -2   0    9.78    0.61
   4   2   0    8.87    0.58
  -5  -2   0    0.88    0.18
   5   2   0    0.41    0.25
   5   2   0    0.62    0.22
  -5   2   0    0.60    0.24
   5  -2   0    0.94    0.30
   6  -2   0    0.58    0.31
  -6  -2   0    0.98    0.31
   6   2   0    0.98    0.33
  -6  -2   0    0.94    0.20
  -6   2   0    1.46    0.34
  -7  -2   0    3.23    0.48
  -7   2   0    3.73    0.50
   7  -2   0    2.64    0.49
   7   2   0    2.82    0.49
  -8  -2   0   -0.07    0.26
   8  -2   0   -0.13    0.36
   8   2   0    0.26    0.38
  -8   2   0    0.43    0.31
  -9   2   0   -0.33    0.30
   9  -2   0    0.42    0.38
   9   2   0   -0.16    0.40
  -9  -2   0   -0.04    0.34
 -10  -2   0    0.16    0.37
 -10   2   0    0.85    0.44
  10   2   0    0.53    0.51
  10  -2   0    0.11    0.51
 -11  -2   0    0.02    0.46
 -11   2   0   -0.59    0.43
  11   2   0   -0.03    0.64
  11  -2   0    0.12    0.58
  12  -2   0    1.32    0.71
  12   2   0    1.93    0.84
   0   3   0    0.18    0.14
   0  -3   0   -0.08    0.09
   0  -3   0   -0.08    0.08
  -1   3   0    0.04    0.13
   1   3   0   -0.11    0.12
   1   3   0    0.21    0.18
   1  -3   0   -0.02    0.08
  -1  -3   0   -0.10    0.10
   1  -3   0    0.04    0.11
   2  -3   0    4.77    0.36
   2   3   0    5.05    0.32
   2   3   0    4.94    0.37
  -2  -3   0    4.74    0.31
   2  -3   0    4.71    0.22
  -2   3   0    5.10    0.33
  -3  -3   0    7.12    0.39
  -3   3   0    6.99    0.42
   3   3   0    8.03    0.44
   3  -3   0    6.26    0.48
   3   3   0    7.85    0.46
  -4  -3   0    5.19    0.36
   4   3   0    5.98    0.49
   4   3   0    6.22    0.46
   4  -3   0    5.46    0.51
  -4   3   0    5.41    0.46
   5   3   0   13.63    0.72
  -5  -3   0   12.26    0.60
   5   3   0   12.98    0.74
  -5   3   0   13.10    0.72
   5  -3   0   12.49    0.77
   6   3   0    2.66    0.45
  -6  -3   0    3.10    0.34
   6   3   0    3.17    0.42
   6  -3   0    2.64    0.47
  -6   3   0    3.12    0.44
   7   3   0    1.22    0.38
  -7   3   0    1.21    0.35
   7  -3   0    1.12    0.39
  -7  -3   0    1.20    0.35
  -7  -3   0    1.11    0.25
   8   3   0    0.75    0.41
   8  -3   0    0.77    0.42
  -8   3   0    0.84    0.37
  -8  -3   0    0.89    0.38
   9  -3   0    5.39    0.76
  -9   3   0    6.41    0.72
   9   3   0    4.47    0.70
  -9  -3   0    5.93    0.70
  10   3   0    0.06    0.47
 -10   3   0   -0.04    0.39
  10  -3   0    0.13    0.50
 -10  -3   0    0.14    0.41
 -11   3   0    2.25    0.59
 -11  -3   0    2.24    0.58
  11   3   0    2.86    0.75
  11  -3   0    3.72    0.76
   0  -4   0  744.59   24.68
   0  -4   0  764.41   23.45
   0   4   0  708.75   23.29
   1   4   0  120.22    3.87
  -1  -4   0  117.20    3.91
   1  -4   0  119.87    4.10
   1  -4   0  117.25    3.87
   1   4   0  117.74    4.05
  -1   4   0  121.99    3.88
  -2   4   0  178.35    5.94
   2   4   0  185.61    5.93
   2  -4   0  190.57    5.89
  -2  -4   0  180.27    5.97
   2  -4   0  186.36    6.31
   2   4   0  181.82    6.24
   3   4   0    0.78    0.19
   3   4   0    1.13    0.24
   3  -4   0    1.09    0.23
   3  -4   0    0.74    0.10
  -3   4   0    0.99    0.22
  -3  -4   0    0.82    0.19
   4   4   0   -0.22    0.15
  -4   4   0   -0.04    0.16
   4   4   0   -0.02    0.22
  -4  -4   0    0.05    0.14
   4  -4   0   -0.05    0.17
  -5  -4   0   -0.23    0.15
   5   4   0   -0.03    0.17
   5  -4   0   -0.07    0.20
  -5   4   0   -0.01    0.20
   5   4   0    0.00    0.24
   6  -4   0    0.24    0.29
  -6   4   0    0.03    0.26
   6   4   0    0.41    0.26
  -6  -4   0    0.13    0.19
   6   4   0   -0.04    0.26
  -7  -4   0    1.67    0.29
   7   4   0    0.50    0.34
  -7   4   0    1.09    0.34
   7   4   0    0.80    0.32
   7  -4   0    1.30    0.41
  -8   4   0   11.38    0.92
  -8  -4   0   10.54    0.87
   8   4   0   10.24    0.91
   8  -4   0   11.85    1.03
   9  -4   0    0.25    0.43
  -9   4   0    0.37    0.35
  -9  -4   0    0.03    0.31
   9   4   0    0.04    0.44
  10  -4   0    0.95    0.54
 -10   4   0    0.01    0.39
  10   4   0    0.34    0.52
 -10  -4   0    0.31    0.42
 -11  -4   0   -0.24    0.47
  11   4   0    0.22    0.59
  11  -4   0    0.17    0.56
 -11   4   0   -0.54    0.47
   0   5   0    0.05    0.13
   0  -5   0   -0.05    0.12
   0  -5   0    0.10    0.12
   1  -5   0   14.85    0.67
  -1   5   0   15.66    0.68
   1   5   0   14.24    0.66
   1   5   0   15.44    0.66
   1  -5   0   15.75    0.63
  -1  -5   0   16.15    0.68
   2  -5   0  139.08    4.52
   2   5   0  139.11    4.79
   2  -5   0  138.03    4.85
   2   5   0  139.64    4.56
  -2   5   0  140.80    4.58
  -2  -5   0  139.84    4.61
   3  -5   0  150.25    5.03
   3   5   0  146.86    4.70
  -3   5   0  136.93    4.70
   3  -5   0  141.25    4.59
   3   5   0  140.29    4.92
  -3  -5   0  140.02    4.72
   4  -5   0   24.37    0.83
   4   5   0   24.94    1.08
  -4  -5   0   24.88    1.02
  -4   5   0   24.08    1.06
   4  -5   0   22.54    1.11
   4   5   0   25.35    1.04
  -5   5   0    9.94    0.66
   5   5   0   11.80    0.72
  -5  -5   0   11.12    0.60
   5   5   0   10.32    0.64
   5  -5   0    9.40    0.72
  -6   5   0   12.80    0.76
  -6  -5   0   11.87    0.67
   6   5   0   11.97    0.80
   6  -5   0   11.37    0.81
   6   5   0   12.14    0.76
  -7  -5   0    1.35    0.28
   7  -5   0    1.29    0.40
  -7   5   0    0.99    0.36
   7   5   0    0.91    0.30
   7   5   0    1.55    0.43
   8   5   0   -0.12    0.35
   8   5   0    0.17    0.28
   8  -5   0    0.24    0.37
  -8   5   0    0.29    0.35
  -9  -5   0    2.72    0.52
   9   5   0    2.96    0.58
   9  -5   0    3.33    0.67
  -9   5   0    3.68    0.62
  10   5   0    0.79    0.55
 -10  -5   0   -0.11    0.35
 -10   5   0   -0.31    0.41
  10  -5   0    0.12    0.51
  11  -5   0    1.64    0.70
 -11   5   0    1.20    0.55
 -11  -5   0    0.75    0.50
   0  -6   0   51.73    1.88
   0   6   0   49.88    1.83
   0  -6   0   55.28    1.86
   1  -6   0   72.92    2.56
  -1   6   0   70.36    2.44
   1  -6   0   72.20    2.43
   1   6   0   72.14    2.51
  -1  -6   0   71.36    2.47
   1   6   0   68.33    2.43
   2  -6   0   12.71    0.67
  -2   6   0   14.23    0.69
   2   6   0   14.45    0.71
  -2  -6   0   14.57    0.67
   2   6   0   12.98    0.64
   2  -6   0   13.44    0.58
   3  -6   0   32.05    1.37
  -3   6   0   34.52    1.32
   3  -6   0   31.45    1.16
   3   6   0   31.98    1.30
   3   6   0   34.52    1.28
  -3  -6   0   31.55    1.29
   4  -6   0   75.23    2.83
   4   6   0   76.39    2.61
   4  -6   0   69.57    2.43
  -4   6   0   72.44    2.64
  -4  -6   0   76.15    2.63
   4   6   0   76.26    2.71
   5  -6   0   87.61    3.39
   5   6   0   86.68    3.14
  -5   6   0   89.63    3.18
   5   6   0   90.41    3.27
  -5  -6   0   91.69    3.13
   6  -6   0    5.82    0.66
   6   6   0    5.68    0.57
  -6   6   0    5.28    0.59
  -6  -6   0    5.43    0.54
   6   6   0    5.54    0.57
  -7  -6   0    0.35    0.26
  -7   6   0    0.54    0.33
   7  -6   0    0.10    0.33
   7   6   0    0.27    0.35
   7   6   0   -0.01    0.29
  -8   6   0    0.62    0.39
   8  -6   0    0.34    0.40
   8   6   0    0.47    0.33
   8   6   0    0.99    0.44
   9   6   0    5.59    0.74
   9  -6   0    5.08    0.77
  -9   6   0    5.26    0.73
 -10  -6   0   12.51    1.10
 -10   6   0   15.94    1.24
  10  -6   0   14.85    1.34
 -11   6   0   -0.07    0.51
  11  -6   0    0.00    0.61
 -11  -6   0   -0.14    0.43
   0  -7   0   -0.10    0.12
   0  -7   0   -0.19    0.14
   0   7   0   -0.10    0.16
   1  -7   0   43.22    1.64
  -1   7   0   41.45    1.59
   1   7   0   45.59    1.61
   1  -7   0   41.68    1.56
   1   7   0   43.64    1.58
  -1  -7   0   41.09    1.60
   2   7   0   26.38    1.08
  -2  -7   0   26.00    1.08
   2  -7   0   24.55    1.09
   2  -7   0   27.60    1.01
  -2   7   0   24.94    1.06
   2   7   0   23.67    1.04
   3  -7   0    1.01    0.20
  -3  -7   0    1.37    0.27
   3  -7   0    1.40    0.29
  -3   7   0    1.56    0.30
   3   7   0    1.36    0.26
   3   7   0    1.73    0.33
   4  -7   0    0.95    0.28
   4  -7   0    0.85    0.16
  -4   7   0    1.05    0.31
   4   7   0    0.70    0.30
   4   7   0    0.88    0.26
  -4  -7   0    1.15    0.28
   5   7   0    6.04    0.56
  -5   7   0    6.91    0.64
  -5  -7   0    6.79    0.58
   5   7   0    6.72    0.59
   5  -7   0    6.10    0.65
   6   7   0   12.22    0.82
  -6  -7   0   12.10    0.73
   6   7   0   12.16    0.77
  -6   7   0   12.81    0.81
   6  -7   0   12.83    0.91
  -7   7   0   29.95    1.40
  -7  -7   0   27.52    1.27
   7  -7   0   29.55    1.52
   7   7   0   28.92    1.37
   7   7   0   27.22    1.37
   8   7   0    7.96    0.78
  -8  -7   0    6.36    0.63
   8   7   0    5.67    0.69
  -8   7   0    7.07    0.75
   8  -7   0    6.46    0.81
  -9   7   0    0.96    0.44
   9   7   0    0.87    0.42
   9  -7   0    1.34    0.55
 -10   7   0   -0.18    0.48
 -10  -7   0   -0.27    0.39
  10  -7   0    0.16    0.48
 -11  -7   0    0.50    0.50
 -11   7   0    0.88    0.59
  11  -7   0    0.33    0.65
   0  -8   0   80.13    2.87
   0   8   0   81.92    2.79
   0  -8   0   78.87    2.79
  -1  -8   0   18.75    0.87
  -1   8   0   17.91    0.84
   1   8   0   18.22    0.82
   1   8   0   19.80    0.86
   1  -8   0   17.93    0.84
   1  -8   0   18.95    0.83
   2   8   0   78.22    2.72
   2  -8   0   77.47    2.68
  -2  -8   0   75.77    2.76
  -2   8   0   79.32    2.74
   2  -8   0   80.49    2.88
   2   8   0   76.14    2.78
  -3  -8   0   36.91    1.54
   3  -8   0   38.81    1.42
   3   8   0   39.11    1.50
  -3   8   0   38.27    1.54
   3   8   0   39.44    1.53
   3  -8   0   37.96    1.60
   4   8   0    0.30    0.23
   4  -8   0    0.08    0.15
  -4  -8   0   -0.04    0.21
  -4   8   0    0.17    0.29
   4  -8   0    0.21    0.25
   4   8   0    0.70    0.30
   5  -8   0   14.94    0.92
   5   8   0   14.38    0.83
  -5   8   0   12.82    0.82
   5   8   0   14.82    0.81
  -5  -8   0   14.81    0.81
   6  -8   0    2.77    0.51
   6   8   0    2.67    0.44
  -6   8   0    2.07    0.42
  -6  -8   0    2.43    0.39
   6   8   0    2.00    0.41
  -7   8   0    6.16    0.68
  -7  -8   0    7.71    0.68
   7   8   0    7.49    0.71
   7   8   0    6.27    0.64
   7  -8   0    8.74    0.86
  -8  -8   0    0.18    0.35
   8   8   0   -0.19    0.35
  -8   8   0    0.21    0.35
   8  -8   0    0.07    0.40
   9  -8   0    0.42    0.44
   9   8   0    0.33    0.36
  -9   8   0    0.50    0.42
 -10   8   0    7.15    0.92
  10  -8   0    6.33    0.91
 -10  -8   0    5.16    0.76
 -11  -8   0    1.11    0.58
   0   9   0   -0.09    0.21
   0  -9   0   -0.02    0.15
   0   9   0   -0.25    0.18
   1   9   0   66.58    2.39
   1   9   0   66.42    2.43
   1  -9   0   65.38    2.38
   1  -9   0   63.65    2.46
  -1  -9   0   70.63    2.44
  -1   9   0   68.15    2.41
  -2   9   0   22.04    1.01
   2  -9   0   20.27    0.98
   2   9   0   19.75    0.98
   2   9   0   21.38    0.97
   2  -9   0   22.31    0.93
  -2  -9   0   20.05    0.98
   3   9   0    0.66    0.26
   3  -9   0    0.64    0.21
   3  -9   0    1.46    0.32
   3   9   0    1.16    0.36
  -3   9   0    1.47    0.35
  -3  -9   0    0.79    0.28
   4  -9   0    1.99    0.37
  -4   9   0    1.98    0.40
  -4  -9   0    2.20    0.38
   4   9   0    1.66    0.34
   4  -9   0    1.30    0.24
   4   9   0    1.55    0.35
   5   9   0    3.69    0.45
  -5   9   0    3.32    0.49
   5   9   0    3.03    0.43
   5  -9   0    3.25    0.51
  -5  -9   0    2.90    0.46
   6   9   0   22.00    1.10
   6  -9   0   21.93    1.25
  -6  -9   0   22.49    1.11
   6   9   0   21.38    1.09
  -6   9   0   21.47    1.16
  -7  -9   0    0.25    0.28
   7   9   0    0.35    0.29
   7  -9   0    0.07    0.36
  -7   9   0    0.35    0.33
  -8   9   0    0.43    0.39
   8  -9   0    0.42    0.43
   8   9   0    0.70    0.39
  -8  -9   0    0.14    0.30
  -9   9   0    0.42    0.43
   9  -9   0    0.30    0.52
   9   9   0    0.02    0.38
  10   9   0    0.57    0.49
 -10   9   0    0.94    0.60
 -10  -9   0    0.46    0.46
  10  -9   0    0.55    0.60
   0  10   0    6.49    0.49
   0 -10   0    7.54    0.62
   0  10   0    9.14    0.66
   1  10   0    2.02    0.34
   1 -10   0    1.81    0.31
  -1  10   0    1.95    0.37
  -1 -10   0    1.48    0.30
   1  10   0    2.25    0.37
   1 -10   0    2.16    0.33
  -2 -10   0   12.47    0.75
   2  10   0   12.98    0.72
  -2  10   0   11.85    0.76
   2 -10   0   11.99    0.67
   2 -10   0   11.86    0.73
   2  10   0   12.74    0.74
   3  10   0    2.18    0.43
   3 -10   0    1.62    0.35
  -3 -10   0    2.15    0.39
   3  10   0    2.67    0.39
  -3  10   0    1.99    0.39
   3 -10   0    1.66    0.29
   4  10   0   73.78    2.82
   4 -10   0   79.59    2.68
  -4  10   0   76.73    2.85
   4  10   0   74.51    2.78
  -4 -10   0   79.37    2.87
   4 -10   0   76.76    3.01
  -5  10   0   26.62    1.26
   5  10   0   23.20    1.16
   5 -10   0   26.34    1.33
  -5 -10   0   23.43    1.20
   6  10   0    0.15    0.30
   6 -10   0    0.14    0.35
  -6  10   0    0.25    0.32
  -6 -10   0    0.62    0.31
  -7  10   0    0.04    0.35
  -7 -10   0    0.28    0.31
   7 -10   0   -0.08    0.39
   7  10   0   -0.02    0.31
   8  10   0    0.40    0.39
  -8 -10   0   -0.43    0.36
  -8  10   0   -0.28    0.40
   8 -10   0    0.82    0.42
   9 -10   0    2.78    0.67
   9  10   0    4.29    0.67
  -9  10   0    2.27    0.64
  10  10   0    2.57    0.66
 -10  10   0    2.02    0.68
  10 -10   0    2.09    0.73
   0  11   0   -0.04    0.23
   0 -11   0    0.01    0.22
   0  11   0    0.04    0.27
  -1 -11   0    4.04    0.51
   1 -11   0    4.85    0.48
   1  11   0    4.62    0.48
   1 -11   0    3.71    0.45
  -1  11   0    4.42    0.51
   1  11   0    3.60    0.47
  -2 -11   0   10.63    0.73
   2 -11   0    9.72    0.69
   2  11   0    9.88    0.68
   2  11   0   11.31    0.75
   2 -11   0   10.70    0.64
  -2  11   0   10.64    0.73
   3 -11   0    1.06    0.32
  -3 -11   0    1.35    0.32
  -3  11   0    1.72    0.39
   3 -11   0    0.91    0.28
   3  11   0    1.04    0.32
   3  11   0    1.63    0.41
  -4  11   0    3.35    0.51
   4  11   0    4.60    0.52
   4 -11   0    4.47    0.56
   4 -11   0    3.69    0.40
  -4 -11   0    2.96    0.47
  -5 -11   0    2.63    0.45
   5 -11   0    2.47    0.50
  -5  11   0    3.40    0.51
   5  11   0    2.59    0.43
   6  11   0    2.00    0.42
   6 -11   0    2.38    0.52
  -6  11   0    2.32    0.52
  -6 -11   0    2.25    0.46
   7 -11   0    2.04    0.54
  -7  11   0    2.03    0.51
   7  11   0    1.90    0.46
  -7 -11   0    1.47    0.44
  -8 -11   0    2.83    0.55
   8 -11   0    3.29    0.70
   8  11   0    2.66    0.56
  -8  11   0    2.69    0.60
   9 -11   0   -0.58    0.48
   9  11   0    0.20    0.48
  -9  11   0   -0.30    0.41
  10  11   0   -0.57    0.53
 -10  11   0   -0.27    0.56
  10 -11   0   -0.12    0.58
   0 -12   0    4.16    0.52
   0  12   0    2.85    0.43
   0  12   0    2.99    0.46
   1 -12   0   23.36    1.08
   1 -12   0   23.49    1.09
   1  12   0   20.02    1.04
  -1 -12   0   21.13    1.10
   1  12   0   20.79    1.05
  -1  12   0   20.72    1.08
  -2  12   0    0.81    0.36
   2  12   0    0.84    0.31
   2 -12   0    0.29    0.27
  -2 -12   0    0.52    0.30
   2 -12   0    0.62    0.25
   3  12   0   22.98    1.13
   3 -12   0   22.21    1.07
  -3 -12   0   23.70    1.18
  -3  12   0   24.28    1.19
   3 -12   0   23.58    1.20
  -4 -12   0   27.38    1.33
   4 -12   0   26.80    1.35
   4  12   0   24.83    1.25
  -4  12   0   25.57    1.30
   4 -12   0   27.32    1.16
   5  12   0    0.00    0.29
  -5  12   0   -0.21    0.33
   5 -12   0   -0.07    0.32
  -5 -12   0   -0.27    0.27
   6  12   0    9.31    0.84
  -6  12   0    9.72    0.92
   6 -12   0    9.72    0.96
  -6 -12   0    9.55    0.87
  -7  12   0    0.21    0.44
   7  12   0    0.48    0.36
   7 -12   0   -0.20    0.42
  -7 -12   0   -0.19    0.37
   8 -12   0   -0.32    0.47
   8  12   0    0.04    0.42
  -8  12   0    0.87    0.53
  -8 -12   0    0.15    0.39
   9 -12   0   -0.27    0.58
   9  12   0    0.18    0.52
  -9  12   0   -0.61    0.54
   0  13   0    0.08    0.26
   0  13   0   -0.07    0.29
   0 -13   0   -0.12    0.25
  -1  13   0    0.59    0.33
   1 -13   0    0.93    0.32
   1 -13   0    0.98    0.31
   1  13   0    0.16    0.28
  -1 -13   0    0.54    0.28
   2  13   0   -0.40    0.27
  -2  13   0   -0.26    0.29
  -2 -13   0    0.05    0.30
   2 -13   0    0.11    0.28
   2 -13   0   -0.28    0.23
  -3 -13   0   10.58    0.90
   3 -13   0   11.09    0.89
   3 -13   0    9.67    0.68
   3  13   0   10.21    0.81
  -3  13   0   10.97    0.89
   4  13   0    0.06    0.30
  -4 -13   0   -0.19    0.27
   4 -13   0    0.07    0.31
  -4  13   0    0.46    0.37
   5  13   0    0.19    0.34
  -5 -13   0   -0.18    0.27
   5 -13   0   -0.73    0.32
  -5  13   0    0.66    0.37
  -6  13   0   12.63    1.06
   6  13   0   13.04    1.00
  -6 -13   0   12.22    1.01
   6 -13   0   10.20    1.01
  -7  13   0    1.52    0.55
   7  13   0    0.72    0.43
  -7 -13   0    1.28    0.43
   7 -13   0    0.69    0.49
   8  13   0   -0.37    0.39
  -8  13   0   -0.20    0.50
   8 -13   0    0.07    0.56
  -8 -13   0   -0.04    0.43
   9  13   0    2.72    0.67
  -9  13   0    3.21    0.74
   9 -13   0    3.02    0.79
   0  14   0   28.96    1.36
   0 -14   0   28.35    1.37
   1 -14   0    7.03    0.70
   1  14   0    6.21    0.66
  -1  14   0    7.26    0.72
  -1 -14   0    7.17    0.73
  -1  14   0    7.13    0.67
  -2  14   0    0.01    0.37
  -2 -14   0    0.65    0.29
   2  14   0    0.59    0.34
   2 -14   0    0.23    0.29
   2 -14   0    0.91    0.36
  -3 -14   0    0.53    0.31
   3 -14   0    0.16    0.33
  -3  14   0    0.40    0.38
   3 -14   0    0.45    0.30
   3  14   0    0.45    0.33
  -4 -14   0    0.14    0.33
   4 -14   0    0.19    0.36
   4  14   0    0.44    0.35
  -4  14   0    0.30    0.38
  -5 -14   0   -0.13    0.34
  -5  14   0    0.04    0.39
   5 -14   0    0.01    0.37
   5  14   0   -0.08    0.35
   6  14   0    0.21    0.39
  -6 -14   0    0.07    0.37
   6 -14   0    0.40    0.47
  -6  14   0    0.38    0.46
   7 -14   0    0.57    0.52
   7  14   0   -0.03    0.41
  -7  14   0    0.32    0.50
  -7 -14   0    0.18    0.41
  -8 -14   0   -0.44    0.49
  -8  14   0    0.64    0.52
   8 -14   0    0.14    0.58
   8  14   0   -0.36    0.49
   0  15   0    0.33    0.35
   0 -15   0    0.05    0.30
   1  15   0   15.20    0.93
  -1  15   0   13.38    0.94
  -1 -15   0   13.94    0.94
   1 -15   0   13.83    0.90
  -2  15   0    2.32    0.51
   2  15   0    2.20    0.48
  -2 -15   0    1.29    0.41
   2 -15   0    1.83    0.43
  -3  15   0    0.05    0.38
   3 -15   0   -0.39    0.37
   3  15   0    0.12    0.33
  -3 -15   0    0.05    0.38
   3 -15   0   -0.30    0.30
   4  15   0    0.08    0.37
  -4  15   0    1.22    0.50
   4 -15   0    0.35    0.37
  -4 -15   0    0.43    0.37
  -5 -15   0    0.13    0.36
  -5  15   0    0.41    0.45
   5 -15   0    1.01    0.46
   5  15   0    0.98    0.42
  -6 -15   0    1.59    0.51
   6  15   0    1.36    0.46
  -6  15   0    1.84    0.57
   6 -15   0    1.63    0.58
   7  15   0    0.26    0.49
  -7  15   0   -0.30    0.51
   7 -15   0    0.01    0.55
  -7 -15   0    0.67    0.46
  -8  15   0   -1.09    0.55
   8  15   0    0.15    0.52
   8 -15   0    0.19    0.61
  -8 -15   0   -0.50    0.48
   0 -16   0   13.96    1.01
   0  16   0   17.95    1.05
  -1  16   0    2.27    0.52
   1 -16   0    1.54    0.41
  -1 -16   0    1.53    0.44
   1  16   0    1.90    0.45
   2 -16   0    5.73    0.69
  -2 -16   0    5.81    0.75
   2  16   0    5.48    0.66
  -2  16   0    5.72    0.73
  -3  16   0   12.55    1.06
   3 -16   0   10.22    0.89
   3  16   0   11.73    0.95
  -3 -16   0   10.58    1.02
  -4  16   0    1.07    0.49
  -4 -16   0    0.08    0.40
   4  16   0    1.48    0.47
  -5 -16   0    0.56    0.42
   5  16   0    0.39    0.44
   5 -16   0    0.30    0.50
  -5  16   0    0.09    0.47
  -6  16   0   -0.43    0.49
   6  16   0   -0.45    0.42
  -6 -16   0   -0.39    0.40
   6 -16   0    0.39    0.57
   7 -16   0    1.80    0.70
  -7 -16   0    0.48    0.52
   7  16   0    1.40    0.53
  -7  16   0    1.38    0.63
   0  17   0    0.24    0.42
   0 -17   0    0.19    0.35
  -1  17   0   -0.42    0.37
   1 -17   0   -0.17    0.38
  -1 -17   0   -0.10    0.40
   1  17   0   -0.51    0.37
   2  17   0    7.88    0.82
  -2 -17   0    7.69    0.86
  -2  17   0    8.02    0.86
   2 -17   0    7.08    0.78
  -3 -17   0    2.39    0.55
  -3  17   0    2.38    0.56
   3  17   0    2.18    0.53
  -4  17   0    0.77    0.51
  -4 -17   0   -0.16    0.42
   4  17   0   -0.04    0.42
  -5  17   0    1.43    0.61
   5  17   0    1.63    0.51
  -5 -17   0    0.91    0.50
  -6 -17   0    0.68    0.52
  -6  17   0    0.03    0.56
   0  18   0   15.59    1.20
   0 -18   0   14.05    1.21
  -1  18   0    1.81    0.55
   1 -18   0    0.72    0.46
   1  18   0    1.65    0.51
  -1 -18   0    2.28    0.56
   2  18   0    0.88    0.45
   2 -18   0    0.07    0.48
  -2 -18   0    0.20    0.42
  -2  18   0    0.03    0.44
  -3  18   0   -0.08    0.49
   3  18   0    0.22    0.43
  -3 -18   0    0.43    0.46
  -4 -18   0   -0.65    0.46
  -4  18   0    0.22    0.57
  -5 -18   0    2.37    0.61
  -5  18   0    2.31    0.70
  -6  18   0    0.11    0.61
   0  19   0   -0.62    0.45
   0 -19   0   -0.26    0.45
   1  19   0    1.81    0.55
  -1 -19   0    1.16    0.50
  -1  19   0    1.40    0.56
   1 -19   0    0.46    0.53
  -2 -19   0    1.73    0.55
   2 -19   0    1.62    0.54
  -2  19   0    1.25    0.61
  -3 -19   0    6.04    0.88
  -3  19   0    5.35    0.83
  -4 -19   0    1.46    0.60
  -4  19   0    2.96    0.77
   0 -20   0    3.66    0.73
  -1 -20   0    2.14    0.67
   1 -20   0    1.53    0.57
  -2 -20   0   -0.50    0.53
   0   0  -1   -0.34    0.02
   0   0   1   -0.37    0.02
   0   0   1   -0.36    0.01
   0   0  -1   -0.32    0.02
   1   0  -1    0.04    0.08
   1   0  -1   -0.05    0.06
  -1   0  -1   -0.02    0.05
  -1   0  -1   -0.04    0.07
   1   0   1   -0.07    0.11
   1   0  -1   -0.01    0.07
  -2   0  -1  159.95    4.93
   2   0   1  154.90    5.26
  -2   0   1  147.92    4.90
  -2   0  -1  155.89    4.89
   2   0  -1  151.42    5.24
   2   0  -1  152.01    4.93
   3   0  -1   -0.10    0.11
   3   0  -1   -0.20    0.14
   3   0   1   -0.35    0.17
  -3   0   1    0.02    0.09
  -3   0  -1   -0.04    0.07
  -3   0  -1    0.06    0.12
   4   0   1   13.54    0.76
  -4   0   1   14.42    0.68
  -4   0   1   13.63    0.54
  -4   0  -1   13.91    0.68
   4   0  -1   13.82    0.71
  -4   0  -1   13.46    0.52
  -5   0   1    0.00    0.11
  -5   0   1   -0.21    0.18
  -5   0  -1    0.21    0.10
   5   0  -1   -0.14    0.17
  -5   0  -1   -0.11    0.17
   5   0   1   -0.03    0.20
   6   0  -1    4.30    0.53
  -6   0   1    3.54    0.27
  -6   0  -1    3.64    0.26
  -6   0  -1    4.63    0.49
   6   0   1    4.58    0.59
  -6   0   1    3.70    0.44
  -7   0   1    0.04    0.29
   7   0   1    0.13    0.33
  -7   0  -1    0.06    0.28
   7   0  -1    0.00    0.31
  -8   0  -1   32.61    1.51
   8   0  -1   33.23    1.66
   8   0   1   33.71    1.68
  -8   0   1   34.03    1.54
  -9   0   1   -0.60    0.31
  -9   0  -1    0.01    0.34
   9   0  -1   -0.13    0.38
   9   0   1    0.37    0.42
  10   0   1    6.34    0.89
  10   0  -1    5.53    0.80
 -10   0  -1    5.39    0.72
 -10   0   1    5.09    0.70
  11   0   1    0.17    0.56
 -11   0   1    0.01    0.37
 -11   0  -1    0.24    0.41
  11   0  -1   -0.19    0.58
  12   0  -1    2.98    0.84
  12   0   1    3.23    0.90
   0   1  -1  122.45    3.99
   0  -1   1  125.12    4.01
   0   1   1  131.35    4.24
   0  -1   1  118.54    4.20
   0  -1  -1  127.58    3.96
   0  -1  -1  128.43    4.02
   0   1   1  125.21    3.96
  -1  -1  -1   11.94    0.46
   1   1  -1   11.98    0.47
  -1   1   1   11.59    0.46
   1   1  -1   12.54    0.47
   1  -1   1   12.47    0.53
   1  -1  -1   13.47    0.51
   1   1   1   11.49    0.57
   1  -1  -1   12.07    0.44
   1   1   1   12.20    0.45
  -1   1  -1   13.30    0.48
  -1   1  -1   12.43    0.43
  -1  -1   1   12.41    0.47
  -2  -1  -1   36.70    1.24
   2  -1   1   34.96    1.37
   2   1  -1   36.24    1.28
  -2   1   1   37.82    1.28
   2   1  -1   37.04    1.35
  -2  -1   1   36.53    1.25
   2  -1  -1   38.77    1.37
   2   1   1   37.49    1.38
  -2   1  -1   34.51    1.27
   2   1   1   37.58    1.27
   2  -1  -1   35.99    1.21
   3   1  -1   32.84    1.25
   3  -1   1   31.26    1.28
  -3   1   1   31.61    1.17
   3   1  -1   30.83    1.17
  -3   1   1   31.50    1.05
  -3  -1  -1   32.29    1.10
   3   1   1   29.87    1.15
   3  -1  -1   31.18    1.26
   3   1   1   31.68    1.27
  -3  -1   1   31.80    1.11
  -3   1  -1   32.60    1.17
  -4  -1  -1   55.00    1.92
   4  -1   1   54.70    2.09
   4   1  -1   55.05    2.05
  -4   1   1   53.83    1.93
   4   1  -1   54.04    1.93
  -4  -1  -1   54.54    1.82
  -4   1   1   52.99    1.77
  -4   1  -1   50.70    1.92
   4  -1  -1   54.18    2.07
   4   1   1   55.00    2.08
  -4  -1   1   53.59    1.83
   5   1  -1    1.83    0.34
  -5   1   1    2.27    0.33
  -5   1   1    1.68    0.16
   5   1  -1    2.57    0.34
  -5  -1  -1    2.24    0.22
  -5  -1  -1    1.99    0.31
   5  -1   1    1.93    0.35
   5   1   1    2.64    0.41
  -5  -1   1    2.43    0.23
  -5   1  -1    1.91    0.30
   5  -1  -1    1.83    0.34
   6  -1   1    6.84    0.68
  -6   1   1    6.81    0.59
  -6  -1  -1    8.02    0.41
  -6  -1  -1    7.01    0.60
   6   1  -1    6.13    0.62
   6   1   1    6.97    0.68
  -6  -1   1    6.70    0.41
   6  -1  -1    8.47    0.72
  -6   1  -1    7.83    0.62
  -6  -1   1    9.17    0.68
   7   1  -1    5.53    0.64
  -7   1   1    4.74    0.55
  -7  -1  -1    4.72    0.53
   7  -1   1    4.88    0.65
  -7   1  -1    4.92    0.55
  -7  -1   1    5.18    0.56
   7   1   1    4.67    0.63
   7  -1  -1    5.06    0.64
  -8  -1  -1    4.39    0.56
   8   1  -1    4.13    0.60
  -8   1   1    3.59    0.55
   8  -1   1    4.29    0.65
  -8  -1   1    4.52    0.57
   8  -1  -1    2.79    0.54
  -8   1  -1    3.41    0.54
   8   1   1    4.28    0.62
  -9   1   1    0.22    0.36
   9   1  -1    0.58    0.42
   9  -1   1    0.15    0.38
  -9  -1  -1    0.79    0.38
   9   1   1    0.14    0.42
  -9   1  -1    0.41    0.34
  -9  -1   1    1.17    0.40
   9  -1  -1    0.92    0.43
  10  -1   1    0.13    0.49
  10   1  -1   -0.10    0.45
 -10  -1  -1   -0.01    0.41
 -10   1   1    0.22    0.37
 -10   1  -1    0.39    0.38
  10  -1  -1    0.63    0.53
 -10  -1   1    0.54    0.42
  10   1   1    0.19    0.48
  11  -1   1    1.45    0.63
  11   1  -1    2.04    0.74
 -11   1   1    2.08    0.58
 -11  -1  -1    1.77    0.52
  11   1   1    2.30    0.67
 -11   1  -1    1.44    0.54
 -11  -1   1    1.01    0.46
  11  -1  -1    1.95    0.66
  12   1  -1    1.18    0.72
  12  -1   1    0.50    0.70
  12   1   1    0.01    0.73
  12  -1  -1    0.49    0.69
   0  -2   1   -0.79    0.09
   0  -2   1   -0.89    0.06
   0  -2  -1   -0.75    0.09
   0   2  -1   -0.84    0.12
   0   2   1   -0.87    0.09
   0  -2  -1   -0.96    0.08
  -1  -2  -1  304.78    9.45
   1   2  -1  289.55    9.91
   1   2  -1  279.53    9.39
  -1   2   1  295.97    9.38
   1  -2   1  296.32    9.41
   1  -2   1  302.21    9.97
  -1  -2   1  304.48    9.46
   1  -2  -1  309.24    9.98
   1   2   1  288.80    9.96
   1   2   1  303.54    9.37
  -1   2  -1  288.63    9.40
   1  -2  -1  299.25    9.42
  -2  -2  -1  161.54    5.12
   2   2  -1  163.28    5.39
  -2   2   1  154.93    5.11
   2  -2   1  159.30    5.45
   2   2  -1  159.77    5.12
  -2  -2   1  157.77    5.12
   2  -2  -1  155.34    5.44
   2  -2  -1  157.27    5.06
   2   2   1  155.43    5.43
  -2   2  -1  160.33    5.12
   2   2   1  160.91    5.10
   3  -2   1    0.87    0.23
  -3  -2  -1    0.59    0.13
   3   2  -1    0.71    0.18
   3   2  -1    0.78    0.21
  -3   2   1    1.09    0.21
  -3  -2   1    0.96    0.17
   3   2   1    0.81    0.18
  -3   2  -1    0.61    0.17
   3  -2  -1    0.87    0.10
   3  -2  -1    0.51    0.21
   3   2   1    0.61    0.24
   4   2  -1    5.77    0.45
  -4   2   1    5.95    0.46
   4   2  -1    5.50    0.46
   4  -2   1    6.42    0.55
  -4  -2  -1    5.80    0.33
  -4  -2   1    5.50    0.34
  -4   2  -1    6.13    0.42
   4   2   1    6.61    0.54
   4  -2  -1    5.58    0.50
   4   2   1    5.11    0.42
  -5  -2  -1    1.80    0.22
   5   2  -1    1.98    0.34
  -5   2   1    0.95    0.25
   5  -2   1    0.96    0.29
   5   2  -1    1.36    0.27
  -5  -2   1    1.52    0.22
   5  -2  -1    1.31    0.33
   5   2   1    1.32    0.28
  -5   2  -1    1.66    0.29
   5   2   1    1.66    0.35
   6  -2   1   23.13    1.18
  -6  -2  -1   23.79    1.07
   6   2  -1   23.57    1.14
  -6   2   1   23.96    1.09
   6   2  -1   22.49    1.08
  -6  -2  -1   22.56    0.91
   6  -2  -1   21.77    1.14
  -6   2  -1   22.47    1.07
   6   2   1   22.23    1.16
  -6  -2   1   21.86    0.91
   7  -2   1   28.50    1.40
  -7   2   1   24.53    1.22
  -7  -2  -1   27.01    1.23
   7   2  -1   25.54    1.31
   7   2   1   26.36    1.34
  -7  -2   1   22.70    1.18
  -7   2  -1   24.76    1.22
   7  -2  -1   25.16    1.31
   8  -2   1   15.89    1.10
   8   2  -1   16.32    1.05
  -8   2   1   14.96    0.96
  -8  -2  -1   16.99    0.96
   8   2   1   18.40    1.11
  -8   2  -1   16.08    0.99
   8  -2  -1   17.60    1.10
  -8  -2   1   18.65    1.03
  -9   2   1    8.47    0.82
   9  -2   1    6.53    0.84
  -9  -2  -1    8.00    0.79
   9   2  -1    8.31    0.87
  -9   2  -1    8.40    0.82
  -9  -2   1    8.07    0.79
   9  -2  -1    8.51    0.93
   9   2   1    7.42    0.87
 -10  -2  -1   -0.16    0.35
 -10   2   1   -0.08    0.39
  10  -2   1    0.33    0.46
  10   2  -1    0.31    0.50
 -10   2  -1    0.45    0.42
  10  -2  -1    0.53    0.50
 -10  -2   1    0.13    0.39
  10   2   1    0.16    0.46
 -11   2   1    0.26    0.46
  11  -2   1   -0.09    0.54
  11   2  -1    0.69    0.69
 -11  -2  -1    0.53    0.47
 -11  -2   1    0.45    0.44
  11  -2  -1    0.32    0.55
 -11   2  -1    0.31    0.47
  11   2   1    0.67    0.61
  12   2  -1   -0.11    0.78
  12   2   1    0.69    0.70
  12  -2  -1    1.26    0.82
   0  -3   1  112.03    3.71
   0  -3  -1  112.70    3.90
   0   3  -1  116.65    3.70
   0  -3  -1  115.15    3.71
   0   3   1  115.60    3.66
   0  -3   1  113.62    3.85
   1  -3   1  459.97   15.32
  -1   3   1  439.80   14.43
  -1  -3  -1  456.72   14.55
   1   3  -1  450.81   15.25
   1   3  -1  453.65   14.45
   1  -3   1  473.57   14.50
   1   3   1  463.33   14.42
  -1  -3   1  474.94   14.55
   1  -3  -1  471.36   15.34
   1   3   1  448.34   15.31
  -1   3  -1  435.29   14.45
   1  -3  -1  459.74   14.51
   2  -3   1   31.23    1.00
  -2  -3  -1   30.51    1.09
   2  -3   1   28.73    1.17
   2   3  -1   30.61    1.10
  -2   3   1   29.30    1.09
   2   3  -1   30.37    1.11
   2   3   1   29.73    1.17
   2  -3  -1   28.97    1.01
   2  -3  -1   28.55    1.16
  -2   3  -1   29.75    1.10
   2   3   1   29.88    1.07
  -2  -3   1   30.29    1.10
  -3   3   1   20.68    0.84
   3   3  -1   20.07    0.85
   3  -3   1   20.43    0.93
  -3  -3  -1   21.03    0.81
   3   3  -1   19.90    0.83
   3  -3  -1   18.80    0.70
   3  -3  -1   22.12    0.92
   3   3   1   20.30    0.92
  -3   3  -1   20.79    0.86
  -3  -3   1   20.37    0.81
   3   3   1   20.17    0.82
   4   3  -1   62.28    2.29
  -4  -3  -1   59.78    2.13
   4   3  -1   61.90    2.19
   4  -3   1   64.09    2.38
  -4   3   1   60.85    2.18
  -4  -3   1   63.78    2.14
   4   3   1   63.94    2.34
  -4   3  -1   60.34    2.19
   4   3   1   58.91    2.17
   4  -3  -1   62.05    2.35
   5  -3   1    0.46    0.25
  -5  -3  -1    0.57    0.17
   5   3  -1    0.77    0.24
  -5   3   1    0.35    0.22
   5   3  -1    0.59    0.26
  -5   3  -1    0.44    0.21
   5   3   1    0.57    0.21
   5   3   1    0.49    0.28
   5  -3  -1    0.18    0.24
  -5  -3   1    0.56    0.18
  -6  -3  -1    1.99    0.28
   6  -3   1    2.13    0.47
   6   3  -1    2.46    0.41
  -6   3   1    1.95    0.35
   6   3  -1    2.97    0.42
  -6   3  -1    1.72    0.35
   6   3   1    2.95    0.41
   6   3   1    3.08    0.47
   6  -3  -1    1.98    0.42
  -6  -3   1    2.49    0.31
   7   3  -1    2.26    0.40
  -7  -3  -1    1.41    0.28
  -7   3   1    1.37    0.40
   7   3  -1    1.38    0.39
  -7  -3  -1    1.05    0.33
   7  -3   1    2.07    0.50
   7   3   1    1.97    0.43
  -7   3  -1    1.38    0.38
  -7  -3   1    1.56    0.28
   7  -3  -1    1.43    0.42
   8   3  -1    3.19    0.54
  -8   3   1    3.35    0.53
  -8  -3  -1    4.23    0.56
   8  -3   1    4.40    0.67
  -8   3  -1    4.14    0.55
  -8  -3   1    5.33    0.61
   8   3   1    4.16    0.62
   8  -3  -1    4.40    0.69
   9  -3   1    1.83    0.54
  -9  -3  -1    1.81    0.44
   9   3  -1    1.24    0.49
  -9   3   1    2.10    0.48
  -9  -3   1    2.51    0.48
  -9   3  -1    1.73    0.49
   9   3   1    1.33    0.49
   9  -3  -1    2.72    0.59
  10  -3   1    3.08    0.71
 -10   3   1    3.59    0.63
  10   3  -1    2.25    0.56
 -10  -3  -1    2.44    0.54
  10   3   1    3.01    0.65
  10  -3  -1    2.66    0.64
 -10   3  -1    2.64    0.59
 -10  -3   1    3.12    0.57
 -11   3   1    2.54    0.62
  11   3  -1    3.09    0.76
 -11  -3  -1    2.71    0.61
  11  -3   1    2.36    0.71
 -11   3  -1    2.97    0.65
  11   3   1    2.97    0.81
 -11  -3   1    2.33    0.54
  11  -3  -1    3.37    0.77
   0  -4   1    0.04    0.09
   0  -4   1    0.07    0.13
   0  -4  -1   -0.24    0.11
   0  -4  -1    0.07    0.11
   0   4   1    0.10    0.14
   0   4  -1   -0.23    0.20
   1   4  -1  351.30   10.99
   1  -4   1  344.96   11.62
   1  -4   1  355.52   11.02
   1   4  -1  343.80   11.55
  -1   4   1  347.52   10.96
  -1  -4  -1  341.49   11.06
  -1  -4   1  333.05   11.06
   1  -4  -1  350.38   11.65
  -1   4  -1  346.72   10.99
   1  -4  -1  353.71   11.02
   1   4   1  346.26   11.62
   1   4   1  333.38   10.94
   2   4  -1   89.05    2.92
   2  -4   1   86.52    3.09
   2  -4   1   88.38    2.84
  -2  -4  -1   89.99    2.93
  -2   4   1   85.88    2.90
   2   4  -1   91.92    3.01
   2   4   1   83.68    2.88
   2   4   1   86.15    3.08
   2  -4  -1   87.42    2.85
   2  -4  -1   88.59    3.10
  -2   4  -1   81.48    2.91
  -2  -4   1   87.05    2.93
   3   4  -1   51.85    1.88
   3  -4   1   52.24    1.74
  -3  -4  -1   55.22    1.88
  -3   4   1   50.53    1.87
   3   4  -1   54.83    1.93
   3  -4   1   53.68    2.03
  -3  -4   1   54.28    1.89
   3   4   1   51.49    1.99
   3  -4  -1   53.66    2.03
   3  -4  -1   53.07    1.76
   3   4   1   53.84    1.87
  -3   4  -1   54.46    1.91
  -4  -4  -1   35.31    1.30
   4   4  -1   33.12    1.34
   4   4  -1   35.36    1.38
  -4   4   1   33.65    1.34
   4  -4   1   33.51    1.45
   4   4   1   32.66    1.31
  -4  -4   1   33.04    1.30
   4  -4  -1   36.07    1.46
   4   4   1   34.42    1.43
  -4   4  -1   35.05    1.36
   5  -4   1    9.26    0.66
  -5   4   1   11.10    0.65
   5   4  -1    9.41    0.60
   5   4  -1    9.95    0.61
  -5  -4  -1    9.10    0.54
   5   4   1    9.55    0.69
  -5  -4   1    9.77    0.55
   5   4   1    9.43    0.59
   5  -4  -1    8.65    0.73
  -5   4  -1    8.82    0.59
  -6  -4  -1   22.93    0.98
   6   4  -1   21.43    1.11
   6   4  -1   22.48    1.09
  -6   4   1   21.40    1.09
   6  -4   1   22.97    1.22
   6   4   1   21.03    1.04
  -6   4  -1   22.55    1.09
  -6  -4   1   24.11    0.99
   6   4   1   22.67    1.15
   6  -4  -1   22.99    1.20
  -7  -4  -1    8.06    0.55
   7   4  -1    7.76    0.74
  -7   4   1    9.57    0.78
   7  -4   1    9.47    0.89
   7   4  -1    9.34    0.77
  -7   4  -1    9.71    0.77
  -7  -4   1    8.87    0.57
   7  -4  -1    8.44    0.83
   7   4   1   10.44    0.82
   7   4   1    9.58    0.84
   8   4  -1   15.85    0.96
  -8  -4  -1   14.62    0.94
   8  -4   1   14.89    1.02
  -8   4   1   14.08    0.92
   8   4  -1   17.05    1.02
  -8  -4   1   17.46    0.98
  -8   4  -1   14.86    0.94
   8  -4  -1   14.27    1.05
   8   4   1   15.82    1.02
   9  -4   1    5.42    0.77
   9   4  -1    5.22    0.70
  -9   4   1    4.70    0.65
  -9  -4  -1    4.89    0.62
  -9   4  -1    3.99    0.64
   9  -4  -1    5.11    0.74
  -9  -4   1    4.51    0.62
   9   4   1    5.12    0.70
 -10   4   1    1.71    0.55
 -10  -4  -1    1.47    0.49
  10   4  -1    1.19    0.56
  10  -4   1    1.25    0.57
  10   4   1    1.81    0.59
 -10  -4   1    2.41    0.52
 -10   4  -1    1.75    0.55
  10  -4  -1    1.41    0.50
  11  -4   1    1.62    0.68
 -11   4   1    2.65    0.68
 -11  -4  -1    1.24    0.48
  11   4   1    1.07    0.63
  11  -4  -1    0.62    0.62
 -11  -4   1    1.46    0.53
 -11   4  -1    1.40    0.56
   0  -5   1  133.22    4.34
   0   5  -1  130.92    4.32
   0  -5  -1  132.13    4.33
   0   5   1  126.79    4.28
   0  -5  -1  130.76    4.54
   0  -5   1  138.03    4.49
  -1   5   1   22.45    0.86
   1  -5   1   21.75    0.84
   1  -5   1   20.62    0.87
   1   5  -1   22.16    0.88
   1   5  -1   22.09    0.83
  -1  -5  -1   20.35    0.87
   1  -5  -1   22.89    0.91
  -1   5  -1   21.54    0.88
   1   5   1   23.39    0.91
   1   5   1   22.52    0.85
   1  -5  -1   21.43    0.84
  -1  -5   1   22.32    0.89
   2   5  -1    7.03    0.43
  -2   5   1    8.51    0.46
   2  -5   1    6.87    0.45
   2  -5   1    7.32    0.36
   2   5  -1    6.79    0.44
  -2  -5  -1    7.06    0.43
  -2   5  -1    6.45    0.43
   2  -5  -1    7.09    0.46
   2   5   1    8.02    0.53
   2   5   1    8.32    0.43
   2  -5  -1    7.16    0.37
  -2  -5   1    6.93    0.43
  -3   5   1   18.43    0.83
   3   5  -1   19.46    0.81
   3   5  -1   18.91    0.82
  -3  -5  -1   18.15    0.81
   3  -5   1   18.87    0.88
   3  -5   1   17.61    0.68
  -3   5  -1   19.61    0.86
  -3  -5   1   18.69    0.82
   3   5   1   17.61    0.78
   3  -5  -1   17.87    0.70
   3  -5  -1   18.61    0.88
   3   5   1   19.33    0.89
   4   5  -1   18.32    0.82
  -4   5   1   17.61    0.83
   4  -5   1   17.00    0.90
   4   5  -1   17.43    0.82
  -4  -5  -1   16.84    0.79
   4  -5  -1   17.12    0.89
  -4  -5   1   17.13    0.79
  -4   5  -1   18.75    0.86
   4   5   1   18.18    0.80
   4   5   1   16.03    0.86
   4  -5  -1   16.44    0.63
   5  -5   1    1.76    0.36
   5   5  -1    1.61    0.31
  -5   5   1    1.65    0.33
   5   5  -1    1.59    0.31
  -5  -5  -1    1.46    0.27
  -5   5  -1    1.42    0.30
   5   5   1    1.96    0.39
  -5  -5   1    1.45    0.29
   5   5   1    2.10    0.32
   5  -5  -1    1.64    0.34
  -6   5   1    0.34    0.28
   6   5  -1    0.20    0.28
  -6  -5  -1    0.01    0.19
   6  -5   1   -0.23    0.28
   6   5  -1    0.34    0.24
   6   5   1    0.09    0.30
   6  -5  -1    0.28    0.27
  -6   5  -1    0.19    0.28
  -6  -5   1    0.34    0.21
   6   5   1    0.24    0.25
  -7   5   1    0.57    0.28
  -7  -5  -1    0.65    0.23
   7  -5   1    0.48    0.33
   7   5  -1    0.19    0.29
   7   5  -1    0.55    0.35
   7   5   1    0.40    0.28
   7  -5  -1    0.14    0.32
  -7   5  -1    0.38    0.32
   7   5   1    0.41    0.34
  -7  -5   1    0.48    0.24
  -8  -5  -1    2.16    0.43
  -8   5   1    2.31    0.45
   8   5  -1    2.38    0.50
   8   5  -1    2.51    0.49
   8  -5   1    2.06    0.51
   8   5   1    2.23    0.52
  -8   5  -1    2.07    0.44
   8  -5  -1    2.34    0.50
  -9   5   1   -0.01    0.37
  -9  -5  -1    1.60    0.48
   9  -5   1    0.12    0.45
   9   5  -1    1.56    0.50
   9   5   1    1.32    0.49
   9  -5  -1    0.27    0.43
  -9   5  -1    1.51    0.46
  -9  -5   1    1.41    0.45
  10  -5   1    2.00    0.64
 -10   5   1    4.98    0.73
 -10  -5  -1    3.68    0.61
  10  -5  -1    4.07    0.76
 -10  -5   1    3.26    0.61
 -10   5  -1    3.64    0.67
  10   5   1    4.00    0.77
  11  -5   1    1.96    0.62
 -11   5   1    2.66    0.62
 -11  -5  -1    2.71    0.63
  11  -5  -1    2.75    0.76
 -11  -5   1    2.63    0.60
 -11   5  -1    1.66    0.60
   0  -6  -1    0.12    0.13
   0  -6  -1    0.04    0.12
   0   6   1    0.00    0.15
   0  -6   1   -0.03    0.13
   0  -6   1    0.12    0.10
   0   6  -1   -0.19    0.15
  -1   6   1   12.15    0.56
   1   6  -1   11.21    0.51
   1   6  -1   10.49    0.57
   1  -6   1   10.80    0.53
  -1  -6  -1   10.40    0.56
   1  -6   1   10.49    0.52
  -1  -6   1   10.84    0.56
  -1   6  -1   11.25    0.59
   1  -6  -1   10.80    0.57
   1   6   1   10.63    0.53
   1  -6  -1   10.21    0.51
   1   6   1   10.30    0.56
  -2  -6  -1   58.36    2.06
   2   6  -1   59.10    2.04
   2   6  -1   57.13    2.04
  -2   6   1   58.37    2.03
   2  -6   1   56.94    1.96
   2  -6   1   62.09    2.15
   2  -6  -1   58.70    1.98
   2  -6  -1   56.46    2.15
   2   6   1   58.78    2.00
   2   6   1   57.46    2.12
  -2  -6   1   56.54    2.05
  -2   6  -1   48.82    2.01
   3   6  -1   71.71    2.53
  -3   6   1   73.00    2.50
   3  -6   1   72.21    2.37
   3   6  -1   72.51    2.50
   3  -6   1   69.55    2.65
  -3  -6  -1   68.79    2.50
  -3  -6   1   72.28    2.51
   3   6   1   74.36    2.47
   3  -6  -1   68.02    2.65
   3   6   1   68.59    2.59
  -3   6  -1   68.67    2.50
   3  -6  -1   71.99    2.38
   4  -6   1    6.57    0.59
   4   6  -1    5.12    0.47
  -4   6   1    6.46    0.54
  -4  -6  -1    5.84    0.50
   4  -6   1    4.69    0.29
   4   6  -1    6.16    0.46
  -4   6  -1    6.64    0.55
   4  -6  -1    5.94    0.32
   4   6   1    6.43    0.51
  -4  -6   1    6.55    0.52
   4   6   1    6.83    0.56
   4  -6  -1    6.35    0.58
   5  -6   1    0.42    0.26
  -5   6   1    0.91    0.30
   5   6  -1    0.53    0.27
   5   6  -1    0.63    0.27
  -5  -6  -1    0.88    0.26
   5   6   1    0.07    0.31
  -5   6  -1    0.18    0.25
   5   6   1    0.65    0.23
   5  -6  -1    0.38    0.29
  -5  -6   1    0.28    0.21
   6   6  -1   22.25    1.10
  -6   6   1   23.06    1.11
   6   6  -1   22.31    1.11
   6  -6   1   23.26    1.21
  -6  -6  -1   21.97    1.02
  -6  -6   1   22.99    1.05
   6  -6  -1   20.38    1.17
  -6   6  -1   22.71    1.12
   6   6   1   23.06    1.10
   6   6   1   21.46    1.15
   7   6  -1   10.71    0.78
   7  -6   1   11.24    0.97
  -7  -6  -1   10.76    0.68
  -7   6   1   11.34    0.77
   7   6  -1   11.38    0.77
   7   6   1   13.05    0.86
  -7  -6   1   11.22    0.69
   7  -6  -1   11.92    1.00
   7   6   1   11.46    0.78
  -7   6  -1   12.72    0.97
   8   6  -1    4.96    0.61
   8   6  -1    3.81    0.58
  -8   6   1    4.67    0.64
   8  -6   1    5.88    0.75
   8   6   1    5.52    0.63
  -8   6  -1    3.91    0.58
   8   6   1    4.23    0.63
   8  -6  -1    4.02    0.66
  -9   6   1    1.06    0.41
   9  -6   1    0.41    0.46
   9   6  -1    1.93    0.48
  -9  -6  -1    1.36    0.42
   9   6   1    1.67    0.54
   9  -6  -1    2.81    0.63
  -9   6  -1    1.90    0.52
 -10  -6  -1    0.52    0.38
 -10   6   1    0.72    0.49
  10  -6   1    0.75    0.53
  10   6   1    0.97    0.53
 -10   6  -1    1.23    0.53
 -10  -6   1    0.93    0.45
  10  -6  -1    0.72    0.54
  11  -6   1    1.20    0.63
 -11   6   1   -0.11    0.53
 -11  -6  -1    0.60    0.51
 -11  -6   1    0.25    0.51
  11  -6  -1    0.23    0.64
 -11   6  -1   -0.03    0.50
   0  -7   1   44.48    1.57
   0   7  -1   39.06    1.57
   0   7   1   43.58    1.55
   0  -7  -1   42.79    1.58
   0  -7   1   42.27    1.58
   0   7   1   43.11    1.64
   1   7  -1   60.69    2.22
   1  -7   1   64.95    2.20
   1  -7   1   63.07    2.29
  -1  -7  -1   65.33    2.26
  -1   7   1   62.61    2.20
   1   7  -1   59.72    2.22
  -1   7  -1   63.19    2.24
   1  -7  -1   63.31    2.32
   1   7   1   60.31    2.29
   1   7   1   65.83    2.20
  -1  -7   1   64.19    2.25
   1  -7  -1   63.33    2.21
  -2  -7  -1    4.04    0.41
   2  -7   1    4.18    0.40
   2   7  -1    4.55    0.37
   2   7  -1    4.55    0.41
  -2   7   1    4.49    0.41
   2  -7   1    3.75    0.33
   2   7   1    4.90    0.44
  -2  -7   1    3.76    0.40
  -2   7  -1    4.66    0.44
   2  -7  -1    4.29    0.42
   2  -7  -1    4.34    0.36
   2   7   1    4.29    0.38
   3  -7   1    2.14    0.34
   3  -7   1    2.15    0.24
   3   7  -1    3.00    0.31
   3   7  -1    2.10    0.32
  -3   7   1    2.94    0.36
  -3  -7  -1    2.73    0.36
   3  -7  -1    2.34    0.35
   3  -7  -1    2.58    0.27
   3   7   1    2.77    0.32
  -3  -7   1    2.03    0.32
  -3   7  -1    2.58    0.38
   3   7   1    3.04    0.41
   4  -7   1    0.02    0.12
   4   7  -1    0.12    0.20
   4   7  -1    0.23    0.23
  -4  -7  -1    0.03    0.20
  -4   7   1    0.15    0.21
   4  -7   1    0.03    0.22
  -4  -7   1    0.03    0.19
   4  -7  -1   -0.16    0.23
  -4   7  -1   -0.03    0.24
   4  -7  -1    0.00    0.13
   4   7   1    0.16    0.20
   4   7   1    0.11    0.30
  -5   7   1    1.28    0.34
   5  -7   1    1.14    0.36
  -5  -7  -1    1.45    0.31
   5   7  -1    1.00    0.31
   5   7  -1    0.64    0.27
  -5  -7   1    1.47    0.32
   5   7   1    0.83    0.36
   5  -7  -1    1.05    0.34
  -5   7  -1    1.29    0.36
   5   7   1    0.86    0.27
   6  -7   1    0.69    0.37
  -6   7   1    0.75    0.35
   6   7  -1    0.88    0.30
   6   7  -1    1.17    0.34
  -6  -7  -1    0.48    0.26
   6   7   1    1.14    0.38
   6   7   1    0.58    0.28
  -6  -7   1    1.20    0.32
   6  -7  -1    0.38    0.33
  -6   7  -1    0.81    0.34
   7  -7   1    1.49    0.45
  -7   7   1    1.74    0.44
  -7  -7  -1    1.61    0.36
   7   7  -1    1.98    0.41
   7   7  -1    1.89    0.41
  -7   7  -1    1.81    0.44
   7   7   1    2.29    0.44
   7  -7  -1    1.73    0.43
  -7  -7   1    1.98    0.38
   7   7   1    2.39    0.46
  -8   7   1    1.04    0.40
   8   7  -1    1.56    0.45
   8  -7   1    1.08    0.47
   8   7   1    1.65    0.49
   8  -7  -1    2.03    0.52
  -8  -7   1    1.78    0.38
  -8   7  -1    1.92    0.44
   8   7   1    1.75    0.41
   9  -7   1    1.76    0.52
  -9  -7  -1    0.90    0.41
   9   7  -1    1.55    0.45
  -9   7   1    1.52    0.50
   9  -7  -1    1.75    0.57
   9   7   1    2.06    0.55
  -9   7  -1    1.99    0.55
 -10  -7  -1    2.14    0.54
  10  -7   1    1.72    0.62
 -10   7   1    2.07    0.61
  10  -7  -1    2.14    0.63
 -10  -7   1    1.29    0.53
 -10   7  -1    1.70    0.55
 -11   7   1    0.33    0.59
  11  -7   1    0.50    0.66
 -11  -7  -1    0.58    0.47
  11  -7  -1    0.39    0.59
 -11   7  -1    0.30    0.54
 -11  -7   1    0.78    0.56
   0   8   1   -0.11    0.17
   0   8   1   -0.34    0.19
   0   8  -1   -0.05    0.18
   0  -8   1   -0.09    0.16
   0  -8   1   -0.17    0.13
   0  -8  -1   -0.13    0.15
   1  -8   1   20.15    0.86
  -1   8   1   21.38    0.89
  -1  -8  -1   18.14    0.89
   1  -8   1   19.03    0.86
   1   8  -1   19.77    0.90
   1   8  -1   19.20    0.82
   1  -8  -1   19.01    0.88
   1   8   1   17.86    0.87
  -1  -8   1   19.34    0.90
   1  -8  -1   18.78    0.85
   1   8   1   21.17    0.89
  -1   8  -1   20.10    0.92
   2   8  -1   48.61    1.90
   2  -8   1   52.95    1.85
  -2   8   1   51.10    1.90
   2   8  -1   50.69    1.89
   2  -8   1   54.66    1.99
  -2  -8  -1   51.89    1.94
   2  -8  -1   49.08    1.99
   2  -8  -1   51.39    1.86
   2   8   1   53.88    1.88
  -2   8  -1   52.95    1.93
   2   8   1   50.89    1.96
  -2  -8   1   49.65    1.93
  -3  -8  -1    3.08    0.39
   3   8  -1    3.42    0.39
   3   8  -1    3.21    0.35
   3  -8   1    2.91    0.40
  -3   8   1    3.60    0.42
   3  -8   1    2.68    0.30
   3   8   1    3.46    0.47
   3  -8  -1    3.03    0.43
  -3   8  -1    3.94    0.46
   3   8   1    3.67    0.39
   3  -8  -1    2.96    0.31
  -3  -8   1    3.27    0.40
   4  -8   1    4.06    0.33
   4  -8   1    4.08    0.49
  -4   8   1    4.59    0.49
   4   8  -1    4.19    0.45
   4   8  -1    3.98    0.39
  -4  -8  -1    3.74    0.46
   4  -8  -1    3.81    0.33
   4  -8  -1    4.04    0.51
  -4  -8   1    5.98    0.55
   4   8   1    4.55    0.45
   4   8   1    4.43    0.51
  -4   8  -1    3.31    0.47
  -5  -8  -1  104.19    3.69
  -5   8   1  101.03    3.68
   5   8  -1  105.24    3.75
   5  -8   1  107.36    3.96
   5   8  -1  105.53    3.67
  -5   8  -1  105.01    3.71
   5   8   1  105.43    3.65
   5   8   1   99.67    3.79
  -5  -8   1  105.28    3.69
   5  -8  -1  106.49    3.96
   6   8  -1    3.06    0.45
  -6   8   1    3.99    0.52
  -6  -8  -1    3.81    0.48
   6   8  -1    3.25    0.44
   6  -8   1    4.18    0.60
   6   8   1    3.21    0.49
  -6  -8   1    2.87    0.42
  -6   8  -1    3.95    0.54
   6  -8  -1    3.24    0.54
   6   8   1    3.09    0.46
   7  -8   1    1.95    0.49
   7   8  -1    2.67    0.46
  -7   8   1    2.69    0.49
  -7  -8  -1    3.03    0.44
   7   8   1    2.78    0.50
   7  -8  -1    2.84    0.57
  -7  -8   1    2.21    0.40
  -7   8  -1    3.48    0.56
   7   8   1    2.60    0.46
  -8   8   1    1.19    0.46
   8   8  -1    1.64    0.45
  -8  -8  -1    0.82    0.38
   8  -8   1    2.15    0.55
  -8   8  -1    1.12    0.43
  -8  -8   1    1.39    0.41
   8   8   1    0.62    0.37
   8  -8  -1    0.58    0.46
   9   8  -1    2.43    0.56
   9  -8   1    2.69    0.65
  -9   8   1    2.56    0.58
   9   8   1    2.85    0.57
   9  -8  -1    3.13    0.63
  -9   8  -1    2.68    0.62
 -10   8   1    0.95    0.49
  10  -8   1    0.23    0.55
  10   8  -1    1.47    0.54
 -10  -8  -1    0.28    0.44
 -10   8  -1    0.73    0.47
 -10  -8   1    1.03    0.47
  10  -8  -1    1.10    0.60
 -11  -8  -1   -0.64    0.52
 -11  -8   1    1.20    0.56
   0  -9  -1   38.68    1.49
   0   9  -1   38.91    1.50
   0   9   1   34.75    1.50
   0  -9   1   38.14    1.44
   0  -9   1   36.33    1.47
   0   9   1   36.84    1.45
   1  -9   1    3.90    0.41
   1   9  -1    4.76    0.47
  -1  -9  -1    3.74    0.43
   1  -9   1    4.29    0.40
   1   9  -1    4.18    0.37
  -1   9   1    3.60    0.41
   1   9   1    3.66    0.40
   1   9   1    4.02    0.43
  -1  -9   1    4.38    0.46
  -1   9  -1    3.82    0.44
   1  -9  -1    4.17    0.42
   1  -9  -1    4.59    0.44
   2  -9   1   14.20    0.70
   2   9  -1   15.50    0.78
  -2  -9  -1   14.47    0.78
   2  -9   1   13.86    0.76
  -2   9   1   13.26    0.77
   2   9  -1   14.25    0.73
  -2  -9   1   12.98    0.74
   2   9   1   13.27    0.81
   2  -9  -1   15.31    0.79
  -2   9  -1   14.21    0.79
   2   9   1   13.13    0.71
   2  -9  -1   14.31    0.70
   3   9  -1   13.56    0.76
   3   9  -1   14.06    0.71
   3  -9   1   14.21    0.79
   3  -9   1   13.81    0.66
  -3   9   1   14.04    0.79
  -3  -9  -1   14.70    0.78
   3   9   1   14.48    0.89
   3  -9  -1   13.18    0.67
   3   9   1   12.71    0.71
  -3  -9   1   11.82    0.76
   3  -9  -1   13.14    0.80
  -3   9  -1   13.02    0.80
  -4  -9  -1    1.45    0.35
  -4   9   1    1.50    0.36
   4  -9   1    1.88    0.38
   4   9  -1    1.36    0.30
   4   9  -1    1.26    0.31
   4  -9   1    0.87    0.22
  -4   9  -1    1.61    0.40
   4   9   1    1.72    0.33
  -4  -9   1    1.77    0.36
   4  -9  -1    1.45    0.37
   4   9   1    1.15    0.38
   4  -9  -1    1.17    0.23
  -5  -9  -1    4.64    0.56
   5   9  -1    5.32    0.49
   5  -9   1    5.56    0.63
   5   9  -1    5.71    0.58
  -5   9   1    6.58    0.64
   5   9   1    4.52    0.52
  -5  -9   1    7.44    0.68
   5  -9  -1    6.07    0.67
   5   9   1    6.53    0.59
  -5   9  -1    6.10    0.65
   6   9  -1    1.98    0.39
   6  -9   1    1.40    0.45
  -6  -9  -1    1.72    0.38
  -6   9   1    1.76    0.40
   6  -9  -1    1.68    0.44
   6   9   1    1.21    0.35
  -6  -9   1    1.27    0.35
  -6   9  -1    1.97    0.42
   6   9   1    1.92    0.41
   7   9  -1   -0.02    0.32
   7  -9   1   -0.15    0.36
  -7  -9  -1    0.10    0.29
  -7   9   1    0.50    0.37
   7   9   1   -0.25    0.28
  -7  -9   1   -0.01    0.28
   7  -9  -1    0.12    0.34
  -7   9  -1    0.06    0.36
  -8   9   1    0.47    0.41
   8   9  -1    0.15    0.35
   8  -9   1   -0.03    0.47
  -8  -9  -1    0.87    0.34
  -8  -9   1    0.76    0.34
   8  -9  -1    0.14    0.43
  -8   9  -1    0.46    0.42
   8   9   1   -0.01    0.35
  -9   9   1    2.53    0.62
   9   9  -1    2.26    0.56
   9  -9   1    2.68    0.63
   9   9   1    2.40    0.53
   9  -9  -1    1.86    0.62
  -9   9  -1    2.73    0.59
 -10  -9  -1    9.90    1.00
  10  -9   1    8.93    1.09
  10   9  -1   10.93    1.08
 -10   9   1   10.01    1.03
  10  -9  -1    8.06    1.07
 -10   9  -1    9.89    1.05
   0  10   1   -0.05    0.24
   0  10  -1   -0.05    0.24
   0 -10   1   -0.19    0.19
   0 -10  -1    0.08    0.19
   0  10  -1   -0.12    0.19
   0  10   1   -0.10    0.22
  -1 -10  -1   25.40    1.10
   1 -10   1   24.12    1.04
   1  10  -1   21.66    1.06
   1 -10   1   22.51    1.03
  -1  10   1   22.89    1.06
   1  10  -1   22.66    1.01
   1 -10  -1   23.92    1.08
   1  10   1   21.16    1.02
   1  10   1   24.06    1.08
  -1  10  -1   25.55    1.13
   1 -10  -1   22.26    1.04
  -1 -10   1   22.63    1.08
   2 -10   1   36.40    1.43
  -2 -10  -1   36.30    1.52
  -2  10   1   34.05    1.46
   2 -10   1   36.18    1.50
   2  10  -1   36.67    1.48
   2  10  -1   36.42    1.42
  -2  10  -1   38.57    1.53
   2 -10  -1   35.01    1.42
  -2 -10   1   34.31    1.50
   2 -10  -1   34.59    1.52
   2  10   1   36.22    1.51
   2  10   1   33.06    1.43
   3 -10   1   12.61    0.79
  -3  10   1   14.15    0.80
   3  10  -1   12.67    0.72
   3 -10   1   11.99    0.64
  -3 -10  -1   11.02    0.75
   3  10  -1   12.51    0.75
  -3 -10   1   12.12    0.77
   3 -10  -1   12.81    0.79
   3 -10  -1   11.36    0.64
  -3  10  -1   12.70    0.78
   3  10   1   12.10    0.71
   3  10   1   13.61    0.89
  -4 -10  -1   35.92    1.57
   4  10  -1   33.41    1.51
  -4  10   1   38.52    1.57
   4 -10   1   35.85    1.63
   4 -10   1   36.80    1.40
   4 -10  -1   37.57    1.42
   4  10   1   33.84    1.54
   4 -10  -1   40.64    1.69
   4  10   1   34.19    1.49
  -4 -10   1   36.67    1.58
  -4  10  -1   37.02    1.58
  -5 -10  -1    1.66    0.38
  -5  10   1    3.28    0.50
   5 -10   1    2.32    0.44
   5  10  -1    2.69    0.43
   5 -10  -1    1.85    0.45
  -5  10  -1    2.54    0.48
  -5 -10   1    1.30    0.35
   5  10   1    2.41    0.44
   5  10   1    2.42    0.40
  -6  10   1   30.14    1.42
   6  10  -1   26.63    1.32
  -6 -10  -1   30.41    1.38
   6 -10   1   27.34    1.48
   6 -10  -1   28.12    1.49
  -6 -10   1   27.22    1.34
   6  10   1   28.07    1.33
  -6  10  -1   30.86    1.44
  -7 -10  -1    4.50    0.59
   7  10  -1    3.52    0.54
  -7  10   1    2.22    0.51
   7 -10   1    2.88    0.59
  -7  10  -1    4.26    0.64
   7  10   1    4.18    0.57
   7 -10  -1    3.71    0.62
  -7 -10   1    3.74    0.53
  -8  10   1    3.58    0.65
   8 -10   1    4.66    0.75
  -8 -10  -1    5.06    0.68
   8  10  -1    5.34    0.68
  -8  10  -1    5.26    0.73
  -8 -10   1    4.57    0.61
   8 -10  -1    4.01    0.69
   8  10   1    4.18    0.65
  -9  10   1    4.38    0.71
   9 -10   1    5.73    0.89
   9  10  -1    4.33    0.70
   9 -10  -1    4.40    0.79
   9  10   1    4.59    0.70
  -9  10  -1    2.25    0.58
 -10 -10  -1    0.49    0.50
  10  10  -1    1.18    0.60
  10 -10   1    0.77    0.64
 -10  10   1    1.03    0.56
  10 -10  -1    1.31    0.57
 -10  10  -1    2.08    0.61
  10  10   1    1.44    0.61
   0 -11   1    6.45    0.61
   0  11  -1    8.91    0.70
   0 -11  -1    8.10    0.66
   0  11   1    7.36    0.63
   0  11  -1    6.86    0.55
   0  11   1    7.30    0.63
   1 -11   1   22.28    1.03
  -1 -11  -1   19.09    1.03
   1  11  -1   23.51    1.08
   1 -11   1   21.60    1.02
   1  11  -1   22.36    0.99
  -1  11   1   24.16    1.08
   1 -11  -1   20.89    1.04
  -1 -11   1   22.18    1.08
   1 -11  -1   21.37    1.02
   1  11   1   20.57    1.01
   1  11   1   18.83    1.02
  -1  11  -1   22.07    1.09
   2 -11   1   10.20    0.64
   2  11  -1    9.34    0.64
  -2  11   1   10.58    0.77
   2  11  -1    9.56    0.66
   2 -11   1    8.95    0.63
  -2 -11  -1    9.93    0.67
  -2 -11   1   10.08    0.68
   2 -11  -1    9.04    0.66
   2  11   1   10.42    0.66
   2 -11  -1    9.57    0.62
  -2  11  -1    9.61    0.75
   2  11   1   10.48    0.75
  -3  11   1    4.08    0.53
  -3 -11  -1    4.13    0.51
   3  11  -1    4.02    0.48
   3 -11   1    3.12    0.39
   3 -11   1    3.62    0.50
   3 -11  -1    2.75    0.37
  -3 -11   1    4.12    0.52
   3  11   1    4.25    0.56
  -3  11  -1    4.07    0.54
   3  11   1    4.37    0.48
   3 -11  -1    4.71    0.54
  -4 -11  -1    0.55    0.30
   4 -11   1    0.12    0.21
   4 -11   1    0.65    0.32
  -4  11   1    0.66    0.34
   4  11  -1    0.64    0.32
  -4  11  -1    0.54    0.33
  -4 -11   1    0.68    0.29
   4 -11  -1    0.09    0.22
   4  11   1    0.80    0.38
   4 -11  -1    0.33    0.29
   4  11   1    0.90    0.32
   5 -11   1    2.04    0.46
   5  11  -1    2.89    0.46
  -5 -11  -1    1.34    0.37
  -5  11   1    1.94    0.43
  -5  11  -1    1.58    0.41
   5  11   1    1.66    0.38
  -5 -11   1    1.68    0.39
   5 -11  -1    1.81    0.44
  -6 -11  -1    1.32    0.38
  -6  11   1    1.43    0.46
   6  11  -1    0.96    0.36
   6 -11   1    1.32    0.42
  -6  11  -1    1.03    0.43
   6  11   1    0.95    0.36
   6 -11  -1    1.05    0.41
  -6 -11   1    0.67    0.38
   7  11  -1   -0.22    0.32
  -7  11   1   -0.53    0.34
  -7 -11  -1    0.93    0.38
   7 -11   1    0.43    0.44
  -7  11  -1    0.68    0.47
   7 -11  -1    0.56    0.46
  -7 -11   1   -0.12    0.31
   7  11   1    0.29    0.34
   8  11  -1    1.54    0.45
  -8 -11  -1    1.32    0.47
   8 -11   1    1.18    0.57
  -8  11   1    0.62    0.45
  -8  11  -1    0.56    0.45
   8  11   1    1.12    0.46
  -8 -11   1    1.72    0.47
   8 -11  -1    1.18    0.57
  -9  11   1    1.23    0.59
   9 -11   1    1.33    0.61
   9  11  -1    2.12    0.57
   9  11   1    1.52    0.53
  -9  11  -1    1.13    0.57
   9 -11  -1    1.98    0.68
 -10  11   1    1.21    0.63
  10 -11   1    0.39    0.66
  10  11  -1    0.58    0.52
  10  11   1    0.87    0.59
 -10  11  -1   -0.56    0.54
  10 -11  -1    0.37    0.67
   0  12   1    0.00    0.30
   0  12  -1    0.12    0.26
   0 -12   1    0.28    0.25
   0  12   1    0.04    0.25
   0 -12  -1   -0.21    0.22
   0  12  -1    0.15    0.27
   1 -12   1   12.78    0.75
  -1 -12  -1   12.05    0.78
   1  12  -1   12.24    0.74
  -1  12   1   11.81    0.77
   1  12  -1   11.42    0.78
   1 -12   1   12.01    0.72
   1  12   1   10.82    0.73
  -1  12  -1   11.56    0.88
   1 -12  -1   13.07    0.77
  -1 -12   1   11.28    0.77
   1 -12  -1   11.68    0.76
   1  12   1   12.50    0.79
   2  12  -1   28.18    1.29
  -2  12   1   25.37    1.26
   2 -12   1   28.65    1.24
   2 -12   1   26.80    1.27
  -2 -12  -1   27.65    1.30
   2 -12  -1   26.97    1.24
   2  12   1   26.73    1.24
   2  12   1   27.34    1.30
  -2  12  -1   30.95    1.36
  -2 -12   1   27.69    1.31
   2 -12  -1   27.55    1.32
   3 -12   1   20.44    1.08
  -3 -12  -1   19.67    1.08
   3 -12   1   22.13    0.99
   3  12  -1   20.21    1.05
  -3  12   1   19.74    1.07
   3 -12  -1   19.08    0.96
  -3 -12   1   19.73    1.07
   3  12   1   20.13    1.02
  -3  12  -1   20.51    1.12
   3 -12  -1   20.46    1.10
  -4  12   1    4.77    0.60
   4  12  -1    4.61    0.58
  -4 -12  -1    5.13    0.62
   4 -12   1    4.88    0.60
   4  12   1    4.53    0.52
  -4  12  -1    4.15    0.59
  -4 -12   1    3.91    0.56
   4 -12  -1    4.12    0.48
   4 -12  -1    5.79    0.67
   5  12  -1    4.56    0.56
  -5  12   1    4.75    0.61
  -5 -12  -1    3.97    0.57
   5 -12   1    5.61    0.69
   5  12   1    5.07    0.58
   5 -12  -1    4.25    0.64
  -5  12  -1    4.69    0.64
  -5 -12   1    4.50    0.61
  -6  12   1    0.88    0.41
   6  12  -1    0.35    0.36
  -6 -12  -1    1.18    0.40
   6 -12   1    0.57    0.42
   6 -12  -1    1.14    0.48
  -6  12  -1    0.25    0.40
  -6 -12   1    0.09    0.30
   6  12   1    1.07    0.37
  -7 -12  -1    1.31    0.43
  -7  12   1    0.94    0.47
   7 -12   1    0.85    0.45
   7  12  -1    1.12    0.44
   7  12   1    0.91    0.46
  -7 -12   1    0.61    0.36
   7 -12  -1    0.58    0.46
  -7  12  -1    1.40    0.50
  -8 -12  -1    0.76    0.43
   8  12  -1    0.59    0.46
   8 -12   1    0.54    0.52
  -8  12   1   -0.05    0.50
   8 -12  -1   -0.18    0.47
  -8  12  -1    0.55    0.53
  -8 -12   1    0.70    0.39
   8  12   1    0.83    0.44
  -9  12   1    3.88    0.74
   9 -12   1    4.43    0.84
   9  12  -1    4.01    0.74
   9  12   1    4.45    0.75
  -9  12  -1    2.09    0.69
   9 -12  -1    3.99    0.82
   0  13  -1   12.58    0.76
   0 -13   1   12.01    0.82
   0 -13  -1   13.68    0.83
   0  13   1   12.78    0.80
   0  13  -1   13.40    0.84
   0  13   1   12.91    0.80
  -1 -13  -1    2.54    0.44
   1 -13   1    2.44    0.39
  -1  13   1    2.58    0.44
   1 -13   1    2.18    0.43
   1  13  -1    3.41    0.51
  -1  13   1    3.05    0.48
  -1  13  -1    2.68    0.45
   1 -13  -1    2.37    0.43
  -1 -13   1    2.15    0.40
   1  13   1    2.45    0.46
   1  13   1    2.55    0.45
   2  13  -1    9.27    0.78
  -2 -13  -1    8.91    0.81
   2 -13   1    7.18    0.68
  -2  13   1    9.44    0.79
   2 -13   1    9.04    0.74
   2  13   1    9.86    0.77
   2 -13  -1    8.35    0.73
  -2 -13   1   10.22    0.87
   2 -13  -1    9.21    0.80
  -2  13  -1    8.07    0.76
   3 -13   1    3.74    0.53
   3  13  -1    3.24    0.50
  -3 -13  -1    3.46    0.51
   3 -13   1    3.25    0.43
  -3  13   1    4.40    0.56
  -3  13  -1    5.04    0.62
   3 -13  -1    3.19    0.46
   3  13   1    4.19    0.53
  -3 -13   1    4.24    0.56
   3 -13  -1    4.19    0.56
   4  13  -1    0.14    0.30
  -4 -13  -1   -0.03    0.30
  -4  13   1    0.51    0.36
   4 -13   1    0.25    0.35
   4 -13  -1    0.36    0.34
  -4  13  -1    0.13    0.31
   4  13   1   -0.12    0.29
  -4 -13   1    0.16    0.35
   5 -13   1    0.96    0.44
  -5  13   1    0.88    0.44
  -5 -13  -1    0.28    0.31
   5  13  -1    2.04    0.45
  -5 -13   1    0.73    0.35
   5  13   1    0.88    0.35
   5 -13  -1    1.26    0.44
  -5  13  -1    1.40    0.44
  -6  13   1    1.29    0.48
   6 -13   1    1.76    0.52
   6  13  -1    1.26    0.42
  -6 -13   1    0.77    0.35
   6 -13  -1    0.81    0.47
   6  13   1    0.75    0.41
  -6  13  -1    1.56    0.48
  -7  13   1    0.33    0.50
   7  13  -1    0.82    0.42
   7 -13   1   -0.21    0.46
  -7 -13  -1    1.23    0.42
   7 -13  -1    0.00    0.46
  -7  13  -1    0.71    0.49
   7  13   1    1.21    0.44
  -7 -13   1    1.02    0.40
  -8 -13  -1    1.47    0.51
   8 -13   1    0.08    0.57
  -8  13   1    1.28    0.57
   8  13  -1    0.96    0.51
  -8 -13   1    0.77    0.50
   8  13   1    1.75    0.54
   8 -13  -1    1.61    0.60
  -8  13  -1    0.86    0.54
   9  13  -1    1.87    0.59
  -9  13   1    1.03    0.64
   9 -13   1    0.75    0.66
   9  13   1    2.75    0.69
   9 -13  -1    1.94    0.72
  -9  13  -1    1.25    0.68
   0 -14   1   -0.21    0.27
   0  14  -1   -0.33    0.27
   0  14   1   -0.08    0.30
   0  14   1   -0.37    0.31
   0 -14  -1    0.13    0.29
  -1  14   1   13.97    0.89
  -1 -14  -1   14.39    0.91
   1 -14   1   14.76    0.88
   1  14  -1   13.97    0.90
  -1  14   1   13.76    0.88
  -1 -14   1   13.90    0.91
   1 -14  -1   12.29    0.85
  -1  14  -1   14.39    0.94
   1  14   1   13.00    0.84
   2  14  -1   12.88    0.88
  -2 -14  -1   14.24    0.93
   2 -14   1   13.78    0.86
  -2  14   1   13.44    0.90
   2 -14   1   12.97    0.83
  -2  14  -1   12.12    0.99
   2  14   1   13.16    0.86
  -2 -14   1   15.55    0.96
   2 -14  -1   13.48    0.87
   2 -14  -1   14.02    0.91
   3 -14   1    6.00    0.69
   3  14  -1    7.57    0.73
  -3 -14  -1    5.98    0.70
   3 -14   1    6.21    0.63
  -3  14   1    6.77    0.74
  -3  14  -1    6.90    0.75
   3  14   1    6.59    0.67
   3 -14  -1    7.51    0.77
  -3 -14   1    7.43    0.77
   3 -14  -1    7.69    0.69
  -4 -14  -1   12.48    1.04
   4 -14   1   11.14    0.96
   4  14  -1   12.47    0.97
  -4  14   1   11.68    0.97
  -4 -14   1    9.82    0.93
  -4  14  -1   10.82    0.98
   4  14   1   10.64    0.88
   4 -14  -1   12.53    0.89
   5  14  -1    0.55    0.39
  -5  14   1    1.57    0.49
   5 -14   1    1.58    0.51
  -5 -14  -1    1.06    0.41
  -5  14  -1    0.30    0.39
   5  14   1    0.87    0.38
   5 -14  -1    0.67    0.42
  -5 -14   1    1.10    0.39
   6 -14   1    4.19    0.71
  -6 -14  -1    5.27    0.71
   6  14  -1    4.62    0.65
  -6  14   1    3.93    0.66
   6  14   1    4.86    0.64
  -6 -14   1    4.08    0.60
  -6  14  -1    4.41    0.70
   6 -14  -1    4.41    0.69
  -7  14   1    0.57    0.52
   7 -14   1   -0.47    0.52
  -7 -14  -1    0.58    0.42
   7  14  -1    0.59    0.46
  -7 -14   1    0.10    0.39
   7 -14  -1   -0.17    0.46
  -7  14  -1    0.37    0.50
   7  14   1    0.51    0.44
   8 -14   1    1.47    0.66
  -8  14   1    1.74    0.64
  -8 -14  -1    0.53    0.48
   8  14  -1    0.50    0.55
   8  14   1    1.17    0.56
  -8 -14   1    1.07    0.49
   8 -14  -1    1.05    0.62
  -8  14  -1    1.98    0.65
   0 -15  -1    5.26    0.66
   0  15   1    5.70    0.64
   0  15  -1    5.67    0.68
   0 -15   1    5.25    0.64
   1 -15   1   -0.22    0.28
   1  15  -1   -0.11    0.31
  -1 -15  -1   -0.11    0.30
  -1  15   1    0.07    0.32
  -1  15  -1   -0.07    0.34
   1 -15  -1    0.07    0.30
  -1 -15   1    0.42    0.33
   1  15   1   -0.02    0.29
   2 -15   1    5.92    0.64
   2  15  -1    4.32    0.60
  -2 -15  -1    3.21    0.56
  -2  15   1    4.31    0.60
  -2  15  -1    3.24    0.59
   2 -15  -1    3.85    0.57
  -2 -15   1    4.55    0.63
   2 -15  -1    3.09    0.50
   2  15   1    3.69    0.53
  -3 -15  -1    7.15    0.87
   3 -15   1    7.61    0.72
  -3  15   1    7.24    0.76
   3  15  -1    7.42    0.76
  -3  15  -1    6.23    0.75
   3 -15  -1    6.68    0.77
   3  15   1    6.56    0.71
  -3 -15   1    5.54    0.75
   3 -15  -1    6.03    0.67
  -4  15   1    1.76    0.49
   4 -15   1    0.88    0.44
  -4 -15  -1    0.88    0.40
   4  15  -1    1.45    0.45
   4  15   1    1.58    0.46
   4 -15  -1    1.43    0.51
  -4 -15   1    1.65    0.45
  -4  15  -1    1.35    0.49
  -5  15   1    0.04    0.44
   5 -15   1   -0.22    0.42
   5  15  -1    0.34    0.40
  -5 -15  -1    0.03    0.36
   5  15   1    0.60    0.39
   5 -15  -1    0.30    0.43
  -5 -15   1    0.08    0.29
  -5  15  -1    0.20    0.45
   6 -15   1    0.19    0.48
   6  15  -1    1.07    0.44
  -6  15   1   -0.11    0.48
  -6 -15  -1    0.89    0.42
   6 -15  -1    0.98    0.52
  -6 -15   1    1.15    0.46
  -6  15  -1    0.49    0.49
   6  15   1    0.30    0.44
  -7 -15  -1    1.28    0.52
  -7  15   1    1.31    0.60
   7  15  -1    0.96    0.53
   7 -15   1    0.26    0.53
   7  15   1    1.23    0.49
  -7  15  -1    1.95    0.58
  -7 -15   1    1.18    0.50
   7 -15  -1    0.97    0.58
  -8  15   1    3.90    0.79
  -8 -15  -1    3.00    0.67
   8  15  -1    4.52    0.73
   8 -15   1    5.11    0.90
  -8  15  -1    2.93    0.77
   8 -15  -1    3.54    0.81
  -8 -15   1    3.30    0.67
   0 -16  -1   -0.03    0.34
   0  16  -1   -0.30    0.35
   0  16   1    0.04    0.36
   0 -16   1    0.12    0.40
  -1 -16  -1    4.56    0.68
  -1  16   1    5.65    0.68
   1 -16   1    4.27    0.62
   1  16  -1    5.23    0.68
  -1 -16   1    4.44    0.65
   1 -16  -1    5.29    0.67
   1  16   1    5.04    0.65
  -1  16  -1    5.70    0.71
   2  16  -1   14.94    1.00
  -2 -16  -1   15.08    1.04
   2 -16   1   14.74    0.97
  -2  16   1   14.83    1.00
   2 -16  -1   15.04    0.96
  -2 -16   1   14.31    1.02
  -2  16  -1   15.72    1.06
   2  16   1   15.08    0.99
   3  16  -1    3.40    0.59
  -3 -16  -1    2.11    0.51
  -3  16   1    3.81    0.62
  -3  16  -1    2.86    0.60
   3  16   1    2.42    0.51
   3 -16  -1    2.43    0.53
  -3 -16   1    3.54    0.62
   4  16  -1    5.24    0.70
  -4  16   1    5.29    0.73
  -4 -16  -1    4.43    0.69
   4 -16  -1    4.57    0.76
  -4 -16   1    3.83    0.63
   4  16   1    3.99    0.66
  -4  16  -1    4.64    0.73
   5  16  -1    3.75    0.63
  -5  16   1    2.42    0.59
  -5 -16  -1    3.17    0.62
   5  16   1    2.53    0.58
  -5 -16   1    2.31    0.55
   5 -16  -1    3.07    0.66
  -5  16  -1    2.46    0.62
   6  16  -1    1.38    0.53
   6 -16   1    0.67    0.57
  -6  16   1    0.76    0.52
  -6 -16  -1    0.58    0.43
  -6 -16   1    0.37    0.44
  -6  16  -1    0.29    0.53
   6 -16  -1   -0.64    0.53
  -7  16   1    5.23    0.86
   7  16  -1    5.43    0.78
   7 -16   1    6.30    0.96
  -7 -16  -1    4.37    0.77
  -7 -16   1    5.35    0.78
   7 -16  -1    5.44    0.87
  -7  16  -1    5.95    0.90
   0  17  -1    2.48    0.56
   0 -17  -1    3.50    0.60
   0 -17   1    2.55    0.53
   0  17   1    2.49    0.57
   1 -17   1    1.78    0.48
  -1  17   1    3.71    0.59
  -1 -17  -1    3.49    0.64
   1  17  -1    2.56    0.54
  -1  17  -1    3.05    0.58
   1  17   1    4.31    0.61
   1 -17  -1    2.69    0.57
  -1 -17   1    3.04    0.60
   2 -17   1    0.56    0.43
  -2  17   1   -0.12    0.42
   2  17  -1   -0.69    0.37
  -2 -17  -1   -0.14    0.38
  -2  17  -1    0.18    0.44
   2 -17  -1    0.96    0.42
   2  17   1   -0.20    0.42
  -2 -17   1    0.18    0.38
   3  17  -1    1.61    0.49
  -3  17   1    2.15    0.56
  -3 -17  -1    1.78    0.46
  -3 -17   1    2.08    0.54
  -3  17  -1    1.51    0.54
   3  17   1    2.39    0.51
  -4  17   1    3.13    0.63
  -4 -17  -1    4.61    0.73
   4  17  -1    4.05    0.67
  -4 -17   1    3.48    0.66
  -4  17  -1    3.77    0.70
  -5 -17  -1    5.50    0.76
  -5  17   1    3.03    0.70
   5  17  -1    3.60    0.66
  -5  17  -1    4.62    0.78
  -5 -17   1    2.91    0.65
  -6 -17  -1    2.75    0.70
  -6  17   1    1.80    0.65
   6  17  -1    2.30    0.61
  -6  17  -1    1.80    0.66
   6 -17  -1    2.88    0.77
  -6 -17   1    1.86    0.55
   0 -18   1   -0.62    0.44
   0  18  -1   -0.05    0.42
   0 -18  -1    0.30    0.42
   0  18   1    0.10    0.43
  -1 -18  -1    8.07    0.95
   1  18  -1    6.48    0.79
   1 -18   1    6.75    0.80
  -1  18   1    6.16    0.79
   1 -18  -1    6.76    0.83
  -1  18  -1    7.76    0.87
  -1 -18   1    6.23    0.81
  -2  18   1    3.25    0.63
   2  18  -1    2.81    0.62
   2 -18   1    2.28    0.61
  -2 -18  -1    1.90    0.54
  -2 -18   1    2.52    0.58
  -2  18  -1    2.78    0.63
   2 -18  -1    1.91    0.51
   3  18  -1    2.66    0.60
  -3 -18  -1    3.75    0.68
  -3  18   1    2.73    0.63
  -3 -18   1    2.79    0.63
  -3  18  -1    3.28    0.67
  -4 -18  -1    2.51    0.64
  -4  18   1    2.70    0.69
   4  18  -1    2.28    0.66
  -4  18  -1    2.55    0.66
  -4 -18   1    2.62    0.61
  -5  18   1    0.98    0.61
   5  18  -1    0.93    0.53
  -5 -18  -1    0.94    0.53
  -5 -18   1    0.98    0.54
  -5  18  -1    1.13    0.62
  -6  18   1    6.10    0.94
  -6  18  -1    5.03    0.90
   0 -19  -1   12.67    1.19
   0 -19   1   14.89    1.25
   0  19  -1   13.89    1.19
   1 -19   1    2.28    0.66
  -1 -19  -1    3.08    0.66
   1  19  -1    3.26    0.67
   1 -19  -1    2.59    0.62
  -1  19  -1    3.69    0.70
  -1 -19   1    3.05    0.65
   2  19  -1   -1.00    0.52
  -2 -19  -1    0.79    0.49
   2 -19   1    0.17    0.52
  -2 -19   1    0.79    0.50
  -2  19  -1   -0.45    0.48
   2 -19  -1   -0.14    0.55
  -3 -19  -1    0.84    0.54
   3  19  -1    0.22    0.53
  -3 -19   1   -0.40    0.47
  -3  19  -1    0.55    0.58
  -4 -19  -1    0.16    0.49
  -4  19  -1    1.31    0.63
  -4 -19   1    0.95    0.54
   0 -20  -1   -0.29    0.51
   0  20  -1   -0.06    0.52
   0 -20   1   -0.85    0.47
   1 -20   1    0.99    0.60
   1  20  -1    1.09    0.59
  -1 -20  -1    1.12    0.55
  -1 -20   1    2.45    0.67
   1 -20  -1    1.07    0.62
  -1  20  -1    1.48    0.63
  -2 -20  -1   -0.11    0.52
  -2 -20   1    0.82    0.56
  -2  20  -1    1.12    0.59
  -3  20  -1    0.95    0.64
   0   0  -2  229.98    7.46
   0   0  -2  243.93    7.54
   1   0   2    0.03    0.28
  -1   0  -2    0.04    0.09
   1   0  -2   -0.04    0.08
   1   0  -2    0.00    0.08
  -1   0  -2    0.00    0.07
   1   0  -2   -0.05    0.06
   2   0  -2   33.56    1.18
   2   0  -2   35.40    1.22
   2   0  -2   33.42    1.27
   2   0   2   31.79    1.35
  -2   0  -2   34.59    1.16
  -2   0  -2   34.89    1.20
  -3   0  -2    0.04    0.08
  -3   0   2    0.07    0.10
   3   0  -2    0.12    0.12
   3   0  -2   -0.04    0.13
  -3   0  -2    0.05    0.14
   3   0   2   -0.19    0.21
  -4   0  -2   14.81    0.57
   4   0  -2   14.91    0.70
   4   0   2   16.44    0.83
   4   0  -2   14.37    0.75
  -4   0   2   13.82    0.59
  -4   0  -2   15.56    0.70
   5   0  -2   -0.05    0.21
   5   0   2    0.05    0.25
  -5   0  -2   -0.01    0.10
  -5   0   2    0.13    0.13
  -5   0   2   -0.29    0.19
  -5   0  -2   -0.05    0.19
   6   0   2   10.47    0.85
  -6   0   2   10.02    0.50
  -6   0   2   10.41    0.71
   6   0  -2   12.08    0.76
  -6   0  -2   10.54    0.46
  -6   0  -2   10.68    0.66
   7   0  -2   -0.43    0.27
  -7   0   2   -0.03    0.24
  -7   0  -2   -0.25    0.23
   7   0   2   -0.20    0.33
   8   0   2   65.03    2.74
  -8   0  -2   64.09    2.51
   8   0  -2   66.13    2.69
  -8   0   2   62.48    2.52
  -9   0   2    0.00    0.35
   9   0  -2   -0.35    0.41
  -9   0  -2    0.31    0.35
   9   0   2    0.18    0.42
 -10   0  -2    1.84    0.51
  10   0  -2    0.81    0.53
 -10   0   2    0.66    0.42
  10   0   2    2.32    0.59
  11   0  -2    0.63    0.58
  11   0   2    0.15    0.60
 -11   0  -2   -0.12    0.46
 -11   0   2    0.44    0.48
  12   0   2    1.16    0.75
  12   0  -2   -0.07    0.71
   0  -1  -2   -0.18    0.08
   0  -1   2    0.06    0.13
   0   1   2   -0.11    0.11
   0   1  -2   -0.19    0.08
   0   1  -2   -0.19    0.08
  -1  -1  -2  125.91    4.02
   1   1  -2  127.36    4.01
  -1  -1  -2  122.39    3.96
   1  -1   2  123.81    4.27
   1   1  -2  125.61    4.21
   1  -1  -2  124.77    3.98
  -1   1  -2  128.90    4.00
  -1   1  -2  121.85    4.00
   1  -1  -2  124.70    4.25
   1   1   2  128.08    4.29
   1  -1  -2  119.61    4.01
  -1  -1   2  125.47    4.03
  -2  -1  -2   47.76    1.57
   2   1  -2   50.36    1.61
  -2  -1  -2   48.32    1.58
   2   1  -2   46.76    1.66
  -2   1   2   44.35    1.58
   2  -1   2   46.03    1.73
   2  -1  -2   47.75    1.70
  -2  -1   2   46.55    1.58
   2  -1  -2   45.62    1.55
   2   1   2   46.01    1.76
  -2   1  -2   44.72    1.59
  -2   1  -2   46.12    1.53
  -3  -1  -2    5.87    0.31
   3   1  -2    6.07    0.38
   3   1  -2    6.00    0.37
  -3  -1  -2    6.08    0.36
  -3   1   2    6.09    0.39
   3  -1   2    5.88    0.47
   3  -1  -2    6.02    0.30
   3  -1  -2    5.40    0.40
   3   1   2    6.15    0.47
  -3   1  -2    6.29    0.26
  -3  -1   2    5.99    0.33
  -3   1  -2    6.47    0.38
  -4  -1  -2   19.17    0.83
   4   1  -2   18.79    0.84
  -4  -1  -2   18.85    0.72
   4   1  -2   18.12    0.86
   4  -1   2   18.23    0.93
  -4   1   2   18.17    0.83
  -4   1   2   19.14    0.70
  -4   1  -2   19.55    0.84
   4  -1  -2   19.86    0.90
  -4   1  -2   18.22    0.66
  -4  -1   2   19.08    0.74
   4   1   2   19.11    0.94
  -5   1   2    0.98    0.26
   5  -1   2    0.60    0.28
  -5  -1  -2    0.97    0.17
   5   1  -2    0.84    0.28
  -5  -1  -2    1.00    0.24
  -5   1   2    1.13    0.16
   5   1  -2    1.32    0.26
  -5   1  -2    0.76    0.11
  -5   1  -2    1.14    0.27
   5  -1  -2    0.96    0.28
   5   1   2    1.61    0.33
  -5  -1   2    1.26    0.20
   6   1  -2   12.82    0.82
   6   1  -2   14.41    0.77
  -6   1   2   12.57    0.76
  -6  -1  -2   14.49    0.76
   6  -1   2   14.26    0.90
  -6  -1  -2   13.43    0.59
  -6   1   2   12.18    0.53
   6  -1  -2   11.94    0.80
  -6   1  -2   11.37    0.75
  -6  -1   2   13.57    0.77
   6   1   2   13.23    0.83
  -6  -1   2   13.96    0.60
  -7  -1  -2   24.96    1.16
   7   1  -2   24.47    1.24
   7  -1   2   23.70    1.29
  -7   1   2   22.14    1.15
  -7   1  -2   23.90    1.15
   7   1   2   21.60    1.25
  -7  -1   2   23.72    1.17
   7  -1  -2   21.88    1.22
   8  -1   2    0.48    0.35
   8   1  -2    0.20    0.34
  -8  -1  -2    0.36    0.32
  -8   1   2   -0.11    0.27
   8  -1  -2    0.07    0.34
  -8   1  -2    0.08    0.29
   8   1   2    0.47    0.40
  -8  -1   2    0.09    0.28
  -9  -1  -2    0.84    0.38
   9  -1   2    1.47    0.52
   9   1  -2    0.49    0.43
  -9   1   2    0.74    0.39
  -9  -1   2    0.63    0.37
   9   1   2    1.11    0.49
  -9   1  -2    0.37    0.36
   9  -1  -2    0.83    0.45
  10   1  -2    1.19    0.53
 -10   1   2    0.52    0.41
  10  -1   2    2.02    0.60
 -10  -1  -2    0.66    0.43
  10   1   2    1.02    0.55
 -10   1  -2    1.46    0.46
 -10  -1   2    0.61    0.43
  10  -1  -2    0.43    0.49
 -11  -1  -2    0.93    0.50
 -11   1   2    0.38    0.53
  11   1  -2    2.55    0.73
  11  -1   2    1.89    0.66
 -11   1  -2    0.61    0.45
  11   1   2    0.54    0.60
 -11  -1   2    1.07    0.56
  11  -1  -2    1.01    0.63
  12  -1   2    1.29    0.73
  12   1  -2    2.33    0.86
  12  -1  -2    1.31    0.79
  12   1   2    2.86    0.87
   0   2  -2  229.57    7.57
   0   2   2  231.44    7.51
   0  -2   2  239.07    7.61
   0   2   2  258.50    8.05
   0  -2  -2  236.41    7.62
   0  -2   2  235.34    7.97
   1   2  -2  940.09   30.50
  -1   2   2  974.60   30.50
   1  -2   2  971.78   32.36
  -1  -2  -2  987.25   30.70
   1   2  -2  969.36   32.28
   1  -2   2  976.73   30.66
   1   2   2  955.81   32.37
  -1   2  -2 1000.00   30.51
  -1  -2   2  950.90   30.70
   1  -2  -2  947.18   32.37
   1  -2  -2  979.21   30.68
   1   2   2  987.55   30.48
   2  -2   2   83.38    3.09
  -2   2   2   90.09    2.88
  -2  -2  -2   92.24    2.90
   2   2  -2   87.78    3.01
   2   2  -2   84.64    2.89
  -2   2  -2   82.40    2.82
  -2   2  -2   87.53    2.90
   2  -2  -2   87.28    3.08
  -2  -2   2   90.34    2.90
   2   2   2   91.00    2.87
   2   2   2   88.33    3.10
   2  -2  -2   87.22    2.85
   3   2  -2   20.73    0.83
   3  -2   2   20.02    0.89
  -3   2   2   18.95    0.79
  -3  -2  -2   19.85    0.76
   3   2  -2   19.38    0.82
   3  -2  -2   18.75    0.87
  -3   2  -2   20.27    0.82
  -3   2  -2   18.98    0.66
  -3  -2   2   19.44    0.77
   3   2   2   19.58    0.91
   3   2   2   18.53    0.78
   3  -2  -2   21.19    0.71
  -4   2   2   17.20    0.82
   4   2  -2   17.91    0.82
  -4   2   2   18.83    0.68
  -4  -2  -2   18.73    0.75
   4  -2   2   19.75    0.93
   4   2  -2   18.88    0.85
  -4   2  -2   17.87    0.83
   4   2   2   19.64    0.95
   4   2   2   17.89    0.81
   4  -2  -2   18.52    0.90
  -4  -2   2   19.57    0.77
   5   2  -2   27.75    1.19
  -5   2   2   26.72    0.96
  -5  -2  -2   28.62    1.06
   5   2  -2   29.56    1.24
  -5   2   2   27.17    1.18
  -5  -2  -2   26.92    1.15
   5  -2   2   28.46    1.32
  -5   2  -2   26.43    1.17
   5   2   2   28.67    1.30
   5  -2  -2   27.73    1.27
  -5  -2   2   28.21    1.08
  -6   2   2    0.18    0.22
   6   2  -2   -0.08    0.20
  -6  -2  -2   -0.04    0.15
  -6  -2  -2   -0.02    0.20
   6   2  -2    0.04    0.26
   6  -2   2   -0.30    0.26
   6  -2  -2    0.51    0.30
  -6   2  -2    0.17    0.24
   6   2   2   -0.15    0.30
  -6  -2   2   -0.12    0.16
  -7   2   2    3.26    0.48
   7  -2   2    3.20    0.55
  -7  -2  -2    3.84    0.48
   7   2  -2    3.18    0.49
   7   2  -2    4.56    0.55
  -7  -2   2    4.33    0.55
  -7   2  -2    4.38    0.53
   7   2   2    4.68    0.62
   7  -2  -2    3.35    0.55
   8   2  -2    8.10    0.80
  -8  -2  -2    6.10    0.66
  -8   2   2    7.05    0.70
   8  -2   2    6.72    0.80
   8  -2  -2    6.04    0.73
  -8   2  -2    7.45    0.73
   8   2   2    5.53    0.72
  -8  -2   2    6.24    0.67
  -9  -2  -2   12.98    0.91
  -9   2   2   14.66    0.99
   9   2  -2   12.51    1.06
   9  -2   2   13.04    1.17
  -9  -2   2   13.80    0.92
   9   2   2   13.59    1.16
  -9   2  -2   12.49    0.89
   9  -2  -2   14.03    1.04
  10   2  -2    1.31    0.57
 -10   2   2    1.34    0.50
 -10  -2  -2    1.20    0.43
  10  -2   2    2.09    0.62
 -10  -2   2    1.14    0.45
  10   2   2    1.45    0.56
 -10   2  -2    1.09    0.49
  10  -2  -2    1.62    0.54
  11   2  -2    0.09    0.64
 -11   2   2    1.14    0.51
 -11  -2  -2    1.29    0.48
  11  -2   2    0.98    0.57
  11   2   2    0.53    0.66
 -11   2  -2    0.72    0.52
 -11  -2   2    1.74    0.57
  11  -2  -2    0.78    0.60
   0   3   2    0.04    0.10
   0   3   2   -0.19    0.14
   0  -3  -2    0.08    0.12
   0  -3   2   -0.13    0.08
   0  -3   2   -0.05    0.12
   0   3  -2   -0.22    0.14
   1  -3   2  148.00    5.12
   1  -3   2  148.93    4.84
  -1   3   2  149.49    4.80
  -1  -3  -2  150.34    4.88
   1  -3  -2  149.13    5.15
  -1   3  -2  141.79    4.85
   1   3   2  154.69    5.19
   1   3   2  151.87    4.79
   1  -3  -2  157.22    4.85
  -1  -3   2  151.91    4.88
   2   3  -2   41.69    1.46
  -2   3   2   40.34    1.42
   2   3  -2   40.06    1.44
   2  -3   2   41.95    1.36
   2  -3   2   39.65    1.54
  -2  -3  -2   41.29    1.44
   2   3   2   39.69    1.40
   2  -3  -2   42.70    1.55
  -2   3  -2   40.88    1.46
   2   3   2   40.44    1.58
   2  -3  -2   41.11    1.39
  -2  -3   2   39.87    1.44
   3   3  -2   18.21    0.77
  -3  -3  -2   18.79    0.74
   3  -3   2   18.01    0.61
   3   3  -2   18.24    0.75
   3  -3   2   18.43    0.86
  -3   3   2   17.92    0.75
   3   3   2   16.85    0.73
   3  -3  -2   16.48    0.81
   3   3   2   17.20    0.87
  -3   3  -2   16.87    0.76
   3  -3  -2   18.18    0.66
  -3  -3   2   17.44    0.74
   4   3  -2   15.02    0.73
  -4  -3  -2   15.21    0.67
   4   3  -2   15.10    0.73
  -4   3   2   16.24    0.73
   4  -3   2   15.64    0.83
   4  -3  -2   14.35    0.78
  -4  -3   2   15.00    0.68
   4   3   2   16.44    0.86
   4   3   2   14.56    0.69
  -4   3  -2   14.66    0.73
   5   3  -2    3.92    0.43
   5   3  -2    5.67    0.51
  -5   3   2    4.60    0.24
  -5  -3  -2    5.00    0.40
   5  -3   2    4.68    0.52
  -5   3   2    5.49    0.50
  -5   3  -2    3.71    0.42
   5   3   2    6.57    0.60
   5   3   2    4.89    0.46
  -5  -3   2    5.10    0.41
   5  -3  -2    4.57    0.50
   6  -3   2    2.67    0.49
   6   3  -2    2.53    0.41
  -6  -3  -2    2.72    0.33
  -6   3   2    3.22    0.43
   6   3  -2    2.57    0.41
  -6  -3  -2    2.78    0.41
   6   3   2    2.71    0.46
  -6  -3   2    3.06    0.36
   6  -3  -2    3.03    0.48
  -6   3  -2    2.89    0.43
  -7  -3  -2   14.85    0.90
   7   3  -2   15.43    0.92
   7   3  -2   17.17    0.97
   7  -3   2   14.96    1.01
  -7   3   2   20.44    1.02
  -7  -3   2   15.85    0.78
  -7   3  -2   15.76    0.93
   7   3   2   19.25    1.08
   7  -3  -2   17.10    1.04
  -8   3   2    1.77    0.40
  -8  -3  -2    1.82    0.41
   8  -3   2    1.98    0.49
   8   3  -2    1.87    0.49
   8  -3  -2    1.77    0.47
  -8  -3   2    2.42    0.49
  -8   3  -2    1.71    0.43
   8   3   2    1.54    0.49
  -9   3   2    0.05    0.36
  -9  -3  -2   -0.06    0.29
   9  -3   2    0.47    0.48
   9   3  -2   -0.26    0.40
   9   3   2   -0.26    0.37
  -9  -3   2    0.02    0.37
   9  -3  -2    0.28    0.41
  -9   3  -2    0.71    0.36
  10  -3   2    0.78    0.51
 -10  -3  -2    1.03    0.45
  10   3  -2    0.93    0.55
 -10   3   2    0.19    0.38
 -10   3  -2    0.40    0.39
 -10  -3   2    1.53    0.47
  10   3   2    0.39    0.52
  10  -3  -2    0.44    0.49
  11   3  -2    0.95    0.66
 -11   3   2    2.01    0.55
  11  -3   2    1.60    0.66
 -11  -3  -2    1.52    0.50
  11  -3  -2    1.38    0.65
  11   3   2    1.38    0.64
 -11   3  -2    0.89    0.54
 -11  -3   2    0.60    0.51
   0  -4   2  662.18   21.24
   0   4   2  660.30   22.40
   0   4   2  657.33   21.05
   0  -4   2  668.18   22.31
   0  -4  -2  685.40   21.25
   0   4  -2  680.29   21.12
   1  -4   2   91.23    2.94
  -1  -4  -2   88.55    2.98
   1   4  -2   86.23    2.97
   1  -4   2   87.96    3.10
  -1   4   2   88.28    2.92
   1  -4  -2   91.77    3.15
   1   4   2   89.15    3.13
  -1   4  -2   87.69    2.97
  -1  -4   2   87.62    2.98
   1  -4  -2   88.57    2.95
   1   4   2   94.83    2.91
  -2  -4  -2   15.35    0.65
   2  -4   2   14.25    0.69
   2   4  -2   13.77    0.66
  -2   4   2   15.35    0.64
   2   4  -2   14.59    0.57
   2  -4   2   15.61    0.58
   2   4   2   14.19    0.60
  -2   4  -2   15.74    0.68
   2  -4  -2   13.46    0.70
  -2  -4   2   14.61    0.66
   2   4   2   15.80    0.81
   2  -4  -2   14.67    0.59
   3   4  -2    8.89    0.46
   3  -4   2    9.39    0.58
  -3   4   2    9.14    0.50
   3  -4   2    8.50    0.36
  -3  -4  -2    8.82    0.48
   3   4  -2    8.95    0.51
   3   4   2    8.89    0.47
   3  -4  -2    9.11    0.40
  -3  -4   2    8.96    0.49
   3   4   2    9.69    0.65
  -3   4  -2    8.80    0.53
   3  -4  -2    8.92    0.56
  -4   4   2   86.57    2.99
   4   4  -2   86.68    3.00
   4   4  -2   88.14    3.09
   4  -4   2   84.19    3.21
  -4  -4  -2   86.97    2.96
  -4   4  -2   83.12    3.00
   4   4   2   89.77    3.19
  -4  -4   2   89.17    2.98
   4   4   2   80.77    2.95
   4  -4  -2   88.67    3.22
   4  -4  -2   89.74    2.83
   5   4  -2    0.57    0.23
   5  -4   2    0.51    0.30
   5   4  -2    0.33    0.22
  -5   4   2    0.58    0.23
  -5  -4  -2    0.36    0.20
   5   4   2    0.82    0.34
   5   4   2    0.63    0.23
  -5  -4   2    0.49    0.20
  -5   4  -2    0.37    0.22
   5  -4  -2    0.52    0.28
   6   4  -2   22.12    1.07
   6   4  -2   21.87    1.07
   6  -4   2   20.30    1.14
  -6   4   2   21.87    1.06
  -6  -4  -2   22.62    0.95
  -6  -4   2   20.56    0.95
   6  -4  -2   19.50    1.13
  -6   4  -2   21.80    1.08
   6   4   2   20.81    1.15
   6   4   2   22.05    1.04
  -7   4   2    8.88    0.75
  -7  -4  -2    8.05    0.52
   7   4  -2    7.45    0.70
   7   4  -2    8.39    0.74
  -7  -4  -2    8.37    0.71
   7  -4   2    8.18    0.83
   7  -4  -2    8.53    0.82
   7   4   2    8.37    0.79
  -7   4  -2    7.87    0.73
  -7  -4   2    8.87    0.56
   8  -4   2    6.46    0.80
  -8  -4  -2    5.37    0.61
  -8   4   2    6.07    0.66
   8   4  -2    6.88    0.71
   8   4  -2    6.23    0.69
  -8   4  -2    5.51    0.67
   8   4   2    5.31    0.70
   8  -4  -2    5.27    0.72
   9  -4   2    0.25    0.44
  -9   4   2   -0.08    0.35
  -9  -4  -2   -0.02    0.37
   9   4  -2   -0.41    0.40
   9  -4  -2    0.51    0.48
  -9  -4   2   -0.30    0.28
  -9   4  -2    0.14    0.37
   9   4   2   -0.01    0.43
  10   4  -2    0.11    0.52
 -10   4   2    0.05    0.47
  10  -4   2    0.05    0.48
  10  -4  -2    0.71    0.54
  10   4   2   -0.22    0.55
 -10   4  -2    0.28    0.40
 -10  -4   2   -0.45    0.37
  11  -4   2    1.41    0.64
 -11   4   2    1.77    0.57
 -11  -4  -2    1.30    0.46
  11   4   2    1.12    0.65
 -11   4  -2    1.64    0.60
 -11  -4   2    1.58    0.57
  11  -4  -2    1.09    0.63
   0  -5  -2    0.08    0.13
   0   5   2    0.08    0.16
   0   5   2    0.02    0.12
   0  -5   2   -0.15    0.08
   0   5  -2    0.08    0.17
   0  -5   2    0.17    0.13
   1  -5   2    1.04    0.17
   1   5  -2    1.45    0.14
  -1  -5  -2    1.23    0.21
   1   5  -2    0.78    0.20
   1  -5   2    1.03    0.18
  -1   5   2    1.57    0.20
  -1  -5   2    1.18    0.21
   1  -5  -2    1.01    0.17
   1  -5  -2    1.12    0.21
  -1   5  -2    0.93    0.22
   1   5   2    1.17    0.18
   1   5   2    1.18    0.26
   2   5  -2   27.05    1.05
   2  -5   2   25.77    0.97
  -2  -5  -2   27.91    1.06
   2  -5   2   25.70    1.09
   2   5  -2   25.81    0.96
  -2   5   2   26.91    1.02
   2   5   2   27.21    1.14
   2   5   2   24.81    0.99
   2  -5  -2   27.16    0.99
  -2   5  -2   28.61    1.08
  -2  -5   2   25.88    1.05
   2  -5  -2   25.30    1.11
   3   5  -2   13.52    0.68
  -3  -5  -2   12.50    0.64
  -3   5   2   13.82    0.65
   3  -5   2   13.43    0.54
   3  -5   2   13.40    0.72
   3   5  -2   13.98    0.61
   3  -5  -2   15.01    0.75
   3   5   2   13.14    0.61
   3  -5  -2   12.97    0.56
  -3   5  -2   13.42    0.70
  -3  -5   2   12.70    0.66
   3   5   2   14.82    0.79
  -4  -5  -2   17.54    0.80
   4   5  -2   18.06    0.79
   4   5  -2   18.11    0.83
   4  -5   2   16.28    0.60
  -4   5   2   17.86    0.83
   4  -5   2   15.91    0.87
   4   5   2   16.79    0.78
   4  -5  -2   17.49    0.67
   4   5   2   17.94    0.91
  -4  -5   2   16.30    0.79
  -4   5  -2   16.62    0.84
   4  -5  -2   19.27    0.93
   5   5  -2    3.73    0.42
  -5  -5  -2    4.66    0.44
   5  -5   2    4.32    0.54
   5   5  -2    4.57    0.46
  -5   5   2    3.97    0.44
   5   5   2    3.93    0.43
   5  -5  -2    3.86    0.51
   5  -5  -2    4.27    0.25
   5   5   2    3.39    0.50
  -5   5  -2    4.24    0.48
  -5  -5   2    4.56    0.43
  -6   5   2    5.82    0.58
   6   5  -2    7.36    0.64
  -6  -5  -2    6.70    0.54
   6  -5   2    6.75    0.71
   6   5  -2    5.64    0.56
   6   5   2    5.59    0.64
   6   5   2    6.63    0.58
   6  -5  -2    5.43    0.64
  -6   5  -2    4.95    0.56
  -6  -5   2    7.00    0.57
   7   5  -2    2.36    0.43
   7  -5   2    3.18    0.57
  -7   5   2    2.70    0.49
  -7  -5  -2    3.38    0.41
   7   5  -2    3.51    0.49
   7  -5  -2    2.60    0.50
  -7   5  -2    2.43    0.47
   7   5   2    3.14    0.45
   7   5   2    3.62    0.57
  -7  -5   2    3.19    0.41
   8   5  -2    6.74    0.74
  -8   5   2    4.88    0.61
   8   5  -2    6.05    0.68
  -8  -5  -2    4.41    0.57
   8  -5   2    4.99    0.70
  -8   5  -2    5.28    0.66
   8   5   2    5.91    0.71
   8  -5  -2    4.68    0.70
  -9   5   2    0.46    0.34
   9   5  -2    0.28    0.42
   9   5  -2    0.59    0.39
   9  -5   2    0.51    0.43
  -9  -5  -2   -0.05    0.35
   9   5   2    0.89    0.45
  -9   5  -2    0.39    0.40
   9  -5  -2   -0.19    0.42
  -9  -5   2    0.07    0.35
 -10  -5  -2    1.98    0.51
  10  -5   2    2.20    0.63
 -10   5   2    1.88    0.51
  10   5   2    2.66    0.64
 -10   5  -2    3.27    0.62
 -10  -5   2    1.51    0.45
  10  -5  -2    1.48    0.58
 -11   5   2   -0.07    0.48
 -11  -5  -2    1.20    0.51
  11  -5   2    1.78    0.68
  11  -5  -2    0.99    0.67
 -11   5  -2    0.26    0.56
 -11  -5   2    0.42    0.51
  11   5   2    1.06    0.69
   0  -6   2   15.31    0.70
   0  -6   2   15.24    0.63
   0   6  -2   16.50    0.74
   0   6   2   15.31    0.75
   0   6   2   16.67    0.67
   0  -6  -2   14.47    0.68
   1  -6   2   24.75    1.00
   1  -6   2   25.51    1.02
   1   6  -2   26.00    1.06
  -1  -6  -2   27.69    1.06
   1   6  -2   25.64    0.94
  -1   6   2   25.66    0.99
  -1   6  -2   26.02    1.05
   1   6   2   25.98    0.98
   1  -6  -2   24.41    1.00
   1  -6  -2   25.98    1.08
   1   6   2   27.11    1.09
  -1  -6   2   27.23    1.06
   2  -6   2   45.34    1.79
   2   6  -2   46.09    1.72
   2  -6   2   47.75    1.66
  -2   6   2   44.43    1.69
  -2  -6  -2   45.97    1.73
   2   6  -2   47.29    1.65
  -2   6  -2   49.39    1.76
   2   6   2   47.81    1.81
   2  -6  -2   48.41    1.67
   2  -6  -2   50.52    1.85
  -2  -6   2   46.65    1.74
   2   6   2   47.67    1.67
   3   6  -2   32.43    1.31
  -3   6   2   33.14    1.29
   3   6  -2   33.30    1.23
   3  -6   2   32.06    1.37
  -3  -6  -2   34.46    1.31
   3  -6   2   31.94    1.17
   3  -6  -2   32.43    1.20
  -3   6  -2   32.08    1.31
  -3  -6   2   34.41    1.32
   3   6   2   32.96    1.40
   3   6   2   32.22    1.24
   3  -6  -2   33.41    1.41
  -4  -6  -2    2.36    0.33
   4   6  -2    3.00    0.38
   4  -6   2    2.26    0.20
  -4   6   2    1.92    0.34
   4   6  -2    2.55    0.29
   4  -6   2    2.88    0.40
  -4  -6   2    3.71    0.40
  -4   6  -2    2.90    0.40
   4   6   2    3.49    0.49
   4   6   2    3.57    0.36
   4  -6  -2    2.85    0.25
   4  -6  -2    2.62    0.38
   5  -6   2    6.19    0.64
   5   6  -2    6.68    0.58
   5   6  -2    6.71    0.53
  -5   6   2    6.88    0.58
  -5  -6  -2    7.17    0.58
   5   6   2    7.40    0.65
   5   6   2    6.17    0.53
   5  -6  -2    6.67    0.65
  -5   6  -2    7.12    0.62
   5  -6  -2    6.39    0.35
  -5  -6   2    6.81    0.56
   6  -6   2    5.89    0.69
  -6   6   2    6.46    0.63
   6   6  -2    6.27    0.60
   6   6  -2    6.58    0.57
  -6  -6  -2    6.41    0.57
   6   6   2    4.99    0.63
   6   6   2    6.50    0.61
  -6   6  -2    6.04    0.61
   6  -6  -2    5.31    0.64
  -6  -6   2    6.20    0.56
   7   6  -2   -0.16    0.29
   7  -6   2    0.35    0.32
   7   6  -2    0.04    0.24
  -7   6   2    0.07    0.32
  -7  -6  -2    0.35    0.25
  -7   6  -2    0.12    0.27
   7   6   2    0.43    0.28
  -7  -6   2    0.17    0.25
   7   6   2    0.06    0.34
   7  -6  -2    0.46    0.36
  -8  -6  -2    1.22    0.38
   8   6  -2    1.01    0.40
  -8   6   2    1.48    0.43
   8   6  -2    1.23    0.41
   8  -6   2    0.76    0.41
   8  -6  -2    1.31    0.45
  -8   6  -2    1.64    0.44
   8   6   2    1.12    0.44
   9  -6   2    0.68    0.50
  -9   6   2    1.50    0.50
  -9  -6  -2    0.53    0.40
   9   6  -2    0.84    0.38
  -9   6  -2    0.34    0.38
   9   6   2    0.86    0.48
   9  -6  -2    0.50    0.47
 -10   6   2    1.41    0.55
 -10  -6  -2    0.97    0.44
  10  -6   2    2.03    0.63
 -10  -6   2    1.21    0.46
 -10   6  -2    1.04    0.51
  10  -6  -2    1.21    0.59
  10   6   2    1.07    0.58
 -11   6   2    0.35    0.45
  11  -6   2    0.34    0.55
 -11  -6  -2    0.86    0.55
  11  -6  -2    1.04    0.63
 -11   6  -2    0.09    0.54
 -11  -6   2    1.05    0.49
   0  -7  -2   -0.12    0.14
   0  -7   2    0.08    0.17
   0   7   2    0.13    0.16
   0   7  -2   -0.11    0.19
   0  -7   2   -0.07    0.10
   0   7   2    0.08    0.20
   1  -7   2    5.08    0.42
   1   7  -2    5.82    0.47
  -1   7   2    5.93    0.43
  -1  -7  -2    5.04    0.44
   1  -7   2    5.58    0.38
   1   7  -2    5.93    0.34
  -1   7  -2    5.83    0.48
  -1  -7   2    5.37    0.47
   1   7   2    6.03    0.41
   1  -7  -2    5.41    0.39
   1   7   2    5.87    0.49
   1  -7  -2    5.25    0.45
   2   7  -2   28.09    1.18
   2  -7   2   29.35    1.22
  -2   7   2   29.32    1.16
  -2  -7  -2   28.94    1.19
   2   7  -2   28.58    1.08
   2  -7   2   28.27    1.11
   2   7   2   29.96    1.13
   2  -7  -2   28.51    1.12
  -2  -7   2   29.89    1.21
   2  -7  -2   30.07    1.26
   2   7   2   29.82    1.26
  -2   7  -2   28.61    1.21
  -3   7   2   29.25    1.19
   3  -7   2   28.33    1.26
   3  -7   2   29.44    1.09
   3   7  -2   29.72    1.22
  -3  -7  -2   28.39    1.21
   3   7  -2   30.23    1.11
   3   7   2   28.92    1.15
  -3  -7   2   28.71    1.22
   3   7   2   28.99    1.31
   3  -7  -2   28.72    1.11
   3  -7  -2   29.86    1.30
  -3   7  -2   27.10    1.21
  -4  -7  -2    1.27    0.29
   4  -7   2    1.46    0.34
   4  -7   2    1.12    0.17
  -4   7   2    1.72    0.33
   4   7  -2    1.09    0.23
   4   7  -2    1.85    0.35
   4  -7  -2    1.25    0.31
   4   7   2    1.90    0.41
   4  -7  -2    1.38    0.21
  -4   7  -2    1.17    0.31
   4   7   2    1.44    0.28
  -4  -7   2    1.05    0.27
  -5   7   2    5.50    0.56
   5   7  -2    5.85    0.56
  -5  -7  -2    6.79    0.58
   5   7  -2    5.20    0.46
   5  -7   2    5.14    0.60
  -5   7  -2    6.27    0.61
   5  -7  -2    4.89    0.34
  -5  -7   2    5.47    0.54
   5   7   2    5.03    0.58
   5   7   2    6.01    0.53
   5  -7  -2    5.12    0.59
   6  -7   2    0.18    0.31
   6   7  -2    0.45    0.27
  -6   7   2    0.35    0.27
   6   7  -2    0.33    0.28
  -6  -7  -2    0.66    0.28
  -6   7  -2    0.16    0.31
  -6  -7   2    0.48    0.26
   6  -7  -2    0.83    0.34
   6   7   2    0.43    0.37
   6   7   2    1.23    0.32
   7   7  -2    0.27    0.30
   7  -7   2    0.09    0.35
   7   7  -2    0.41    0.30
  -7  -7  -2   -0.05    0.24
  -7   7   2    0.32    0.31
  -7   7  -2   -0.01    0.32
   7   7   2    0.15    0.24
  -7  -7   2    0.14    0.25
   7   7   2    0.77    0.39
   7  -7  -2   -0.16    0.33
  -8   7   2    0.03    0.36
   8   7  -2   -0.08    0.34
   8  -7   2   -0.41    0.36
  -8  -7   2    0.13    0.28
   8  -7  -2   -0.12    0.37
  -8   7  -2    0.04    0.36
   8   7   2    0.31    0.41
   8   7   2    0.09    0.32
  -9   7   2    5.65    0.76
  -9  -7  -2    3.87    0.61
   9  -7   2    5.18    0.81
   9   7  -2    5.74    0.73
   9  -7  -2    6.17    0.85
   9   7   2    5.98    0.78
  -9   7  -2    5.29    0.72
  10  -7   2   -0.37    0.49
 -10   7   2   -0.17    0.49
  10   7  -2   -0.21    0.43
 -10  -7  -2   -0.02    0.39
 -10   7  -2    0.23    0.47
  10  -7  -2    0.75    0.55
 -10  -7   2   -0.22    0.41
 -11  -7  -2    0.46    0.50
 -11   7   2    0.30    0.48
  11  -7   2    1.22    0.68
 -11  -7   2    0.22    0.51
 -11   7  -2    0.71    0.58
  11  -7  -2    1.01    0.66
   0  -8   2   43.78    1.64
   0   8   2   43.55    1.71
   0  -8  -2   44.04    1.64
   0  -8   2   43.88    1.59
   0   8  -2   39.81    1.63
   0   8   2   43.00    1.59
   1   8  -2   35.78    1.31
   1  -8   2   35.48    1.37
   1  -8   2   34.66    1.38
  -1   8   2   34.06    1.35
   1   8  -2   32.38    1.39
  -1  -8  -2   35.24    1.41
   1  -8  -2   37.80    1.47
   1   8   2   37.39    1.46
   1   8   2   37.75    1.35
  -1   8  -2   35.66    1.43
   1  -8  -2   33.90    1.37
  -1  -8   2   34.91    1.41
   2  -8   2    0.64    0.21
   2   8  -2    1.08    0.23
  -2  -8  -2    0.48    0.20
  -2   8   2    1.07    0.26
   2  -8   2    0.83    0.21
   2   8  -2    0.82    0.28
   2  -8  -2    0.89    0.21
  -2  -8   2    1.00    0.25
   2   8   2    0.81    0.34
   2   8   2    0.86    0.22
  -2   8  -2    1.26    0.29
   2  -8  -2    0.81    0.25
  -3   8   2   41.39    1.64
   3   8  -2   40.87    1.66
  -3  -8  -2   45.25    1.69
   3   8  -2   41.99    1.55
   3  -8   2   42.35    1.55
   3  -8   2   39.91    1.72
  -3  -8   2   42.06    1.67
  -3   8  -2   42.66    1.69
   3  -8  -2   44.02    1.57
   3  -8  -2   43.81    1.78
   3   8   2   44.67    1.77
   3   8   2   41.40    1.59
   4  -8   2    9.30    0.66
   4   8  -2    9.76    0.53
  -4  -8  -2    8.71    0.69
   4  -8   2    7.91    0.45
   4   8  -2    8.91    0.63
  -4   8   2    8.52    0.67
   4  -8  -2    8.94    0.49
   4  -8  -2    9.41    0.70
   4   8   2    8.00    0.55
  -4  -8   2    9.30    0.63
  -4   8  -2    9.25    0.73
   4   8   2    8.79    0.71
   5  -8   2   20.85    1.16
   5   8  -2   23.17    1.10
  -5  -8  -2   22.22    1.07
   5   8  -2   21.82    0.99
  -5   8   2   21.16    1.08
   5  -8  -2   24.95    1.22
   5   8   2   22.55    1.04
  -5  -8   2   21.44    1.06
  -5   8  -2   22.71    1.12
   5   8   2   20.69    1.13
  -6  -8  -2   14.25    0.83
  -6   8   2   14.06    0.87
   6  -8   2   14.92    0.98
   6   8  -2   14.21    0.87
  -6  -8   2   13.38    0.82
   6   8   2   15.04    0.95
  -6   8  -2   15.32    0.94
   6  -8  -2   13.27    0.95
   6   8   2   15.34    0.84
  -7   8   2    0.27    0.32
   7   8  -2    0.37    0.33
   7  -8   2    0.35    0.36
  -7  -8  -2    0.27    0.30
   7   8   2    0.63    0.38
  -7   8  -2    0.39    0.33
  -7  -8   2   -0.17    0.24
   7  -8  -2    0.51    0.38
   7   8   2    0.03    0.29
  -8  -8  -2    2.45    0.45
   8   8  -2    2.49    0.52
   8  -8   2    1.72    0.51
  -8   8   2    2.44    0.51
  -8   8  -2    2.64    0.55
   8   8   2    2.16    0.47
  -8  -8   2    2.73    0.49
   8  -8  -2    1.11    0.45
   8   8   2    2.03    0.52
   9  -8   2   -0.16    0.40
   9   8  -2    0.44    0.43
  -9  -8  -2    0.37    0.39
  -9   8   2    1.18    0.44
  -9   8  -2    0.37    0.49
   9  -8  -2    0.53    0.49
  10   8  -2    4.50    0.75
  10  -8   2    4.09    0.76
 -10   8   2    4.68    0.76
 -10  -8  -2    4.58    0.69
 -10   8  -2    4.14    0.76
  10  -8  -2    3.34    0.75
 -11  -8  -2    0.33    0.52
 -11  -8   2    1.15    0.58
   0  -9   2    0.07    0.15
   0   9   2   -0.03    0.20
   0  -9  -2    0.17    0.19
   0  -9   2   -0.02    0.18
   0   9  -2    0.00    0.24
   0   9   2    0.13    0.23
   1  -9   2    9.81    0.55
   1   9  -2    9.43    0.52
  -1  -9  -2    9.33    0.59
   1   9  -2   10.81    0.63
   1  -9   2    9.40    0.57
  -1   9   2   10.72    0.62
  -1   9  -2    8.91    0.61
   1   9   2    9.03    0.55
   1  -9  -2    9.43    0.58
   1  -9  -2    8.33    0.61
  -1  -9   2    9.38    0.59
   1   9   2    9.64    0.67
  -2  -9  -2   30.63    1.29
   2  -9   2   29.83    1.26
  -2   9   2   30.77    1.24
   2   9  -2   29.40    1.15
   2  -9   2   29.87    1.20
   2   9  -2   26.07    1.24
   2  -9  -2   31.68    1.33
   2  -9  -2   32.40    1.23
  -2   9  -2   30.12    1.29
   2   9   2   28.03    1.32
   2   9   2   28.04    1.18
  -2  -9   2   28.61    1.28
   3  -9   2   13.05    0.78
   3  -9   2   13.66    0.67
  -3  -9  -2   14.63    0.80
  -3   9   2   14.63    0.79
   3   9  -2   13.81    0.79
   3   9  -2   14.07    0.64
   3   9   2   14.79    0.96
  -3  -9   2   14.02    0.79
   3   9   2   12.41    0.70
  -3   9  -2   14.40    0.81
   3  -9  -2   14.08    0.83
   3  -9  -2   13.06    0.68
   4  -9   2    1.09    0.21
  -4  -9  -2    1.28    0.33
   4   9  -2    1.48    0.25
   4   9  -2    2.02    0.38
  -4   9   2    1.58    0.33
   4  -9   2    1.84    0.37
   4   9   2    1.84    0.47
   4  -9  -2    1.05    0.24
   4  -9  -2    1.45    0.38
  -4   9  -2    1.90    0.41
   4   9   2    1.51    0.31
  -4  -9   2    1.65    0.35
  -5   9   2    7.30    0.68
   5   9  -2    7.94    0.69
  -5  -9  -2    6.98    0.65
   5  -9   2    5.79    0.66
  -5   9  -2    5.83    0.64
   5   9   2    6.36    0.66
  -5  -9   2    6.30    0.63
   5  -9  -2    6.23    0.70
   5   9   2    6.66    0.59
   6   9  -2   13.62    0.88
  -6   9   2   14.73    0.92
   6  -9   2   15.49    1.00
  -6  -9  -2   15.88    0.89
  -6  -9   2   15.21    0.87
   6  -9  -2   15.68    1.00
  -6   9  -2   13.33    0.93
   6   9   2   16.05    0.88
   6   9   2   14.25    0.92
   7   9  -2    2.43    0.45
   7  -9   2    2.34    0.53
  -7  -9  -2    2.47    0.44
  -7   9   2    1.96    0.47
  -7  -9   2    2.28    0.41
  -7   9  -2    1.79    0.45
   7  -9  -2    2.68    0.56
   7   9   2    2.51    0.47
   7   9   2    2.37    0.50
  -8   9   2    2.72    0.53
   8   9  -2    2.66    0.52
   8  -9   2    2.28    0.55
  -8  -9  -2    3.05    0.51
  -8  -9   2    2.41    0.47
  -8   9  -2    2.59    0.57
   8  -9  -2    1.85    0.59
   8   9   2    2.38    0.50
  -9   9   2    0.39    0.45
   9  -9   2    0.36    0.50
   9   9  -2   -0.02    0.41
   9  -9  -2    0.26    0.48
  -9   9  -2   -0.39    0.40
   9   9   2   -0.16    0.39
 -10   9   2   -0.07    0.53
  10  -9   2    0.47    0.55
 -10  -9  -2   -0.20    0.44
  10   9  -2    0.84    0.54
 -10   9  -2   -0.17    0.51
  10  -9  -2    0.56    0.54
   0  10   2    1.60    0.30
   0 -10  -2    1.71    0.33
   0  10  -2    0.88    0.31
   0  10   2    1.83    0.36
   0 -10   2    1.26    0.23
   0 -10   2    2.01    0.35
   1 -10   2    1.87    0.33
  -1 -10  -2    2.15    0.36
  -1  10   2    3.12    0.40
   1  10  -2    3.47    0.45
   1  10  -2    2.56    0.31
   1 -10   2    2.85    0.34
   1 -10  -2    3.01    0.41
  -1 -10   2    2.51    0.39
  -1  10  -2    2.14    0.39
   1  10   2    2.77    0.43
   1 -10  -2    2.85    0.39
   1  10   2    2.62    0.36
   2  10  -2    4.23    0.48
   2  10  -2    4.27    0.39
   2 -10   2    4.25    0.45
  -2 -10  -2    3.98    0.49
   2 -10   2    4.07    0.44
  -2  10   2    4.59    0.48
   2  10   2    4.70    0.53
   2  10   2    4.19    0.45
   2 -10  -2    4.10    0.43
  -2  10  -2    5.56    0.57
   2 -10  -2    4.59    0.51
  -2 -10   2    5.12    0.54
  -3  10   2    2.40    0.41
   3 -10   2    1.89    0.31
   3  10  -2    1.71    0.34
  -3 -10  -2    1.68    0.36
   3 -10   2    1.66    0.35
   3 -10  -2    2.05    0.31
   3  10   2    2.42    0.52
   3 -10  -2    1.82    0.38
   3  10   2    1.86    0.32
  -3  10  -2    2.11    0.43
  -3 -10   2    1.76    0.35
   4 -10   2   12.34    0.65
   4  10  -2   13.60    0.82
   4 -10   2   13.57    0.83
  -4 -10  -2   12.42    0.80
  -4  10   2   12.74    0.81
   4 -10  -2   13.59    0.84
  -4  10  -2   13.81    0.87
   4  10   2   13.43    0.76
   4 -10  -2   11.73    0.66
  -4 -10   2   11.88    0.78
   4  10   2   13.15    0.89
   5 -10   2    0.58    0.35
  -5 -10  -2    0.67    0.31
   5  10  -2    0.91    0.34
  -5  10   2    0.91    0.34
  -5 -10   2    0.39    0.31
  -5  10  -2    0.47    0.35
   5  10   2    1.28    0.40
   5  10   2    0.90    0.30
   5 -10  -2    0.33    0.33
  -6  10   2    5.97    0.66
   6  10  -2    6.58    0.68
   6 -10   2    5.65    0.71
  -6 -10  -2    6.63    0.67
  -6 -10   2    6.70    0.69
  -6  10  -2    5.81    0.71
   6 -10  -2    6.75    0.78
   6  10   2    5.79    0.66
   6  10   2    6.11    0.62
   7  10  -2    4.07    0.58
   7 -10   2    1.88    0.51
  -7 -10  -2    2.14    0.46
  -7  10   2    2.53    0.54
   7  10   2    2.32    0.48
  -7 -10   2    2.11    0.44
   7 -10  -2    2.10    0.55
  -7  10  -2    2.92    0.55
  -8  10   2    1.30    0.45
  -8 -10  -2    1.33    0.42
   8 -10   2    1.52    0.48
   8  10  -2    1.13    0.41
  -8 -10   2    1.97    0.46
   8  10   2    3.05    0.59
  -8  10  -2    2.02    0.54
   8 -10  -2    2.12    0.59
  -9  10   2    0.75    0.50
   9 -10   2    0.64    0.56
   9  10  -2    1.13    0.47
   9  10   2    0.66    0.47
   9 -10  -2    0.73    0.57
  -9  10  -2    0.95    0.54
 -10  10   2    0.59    0.49
 -10 -10  -2    1.46    0.55
  10  10  -2    1.85    0.59
  10 -10   2    1.61    0.68
  10 -10  -2    0.01    0.61
 -10  10  -2    1.99    0.65
   0 -11  -2    0.14    0.24
   0  11   2    0.13    0.31
   0  11   2   -0.17    0.22
   0  11  -2   -0.14    0.27
   0  11  -2   -0.24    0.22
   0 -11   2   -0.14    0.22
   1  11  -2    6.19    0.48
  -1 -11  -2    6.03    0.61
   1  11  -2    8.47    0.71
  -1  11   2    7.33    0.62
   1 -11   2    5.58    0.55
   1 -11   2    7.18    0.55
   1  11   2    6.41    0.56
   1  11   2    6.26    0.59
  -1 -11   2    6.20    0.62
  -1  11  -2    6.32    0.64
   1 -11  -2    7.47    0.64
   1 -11  -2    6.04    0.59
  -2  11   2    3.04    0.44
   2 -11   2    2.86    0.39
   2  11  -2    3.01    0.44
   2 -11   2    1.18    0.29
  -2 -11  -2    2.17    0.39
  -2  11  -2    2.70    0.44
   2 -11  -2    2.40    0.42
   2 -11  -2    2.31    0.36
   2  11   2    2.22    0.48
  -2 -11   2    1.83    0.37
   2  11   2    3.05    0.40
  -3  11   2    0.37    0.28
   3  11  -2    0.21    0.27
  -3 -11  -2   -0.55    0.19
   3 -11   2   -0.23    0.22
   3 -11   2   -0.21    0.20
  -3 -11   2   -0.04    0.25
   3  11   2    0.23    0.23
   3  11   2    0.49    0.43
   3 -11  -2   -0.22    0.21
  -3  11  -2    0.40    0.32
   3 -11  -2    0.29    0.27
  -4 -11  -2    1.59    0.38
   4 -11   2    1.34    0.36
   4 -11   2    1.64    0.29
   4  11  -2    1.81    0.38
  -4  11   2    1.82    0.41
   4  11   2    1.70    0.46
   4  11   2    1.51    0.34
  -4  11  -2    2.04    0.46
   4 -11  -2    1.81    0.33
   4 -11  -2    1.66    0.41
  -4 -11   2    1.29    0.35
   5  11  -2    0.44    0.29
  -5  11   2    0.44    0.36
   5 -11   2    0.82    0.38
  -5 -11  -2    0.95    0.34
   5  11   2    0.67    0.30
  -5  11  -2    0.14    0.37
  -5 -11   2    0.56    0.29
   5 -11  -2    0.85    0.39
  -6 -11  -2    3.22    0.54
  -6  11   2    2.90    0.55
   6 -11   2    2.65    0.56
   6  11  -2    3.31    0.53
  -6 -11   2    3.31    0.51
   6 -11  -2    3.01    0.59
  -6  11  -2    3.71    0.58
   6  11   2    3.70    0.51
  -7 -11  -2    0.73    0.38
   7 -11   2    0.59    0.45
  -7  11   2    1.11    0.44
   7  11  -2    0.36    0.34
  -7  11  -2    0.96    0.50
  -7 -11   2    1.18    0.40
   7  11   2    0.81    0.38
   7 -11  -2    0.59    0.43
   8 -11   2    2.08    0.60
   8  11  -2    2.41    0.54
  -8  11   2    2.02    0.54
  -8 -11  -2    1.81    0.48
   8 -11  -2    2.54    0.65
   8  11   2    2.12    0.53
  -8 -11   2    2.00    0.48
  -8  11  -2    1.80    0.56
  -9  11   2   -0.37    0.48
   9  11  -2    0.20    0.50
   9 -11   2   -0.06    0.51
  -9  11  -2    0.24    0.53
   9  11   2    0.34    0.49
   9 -11  -2   -0.47    0.45
 -10  11   2    2.73    0.69
  10  11  -2    3.20    0.69
  10 -11   2    2.83    0.82
 -10 -11  -2    2.01    0.65
   0  12   2    0.15    0.31
   0 -12  -2   -0.21    0.21
   0  12  -2   -0.13    0.25
   0  12   2    0.29    0.27
   0  12  -2    0.15    0.29
   0 -12   2   -0.14    0.23
   1  12  -2    8.87    0.77
  -1 -12  -2    8.18    0.74
  -1  12   2   10.18    0.76
   1 -12   2    9.19    0.62
   1 -12   2   10.04    0.69
  -1  12   2    9.07    0.76
   1  12   2    9.51    0.65
  -1 -12   2   10.07    0.81
   1  12   2   10.74    0.79
   1 -12  -2    9.88    0.67
  -1  12  -2    8.04    0.72
   2 -12   2    6.49    0.60
  -2 -12  -2    6.43    0.66
   2 -12   2    8.40    0.67
   2  12  -2    8.97    0.75
  -2  12   2    7.41    0.66
   2  12   2    6.95    0.68
   2 -12  -2    6.74    0.67
   2  12   2    7.94    0.64
   2 -12  -2    6.21    0.60
  -2 -12   2    7.33    0.74
  -2  12  -2    8.10    0.75
  -3  12   2   11.62    0.85
  -3 -12  -2   10.08    0.72
   3 -12   2   10.82    0.67
   3  12  -2   10.99    0.76
   3 -12   2   10.24    0.72
   3  12   2   11.30    0.72
  -3 -12   2    8.70    0.81
  -3  12  -2   11.48    0.89
   3 -12  -2    8.86    0.74
   3 -12  -2   10.45    0.77
   3  12   2   11.70    0.89
   4  12  -2   12.08    0.81
  -4 -12  -2   10.52    0.91
  -4  12   2   10.90    0.87
   4 -12   2   11.30    0.92
   4 -12  -2   11.31    0.69
  -4  12  -2   10.73    0.93
   4 -12  -2   12.35    0.99
  -4 -12   2   11.63    0.93
   4  12   2   11.89    0.75
  -5 -12  -2    1.25    0.40
   5 -12   2    1.67    0.46
   5  12  -2    1.90    0.43
  -5  12   2    1.36    0.41
   5  12   2    0.61    0.31
  -5 -12   2    1.80    0.45
  -5  12  -2    1.34    0.45
   5 -12  -2    1.13    0.43
  -6  12   2    1.27    0.46
  -6 -12  -2    0.68    0.35
   6  12  -2    1.74    0.44
   6 -12   2    1.75    0.49
  -6  12  -2    0.94    0.45
  -6 -12   2    1.37    0.41
   6 -12  -2    0.80    0.44
   6  12   2    1.49    0.39
  -7 -12  -2    4.56    0.66
   7 -12   2    5.56    0.79
  -7  12   2    5.51    0.75
   7  12  -2    5.27    0.67
   7  12   2    5.88    0.69
  -7  12  -2    6.22    0.84
   7 -12  -2    5.22    0.78
  -7 -12   2    4.33    0.64
   8 -12   2    0.93    0.57
  -8  12   2    0.51    0.47
  -8 -12  -2    0.78    0.44
   8  12  -2    1.05    0.48
   8  12   2    0.89    0.51
  -8 -12   2    0.42    0.38
  -8  12  -2    0.27    0.49
   8 -12  -2    0.72    0.54
   9  12  -2    1.20    0.53
   9 -12   2    1.39    0.68
  -9  12   2    0.91    0.57
   9  12   2    1.56    0.56
   9 -12  -2    0.90    0.63
  -9  12  -2    1.22    0.57
   0 -13   2    0.04    0.30
   0  13   2   -0.07    0.33
   0 -13  -2   -0.12    0.23
   0  13  -2    0.42    0.33
   0  13   2   -0.21    0.26
  -1  13   2   11.21    0.84
  -1 -13  -2   10.92    0.89
   1 -13   2   10.72    0.74
   1  13  -2   12.10    0.81
  -1  13   2    9.98    0.84
   1  13   2   10.43    0.71
  -1  13  -2   10.84    0.89
   1  13   2   11.35    0.86
  -1 -13   2   12.35    0.81
   1 -13  -2   10.73    0.77
  -2  13   2   18.48    1.03
   2 -13   2   17.70    0.95
  -2 -13  -2   18.72    1.03
   2 -13   2   18.19    0.97
   2  13  -2   20.75    1.06
   2  13   2   15.84    1.07
   2 -13  -2   18.28    1.04
   2 -13  -2   18.76    0.97
   2  13   2   17.93    0.95
  -2  13  -2   16.28    1.01
  -2 -13   2   18.71    1.05
   3 -13   2    3.27    0.44
   3 -13   2    4.52    0.55
  -3 -13  -2    3.01    0.52
  -3  13   2    4.25    0.57
   3  13  -2    3.34    0.50
   3 -13  -2    2.64    0.43
  -3  13  -2    3.15    0.51
  -3 -13   2    3.14    0.51
   3 -13  -2    3.68    0.56
   3  13   2    4.29    0.52
   4  13  -2    0.04    0.27
  -4  13   2    0.33    0.38
   4 -13   2    0.95    0.38
  -4 -13  -2    0.27    0.31
  -4  13  -2    0.37    0.35
  -4 -13   2    0.40    0.30
   4 -13  -2    0.37    0.35
   4  13   2    0.89    0.34
   5 -13   2    3.62    0.60
  -5  13   2    3.46    0.54
   5  13  -2    3.75    0.57
  -5 -13  -2    3.09    0.54
   5 -13  -2    3.35    0.60
  -5 -13   2    2.39    0.49
   5  13   2    3.13    0.50
  -5  13  -2    2.62    0.56
   6 -13   2    3.71    0.65
  -6  13   2    4.09    0.64
   6  13  -2    3.55    0.56
   6 -13  -2    2.30    0.57
  -6 -13   2    4.93    0.65
  -6  13  -2    3.41    0.61
   6  13   2    4.25    0.59
   7  13  -2   10.26    0.94
   7 -13   2    9.54    1.01
  -7 -13  -2    8.71    0.90
  -7  13   2   10.02    0.98
   7 -13  -2    7.64    0.94
  -7  13  -2   10.14    1.01
   7  13   2    9.91    0.89
  -7 -13   2    8.98    0.90
   8 -13   2   -0.02    0.49
  -8 -13  -2    0.36    0.44
   8  13  -2    0.81    0.46
  -8  13   2    0.55    0.50
  -8 -13   2    0.47    0.42
   8 -13  -2    0.86    0.59
  -8  13  -2   -0.29    0.53
   8  13   2    0.40    0.46
   9 -13   2    5.69    0.90
   9  13  -2    5.14    0.79
  -9  13   2    5.83    0.87
  -9  13  -2    4.00    0.75
   9 -13  -2    5.98    0.98
   0 -14   2   10.26    0.87
   0 -14  -2   10.81    0.91
   0  14  -2   11.13    0.79
   0  14   2   11.43    0.78
   0  14   2   11.29    0.89
   1 -14   2    0.34    0.29
   1  14  -2   -0.10    0.29
  -1 -14  -2   -0.07    0.29
  -1  14   2    0.26    0.32
  -1  14   2   -0.19    0.30
   1  14   2    0.08    0.29
  -1  14  -2    0.38    0.35
   1 -14  -2    0.02    0.27
  -1 -14   2    0.06    0.28
   1  14   2   -0.05    0.40
  -2 -14  -2   35.54    1.64
   2  14  -2   32.55    1.57
  -2  14   2   35.04    1.58
   2 -14   2   34.37    1.54
  -2  14  -2   33.27    1.61
   2 -14  -2   34.29    1.54
   2  14   2   35.41    1.52
   2 -14  -2   36.49    1.64
  -2 -14   2   33.84    1.61
   3  14  -2    1.07    0.40
   3 -14   2    0.89    0.37
   3 -14   2    0.73    0.32
  -3  14   2    1.08    0.42
  -3 -14  -2    0.02    0.31
  -3  14  -2    0.83    0.44
  -3 -14   2    0.83    0.37
   3 -14  -2    0.99    0.42
   3  14   2    0.98    0.36
   3 -14  -2    1.01    0.36
   4 -14   2    0.82    0.37
  -4  14   2    1.18    0.43
  -4 -14  -2    0.51    0.36
   4  14  -2    0.89    0.40
  -4 -14   2    0.24    0.36
   4  14   2    0.58    0.32
   4 -14  -2    0.29    0.38
  -4  14  -2   -0.13    0.38
   5 -14   2    4.64    0.70
  -5  14   2    4.34    0.64
  -5 -14  -2    4.09    0.64
   5  14  -2    4.79    0.63
  -5  14  -2    3.93    0.62
   5  14   2    4.13    0.57
  -5 -14   2    3.42    0.66
   5 -14  -2    4.66    0.69
  -6 -14  -2    1.39    0.47
  -6  14   2    0.92    0.49
   6  14  -2    0.73    0.40
   6 -14   2    0.49    0.44
  -6  14  -2   -0.11    0.41
   6  14   2    1.63    0.48
  -6 -14   2    0.80    0.40
   6 -14  -2    0.43    0.48
  -7 -14  -2    0.65    0.44
  -7  14   2    1.80    0.58
   7  14  -2    1.49    0.50
   7 -14   2    0.18    0.52
  -7 -14   2    1.26    0.48
   7 -14  -2    0.70    0.53
  -7  14  -2    1.27    0.56
  -8 -14  -2    7.13    0.85
  -8  14   2    7.85    0.96
   8 -14   2    6.85    0.96
   8  14  -2    7.05    0.84
  -8  14  -2    4.59    0.81
  -8 -14   2    7.75    0.87
   8 -14  -2    6.79    1.01
   0 -15  -2    0.00    0.32
   0  15  -2   -0.09    0.35
   0  15   2    0.23    0.32
   0 -15   2    0.53    0.36
   1  15  -2    1.03    0.42
  -1 -15  -2   -0.12    0.33
  -1  15   2    0.78    0.42
  -1  15   2    1.25    0.41
   1 -15   2    0.73    0.34
   1  15   2    1.06    0.38
  -1  15  -2    1.48    0.46
  -1 -15   2    1.71    0.46
   1 -15  -2    0.72    0.35
   2 -15   2    0.53    0.34
  -2 -15  -2    0.51    0.40
  -2  15   2    0.15    0.35
  -2  15   2    0.14    0.37
   2  15  -2    0.39    0.35
  -2  15  -2    0.35    0.42
   2 -15  -2    0.29    0.33
   2  15   2    0.64    0.33
  -2 -15   2    0.68    0.35
   3 -15   2    0.29    0.33
  -3  15   2    0.83    0.41
  -3 -15  -2    0.18    0.36
   3  15  -2    0.85    0.39
   3 -15  -2    0.38    0.40
  -3 -15   2    0.10    0.37
   3 -15  -2    0.19    0.39
   3  15   2    0.67    0.35
  -3  15  -2    0.33    0.42
  -4  15   2    1.48    0.48
  -4 -15  -2    1.38    0.43
   4  15  -2    0.83    0.43
   4  15   2    1.12    0.39
  -4 -15   2    0.75    0.42
  -4  15  -2    1.49    0.52
   4 -15  -2    0.67    0.46
   5 -15   2    5.43    0.77
  -5 -15  -2    6.57    0.80
   5  15  -2    6.85    0.78
  -5  15   2    6.98    0.81
   5 -15  -2    5.80    0.83
  -5  15  -2    6.87    0.83
  -5 -15   2    5.75    0.75
   5  15   2    6.47    0.73
  -6 -15  -2    0.85    0.46
  -6  15   2    2.17    0.57
   6  15  -2    1.47    0.52
   6 -15   2    1.93    0.62
   6 -15  -2    1.46    0.59
  -6 -15   2    1.25    0.45
  -6  15  -2    1.21    0.53
  -7  15   2    1.31    0.60
   7 -15   2    1.91    0.60
  -7 -15  -2    0.96    0.52
   7  15  -2    0.79    0.52
   7 -15  -2    0.86    0.58
  -7 -15   2    1.25    0.50
  -7  15  -2    0.74    0.57
  -8 -15  -2    2.10    0.61
  -8  15   2    2.17    0.70
   8 -15   2    2.08    0.81
   8  15  -2    0.99    0.56
  -8 -15   2    2.36    0.60
  -8  15  -2    0.23    0.62
   8 -15  -2    1.20    0.71
   0 -16  -2    5.18    0.71
   0 -16   2    5.16    0.70
   0  16   2    6.31    0.70
   0  16  -2    5.89    0.72
  -1 -16  -2   10.93    1.00
  -1  16   2   12.06    0.93
   1 -16   2    9.98    0.92
   1  16  -2   11.39    0.96
   1 -16  -2    9.72    0.92
  -1 -16   2   12.16    1.05
   1  16   2   10.98    0.90
  -1  16  -2   10.19    0.93
   2 -16   2    0.76    0.39
  -2  16   2    0.62    0.44
   2  16  -2    1.77    0.49
  -2 -16  -2    0.99    0.45
  -2  16   2    1.25    0.51
   2  16   2    1.46    0.44
   2 -16  -2    0.96    0.38
  -2  16  -2    2.08    0.56
  -2 -16   2    1.31    0.45
  -3  16   2    2.76    0.58
   3  16  -2    3.02    0.57
  -3 -16  -2    2.08    0.57
  -3  16  -2    3.38    0.64
   3 -16  -2    2.11    0.56
  -3 -16   2    2.14    0.53
   3 -16  -2    2.36    0.51
   3  16   2    2.92    0.52
   4  16  -2    5.80    0.74
  -4  16   2    6.98    0.81
  -4 -16  -2    5.47    0.80
   4 -16  -2    4.55    0.78
  -4 -16   2    6.38    0.79
  -4  16  -2    5.82    0.81
  -5  16   2    0.32    0.47
  -5 -16  -2    1.12    0.51
   5  16  -2    0.59    0.43
   5 -16  -2   -0.02    0.49
  -5  16  -2   -0.46    0.40
  -5 -16   2    0.06    0.37
   6  16  -2    1.18    0.50
  -6  16   2    1.12    0.53
  -6 -16  -2    0.16    0.41
   6 -16  -2    1.10    0.66
  -6  16  -2    0.85    0.52
  -6 -16   2    1.29    0.52
   7  16  -2    0.51    0.50
  -7  16   2    1.22    0.63
  -7 -16  -2    0.12    0.46
   7 -16   2   -0.24    0.63
  -7 -16   2    0.25    0.46
  -7  16  -2    1.38    0.60
   7 -16  -2    1.02    0.65
   0 -17  -2   -0.31    0.32
   0  17  -2    0.15    0.45
   0  17   2   -0.09    0.42
   0 -17   2    0.27    0.36
   1  17  -2    3.88    0.64
  -1  17   2    3.64    0.60
  -1 -17  -2    3.98    0.64
   1 -17   2    3.41    0.57
   1 -17  -2    2.84    0.56
  -1 -17   2    2.54    0.55
  -1  17  -2    3.13    0.59
   2 -17   2    0.48    0.40
  -2  17   2    0.09    0.48
  -2 -17  -2    0.46    0.41
   2  17  -2   -0.38    0.39
   2 -17  -2   -0.68    0.39
  -2  17  -2    0.46    0.46
  -2 -17   2    0.11    0.35
  -3  17   2    0.92    0.48
  -3 -17  -2    0.01    0.39
   3  17  -2    0.06    0.44
  -3 -17   2    0.34    0.44
  -3  17  -2    0.78    0.44
  -4 -17  -2    1.01    0.52
   4  17  -2    1.52    0.53
  -4  17   2    0.78    0.50
  -4  17  -2    0.89    0.55
  -4 -17   2    0.77    0.45
  -5  17   2    2.97    0.65
  -5 -17  -2    1.65    0.52
   5  17  -2    3.02    0.64
   5 -17  -2    2.41    0.64
  -5 -17   2    2.20    0.59
  -5  17  -2    2.22    0.68
   6  17  -2    3.02    0.68
  -6  17   2    3.11    0.70
  -6 -17  -2    2.50    0.65
  -6 -17   2    2.75    0.62
  -6  17  -2    2.40    0.69
   6 -17  -2    1.96    0.75
   0  18  -2    1.58    0.55
   0 -18  -2    0.99    0.46
   0 -18   2    1.24    0.49
  -1 -18  -2    6.01    0.79
   1 -18   2    4.14    0.65
   1  18  -2    3.89    0.68
  -1 -18   2    4.61    0.69
  -1  18  -2    5.21    0.78
   1 -18  -2    3.96    0.70
   2 -18   2    0.50    0.45
  -2 -18  -2    1.56    0.52
   2  18  -2    2.29    0.57
   2 -18  -2    1.61    0.54
  -2 -18   2    1.39    0.48
  -2  18  -2    3.02    0.64
  -3 -18  -2    1.05    0.48
   3  18  -2   -0.06    0.44
  -3  18  -2    0.26    0.50
  -3 -18   2   -0.43    0.41
  -4 -18  -2    3.02    0.66
   4  18  -2    4.61    0.78
  -4  18  -2    3.10    0.72
  -4 -18   2    2.76    0.65
   5  18  -2    4.93    0.77
  -5 -18  -2    2.60    0.63
  -5 -18   2    2.91    0.64
  -5  18  -2    3.28    0.74
   0  19  -2    0.78    0.53
   0 -19  -2   -0.43    0.47
   0 -19   2    0.15    0.45
  -1 -19  -2    5.10    0.79
   1  19  -2    4.70    0.75
   1 -19   2    2.30    0.67
  -1  19  -2    4.77    0.74
  -1 -19   2    2.14    0.61
   1 -19  -2    4.61    0.78
  -2 -19  -2    1.08    0.53
   2  19  -2    2.38    0.62
  -2  19  -2    0.78    0.58
  -2 -19   2    2.24    0.59
   2 -19  -2   -0.52    0.46
  -3 -19  -2    1.69    0.63
   3  19  -2    1.90    0.59
  -3 -19   2    1.39    0.55
  -3  19  -2    1.16    0.60
   4  19  -2    1.02    0.58
  -4 -19  -2    1.40    0.56
  -4  19  -2    0.93    0.61
  -4 -19   2    0.74    0.52
   0 -20  -2    0.58    0.54
   0  20  -2    0.13    0.57
   0 -20   2    0.15    0.53
  -1 -20  -2    1.82    0.64
   1  20  -2    2.24    0.65
   1 -20   2    1.39    0.63
  -1  20  -2    1.13    0.61
  -1 -20   2    2.04    0.63
   1 -20  -2    1.93    0.70
   2  20  -2    3.23    0.73
  -2 -20  -2    1.73    0.63
  -2  20  -2    3.91    0.74
  -2 -20   2    2.19    0.63
   3  20  -2    0.63    0.60
  -3  20  -2    1.32    0.69
   0   0   3   -0.44    0.15
   0   0  -3   -0.78    0.07
   0   0  -3   -0.66    0.09
   1   0  -3   -0.14    0.11
  -1   0  -3   -0.27    0.09
   1   0   3    0.50    0.28
  -1   0  -3   -0.28    0.09
   1   0  -3    0.05    0.11
   1   0  -3   -0.34    0.09
   2   0  -3   18.39    0.80
   2   0  -3   20.02    0.76
  -2   0  -3   20.22    0.75
  -2   0  -3   19.44    0.73
   2   0  -3   20.23    0.75
   2   0   3   19.51    0.93
   3   0  -3   -0.09    0.13
  -3   0  -3   -0.03    0.09
   3   0  -3   -0.05    0.14
  -3   0   3    0.18    0.12
  -3   0  -3    0.13    0.14
   3   0   3   -0.22    0.24
   4   0   3   10.57    0.69
  -4   0  -3   10.15    0.56
  -4   0   3   10.22    0.48
   4   0  -3   11.32    0.61
   4   0  -3   10.28    0.58
  -4   0  -3   10.53    0.45
   5   0   3    0.08    0.28
  -5   0   3   -0.03    0.13
   5   0  -3   -0.06    0.19
  -5   0  -3   -0.06    0.11
   5   0  -3    0.01    0.19
  -5   0  -3   -0.05    0.19
  -6   0   3   25.54    1.16
   6   0  -3   24.55    1.21
  -6   0   3   24.50    0.94
  -6   0  -3   24.43    1.12
  -6   0  -3   22.80    0.90
   6   0   3   25.72    1.26
   7   0   3    0.12    0.32
   7   0  -3   -0.31    0.38
  -7   0  -3   -0.03    0.25
  -7   0   3   -0.02    0.26
  -8   0   3    0.11    0.32
   8   0  -3    0.29    0.36
  -8   0  -3    0.02    0.30
   8   0   3    0.44    0.41
  -9   0  -3   -0.35    0.31
   9   0   3    0.16    0.38
  -9   0   3    0.50    0.37
   9   0  -3   -0.09    0.40
 -10   0  -3   17.88    1.13
 -10   0   3   16.05    1.10
  10   0   3   18.11    1.29
  10   0  -3   18.15    1.26
  11   0   3    0.54    0.65
  11   0  -3    0.49    0.62
 -11   0  -3    0.19    0.45
 -11   0   3    0.26    0.41
   0   1  -3  167.85    5.37
   0   1  -3  171.51    5.43
   0  -1  -3  165.04    5.42
   0  -1  -3  173.37    5.30
   0   1   3  167.47    5.72
   0  -1   3  170.35    5.69
   0   1   3  164.52    5.30
   1  -1   3   26.41    1.04
  -1  -1  -3   25.39    0.86
   1   1  -3   24.94    0.92
   1   1  -3   25.00    0.93
  -1  -1  -3   25.24    0.92
   1   1  -3   25.57    0.94
   1  -1  -3   25.41    0.88
   1  -1  -3   26.65    0.98
   1  -1  -3   24.12    0.91
  -1   1  -3   25.45    0.91
   1   1   3   26.22    1.08
  -1   1  -3   27.84    0.91
  -2  -1  -3    4.60    0.29
   2   1  -3    4.35    0.32
   2   1  -3    5.06    0.29
  -2  -1  -3    4.33    0.26
   2  -1   3    5.01    0.42
   2   1   3    5.15    0.46
  -2   1  -3    4.78    0.25
   2  -1  -3    4.84    0.29
  -2  -1   3    4.98    0.31
  -2   1  -3    4.34    0.29
   2  -1  -3    4.05    0.28
   2  -1  -3    4.43    0.33
  -3  -1  -3    3.73    0.25
   3  -1   3    3.48    0.39
   3   1  -3    3.78    0.32
   3   1  -3    3.51    0.31
  -3  -1  -3    3.69    0.30
   3   1   3    3.70    0.44
  -3  -1   3    3.96    0.30
   3  -1  -3    3.95    0.26
  -3   1  -3    3.47    0.31
  -3   1  -3    3.77    0.22
   3  -1  -3    4.32    0.37
   3  -1  -3    3.70    0.32
   4   1  -3   51.68    1.98
  -4   1   3   52.92    1.78
  -4  -1  -3   53.68    1.80
  -4   1   3   53.72    1.90
   4   1  -3   53.65    1.91
  -4  -1  -3   50.95    1.86
   4  -1   3   51.60    2.06
   4  -1  -3   54.76    2.03
  -4   1  -3   50.35    1.88
   4   1   3   52.38    2.07
  -4  -1   3   51.08    1.82
  -4   1  -3   53.34    1.74
   5   1  -3    6.08    0.52
  -5  -1  -3    5.64    0.47
   5  -1   3    5.95    0.61
  -5  -1  -3    5.00    0.32
  -5   1   3    5.39    0.33
   5   1  -3    5.29    0.48
  -5   1   3    5.93    0.51
  -5   1  -3    5.01    0.47
   5   1   3    5.19    0.57
  -5  -1   3    5.43    0.37
  -5   1  -3    4.78    0.27
   5  -1  -3    4.57    0.49
  -6  -1  -3    7.80    0.63
  -6   1   3    8.30    0.65
  -6  -1  -3    6.97    0.42
   6   1  -3    7.20    0.64
   6   1  -3    8.34    0.66
   6  -1   3    7.37    0.72
  -6   1   3    6.69    0.40
  -6   1  -3    7.62    0.62
   6   1   3    8.27    0.76
   6  -1  -3    7.25    0.68
  -6  -1   3    8.18    0.47
   7   1  -3    6.63    0.67
   7  -1   3    6.78    0.76
  -7  -1  -3    5.77    0.59
  -7   1   3    6.25    0.63
   7  -1  -3    6.43    0.69
   7   1   3    6.93    0.75
  -7   1  -3    5.19    0.57
  -7  -1   3    6.13    0.64
  -8  -1  -3    1.33    0.37
   8  -1   3    1.83    0.49
   8   1  -3    1.40    0.42
  -8   1   3    1.53    0.42
   8  -1  -3    1.02    0.40
  -8  -1   3    1.20    0.37
   8   1   3    1.20    0.47
  -8   1  -3    1.02    0.37
   9  -1   3    0.28    0.44
   9   1  -3    0.63    0.46
  -9   1   3    0.03    0.37
  -9  -1  -3   -0.03    0.35
  -9   1  -3    0.38    0.36
   9   1   3    0.18    0.42
   9  -1  -3    0.26    0.41
  -9  -1   3    0.05    0.34
  10   1  -3    1.86    0.55
  10  -1   3    1.55    0.59
 -10   1   3    2.98    0.59
 -10  -1  -3    2.42    0.58
 -10  -1   3    1.78    0.51
  10   1   3    1.57    0.56
  10  -1  -3    1.91    0.59
 -10   1  -3    2.82    0.56
 -11   1   3    0.42    0.50
  11   1  -3    0.42    0.59
  11  -1   3    0.28    0.57
 -11  -1  -3    0.18    0.45
  11  -1  -3    0.81    0.63
 -11  -1   3   -0.36    0.41
  11   1   3    1.11    0.64
 -11   1  -3    0.12    0.43
   0   2  -3   -0.03    0.13
   0   2   3   -0.07    0.15
   0   2   3   -0.03    0.04
   0   2  -3   -0.28    0.13
   0  -2   3   -0.26    0.17
   0  -2  -3   -0.07    0.09
   1   2  -3  113.55    3.89
   1  -2   3  126.03    4.15
  -1  -2  -3  124.49    3.93
  -1   2   3  119.51    3.84
   1   2   3  116.40    4.16
   1  -2  -3  121.80    4.14
   1   2   3  118.18    3.82
  -1  -2   3  121.85    3.92
  -1   2  -3  121.14    3.90
  -1  -2   3  118.48    4.05
   1  -2  -3  120.74    3.91
  -1   2  -3  120.78    3.90
   2   2  -3   88.78    3.04
  -2   2   3   88.23    2.90
   2  -2   3   85.75    3.13
  -2  -2  -3   87.30    2.93
   2   2  -3   85.22    2.93
  -2   2  -3   91.01    2.94
   2  -2  -3   89.08    2.91
  -2  -2   3   91.86    2.95
  -2   2  -3   91.17    2.89
   2   2   3   84.92    2.88
   2  -2  -3   91.71    3.13
   2   2   3   87.84    3.17
  -3  -2  -3   41.06    1.39
  -3   2   3   36.59    1.40
   3   2  -3   39.61    1.45
  -3  -2  -3   37.85    1.38
   3   2  -3   36.90    1.42
   3  -2   3   40.30    1.56
   3   2   3   38.58    1.56
  -3  -2   3   38.13    1.40
   3  -2  -3   38.77    1.34
   3  -2  -3   40.62    1.53
  -3   2  -3   39.14    1.30
  -3   2  -3   38.28    1.42
  -4  -2  -3    6.55    0.39
   4  -2   3    7.43    0.54
   4   2  -3    8.20    0.48
  -4   2   3    6.13    0.44
  -4  -2  -3    7.75    0.47
   4   2  -3    7.48    0.48
   4   2   3    6.60    0.59
  -4  -2   3    7.38    0.43
  -4   2  -3    6.92    0.31
   4  -2  -3    7.23    0.38
   4  -2  -3    7.19    0.52
  -4   2  -3    8.90    0.51
  -5   2   3    3.22    0.39
  -5   2   3    2.68    0.23
   5   2  -3    2.19    0.32
   5  -2   3    2.76    0.45
  -5  -2  -3    2.85    0.29
   5   2  -3    2.55    0.35
  -5  -2  -3    2.55    0.33
  -5   2  -3    2.86    0.37
   5   2   3    2.42    0.44
  -5  -2   3    2.55    0.29
   5  -2  -3    2.45    0.38
   6   2  -3    0.37    0.25
  -6  -2  -3    0.65    0.26
   6  -2   3    0.92    0.40
   6   2  -3    0.23    0.24
  -6  -2  -3    0.74    0.19
  -6   2   3    0.43    0.28
  -6   2  -3    0.38    0.26
   6   2   3    0.94    0.38
   6  -2  -3    0.48    0.29
  -6  -2   3    0.94    0.24
   7   2  -3   11.32    0.75
  -7   2   3   10.46    0.82
   7   2  -3   10.08    0.70
  -7  -2  -3   10.09    0.71
   7  -2   3   11.10    0.95
   7   2   3   10.72    0.90
  -7   2  -3   10.40    0.71
   7  -2  -3    8.46    0.81
  -7  -2   3    9.57    0.59
   8  -2   3    8.30    0.88
   8   2  -3    7.17    0.76
  -8  -2  -3    7.00    0.69
  -8   2   3    8.03    0.76
   8   2   3    6.61    0.78
   8  -2  -3    7.50    0.81
  -8   2  -3    8.49    0.78
  -8  -2   3    7.54    0.75
  -9   2   3    6.16    0.72
   9  -2   3    6.77    0.84
  -9  -2  -3    5.46    0.65
   9   2  -3    6.43    0.77
  -9  -2   3    7.22    0.78
   9   2   3    6.87    0.86
   9  -2  -3    6.67    0.81
  -9   2  -3    5.92    0.70
  10   2  -3    2.56    0.61
 -10  -2  -3    2.83    0.58
 -10   2   3    2.71    0.57
  10  -2   3    2.32    0.64
 -10   2  -3    2.46    0.55
  10   2   3    1.91    0.66
  10  -2  -3    1.88    0.59
 -10  -2   3    2.74    0.58
  11   2  -3    2.39    0.71
 -11  -2  -3    1.19    0.55
 -11   2   3    1.64    0.57
  11  -2   3    2.46    0.74
  11   2   3    2.51    0.73
 -11   2  -3    0.79    0.52
 -11  -2   3    0.91    0.48
  11  -2  -3    3.51    0.75
   0  -3   3  133.15    4.26
   0  -3  -3  133.15    4.27
   0   3   3  131.97    4.53
   0   3  -3  129.80    4.25
   0  -3   3  128.84    4.42
   0   3   3  128.64    4.15
   1   3  -3   54.35    1.85
   1  -3   3   51.27    1.92
   1  -3   3   50.11    1.81
  -1  -3  -3   53.97    1.85
  -1   3   3   53.08    1.77
  -1  -3   3   52.23    1.85
   1   3   3   57.47    2.00
   1  -3  -3   57.31    1.84
  -1   3  -3   54.18    1.85
   1   3   3   52.87    1.75
   1  -3  -3   54.69    1.96
  -2   3   3   22.13    0.81
   2  -3   3   21.01    0.90
   2  -3   3   21.00    0.77
   2   3  -3   20.25    0.77
  -2  -3  -3   20.62    0.83
   2   3  -3   21.12    0.85
   2   3   3   19.66    0.76
   2   3   3   18.97    0.98
  -2   3  -3   22.69    0.86
   2  -3  -3   20.96    0.91
   2  -3  -3   21.68    0.80
  -2  -3   3   21.15    0.84
  -3  -3  -3   70.40    2.36
  -3   3   3   70.50    2.36
   3  -3   3   69.45    2.25
   3   3  -3   69.14    2.43
   3  -3   3   65.99    2.55
   3   3  -3   66.96    2.38
   3  -3  -3   69.56    2.30
   3  -3  -3   68.07    2.54
  -3  -3   3   70.53    2.38
  -3   3  -3   68.36    2.39
   3   3   3   68.33    2.57
   3   3   3   69.75    2.33
   4   3  -3    7.97    0.48
   4  -3   3    7.68    0.31
   4   3  -3    8.36    0.50
   4  -3   3    8.05    0.58
  -4   3   3    8.14    0.51
  -4  -3  -3    7.07    0.43
   4  -3  -3    8.26    0.57
   4   3   3    7.69    0.47
   4  -3  -3    7.99    0.39
  -4  -3   3    7.72    0.46
   4   3   3    8.52    0.66
  -4   3  -3    7.25    0.49
   5   3  -3    1.70    0.32
  -5   3   3    2.32    0.35
  -5  -3  -3    2.41    0.34
   5   3  -3    2.29    0.35
   5  -3   3    0.93    0.35
  -5  -3  -3    1.68    0.25
   5   3   3    1.87    0.42
   5  -3  -3    1.55    0.32
  -5   3  -3    1.80    0.32
  -5  -3   3    1.74    0.28
   6   3  -3    2.27    0.39
   6  -3   3    2.30    0.47
  -6  -3  -3    2.54    0.32
   6   3  -3    2.33    0.38
  -6  -3  -3    1.64    0.35
  -6   3   3    2.39    0.41
  -6   3  -3    2.09    0.39
   6  -3  -3    1.31    0.35
   6   3   3    2.37    0.46
  -6  -3   3    2.59    0.32
   7  -3   3    6.18    0.73
  -7   3   3    8.05    0.70
   7   3  -3    5.32    0.60
   7   3  -3    5.93    0.61
  -7  -3  -3    5.19    0.57
  -7  -3   3    6.20    0.52
   7   3   3    6.88    0.75
  -7   3  -3    6.35    0.63
   7  -3  -3    5.46    0.69
   8   3  -3    1.06    0.36
  -8  -3  -3    0.28    0.33
  -8   3   3    0.33    0.32
   8   3  -3    0.30    0.36
   8  -3   3    0.53    0.38
   8  -3  -3    0.19    0.33
  -8   3  -3    0.08    0.28
   8   3   3    0.16    0.39
   9   3  -3    0.68    0.43
  -9  -3  -3    0.77    0.38
  -9   3   3    0.41    0.37
   9  -3   3    0.88    0.43
   9  -3  -3    0.80    0.46
  -9   3  -3    0.13    0.35
  -9  -3   3    0.29    0.37
   9   3   3    1.22    0.49
  10   3  -3    3.20    0.65
 -10   3   3    2.16    0.54
 -10  -3  -3    1.71    0.51
  10  -3   3    1.96    0.63
  10  -3  -3    1.84    0.60
 -10  -3   3    1.88    0.50
 -10   3  -3    2.20    0.58
  10   3   3    2.24    0.62
 -11   3   3    2.68    0.65
  11  -3   3    1.99    0.67
 -11  -3  -3    2.36    0.62
  11   3   3    2.21    0.71
  11  -3  -3    2.95    0.77
 -11  -3   3    2.69    0.62
 -11   3  -3    2.15    0.55
   0   4   3    0.00    0.10
   0  -4   3   -0.18    0.13
   0   4  -3   -0.04    0.15
   0   4   3   -0.11    0.17
   0  -4  -3   -0.06    0.10
   0  -4   3    0.08    0.09
  -1   4   3   98.17    3.18
   1   4  -3   95.32    3.26
  -1  -4  -3   96.51    3.27
   1  -4   3   96.67    3.39
   1  -4   3  100.10    3.23
   1   4   3   98.36    3.46
   1  -4  -3   98.80    3.25
   1  -4  -3   96.77    3.45
  -1  -4   3  100.17    3.28
  -1   4  -3  100.50    3.27
   1   4   3   97.40    3.16
   2  -4   3   47.53    1.61
   2   4  -3   46.39    1.62
   2   4  -3   47.97    1.69
  -2  -4  -3   45.45    1.67
  -2   4   3   47.67    1.63
   2  -4   3   48.47    1.78
   2   4   3   47.53    1.60
   2  -4  -3   46.64    1.79
  -2   4  -3   43.74    1.68
  -2  -4   3   46.88    1.69
   2  -4  -3   46.92    1.63
   2   4   3   48.09    1.82
  -3   4   3   13.90    0.66
   3   4  -3   14.85    0.71
   3   4  -3   14.05    0.61
   3  -4   3   14.09    0.56
   3  -4   3   14.83    0.76
  -3  -4  -3   15.48    0.68
   3   4   3   15.57    0.64
   3   4   3   13.24    0.84
   3  -4  -3   14.84    0.60
   3  -4  -3   13.24    0.72
  -3  -4   3   15.39    0.69
  -3   4  -3   13.79    0.69
   4   4  -3    6.78    0.44
   4   4  -3    6.38    0.52
   4  -4   3    6.41    0.58
   4  -4   3    6.47    0.28
  -4   4   3    7.27    0.49
  -4  -4  -3    6.61    0.44
   4   4   3    6.86    0.45
   4  -4  -3    7.06    0.36
  -4   4  -3    7.07    0.49
   4   4   3    6.05    0.60
   4  -4  -3    6.78    0.58
  -4  -4   3    6.52    0.46
  -5  -4  -3    5.12    0.43
  -5   4   3    5.14    0.49
   5   4  -3    4.18    0.42
   5  -4   3    5.36    0.60
   5   4  -3    5.32    0.52
   5  -4  -3    4.50    0.30
  -5   4  -3    5.44    0.51
  -5  -4   3    5.52    0.47
   5  -4  -3    4.49    0.53
   5   4   3    4.46    0.55
   5   4   3    5.01    0.45
   6   4  -3   10.64    0.69
  -6  -4  -3    9.85    0.58
   6   4  -3    9.09    0.66
  -6  -4  -3    9.89    0.67
  -6   4   3   11.52    0.73
   6  -4   3   11.33    0.82
   6  -4  -3    9.49    0.83
  -6   4  -3   10.29    0.69
  -6  -4   3   10.41    0.60
   6   4   3   11.16    0.88
  -7  -4  -3   27.42    1.28
   7   4  -3   25.17    1.27
   7  -4   3   27.69    1.43
   7   4  -3   27.79    1.32
  -7  -4  -3   25.87    1.14
  -7   4   3   30.25    1.34
   7  -4  -3   27.03    1.42
  -7   4  -3   23.91    1.25
   7   4   3   27.50    1.41
  -7  -4   3   28.57    1.18
  -8   4   3    9.65    0.85
   8   4  -3   10.28    0.87
  -8  -4  -3   11.43    0.79
   8  -4   3   10.80    1.02
   8   4  -3   11.99    0.94
   8  -4  -3    9.99    0.94
   8   4   3   11.69    0.99
  -8   4  -3   11.66    0.93
  -9  -4  -3    2.89    0.51
   9   4  -3    2.80    0.58
  -9   4   3    2.48    0.51
   9  -4   3    2.91    0.62
   9   4   3    2.25    0.56
  -9  -4   3    2.98    0.54
  -9   4  -3    3.13    0.54
   9  -4  -3    2.70    0.62
 -10  -4  -3    0.40    0.45
 -10   4   3    1.44    0.51
  10  -4   3    0.54    0.52
  10   4   3    1.40    0.57
 -10  -4   3    0.69    0.45
 -10   4  -3    0.62    0.48
  10  -4  -3    2.06    0.60
 -11  -4  -3    0.15    0.46
 -11   4   3   -0.06    0.47
  11  -4   3    0.66    0.61
 -11  -4   3    0.10    0.45
  11   4   3    1.14    0.69
  11  -4  -3   -0.88    0.56
 -11   4  -3   -0.33    0.46
   0  -5   3   59.77    2.07
   0   5   3   60.89    2.00
   0   5  -3   57.13    2.08
   0  -5   3   62.43    2.09
   0  -5  -3   60.13    2.09
   0   5   3   59.74    2.22
  -1  -5  -3   79.77    2.74
   1   5  -3   74.71    2.72
  -1   5   3   80.14    2.65
   1  -5   3   82.74    2.82
   1  -5   3   77.91    2.69
  -1  -5   3   83.80    2.75
  -1   5  -3   76.45    2.73
   1  -5  -3   79.62    2.89
   1   5   3   83.29    2.63
   1  -5  -3   83.32    2.72
   1   5   3   79.79    2.88
   2  -5   3   84.72    2.84
  -2   5   3   85.83    2.86
   2  -5   3   87.97    3.07
   2   5  -3   86.17    2.92
  -2  -5  -3   86.39    2.93
   2   5   3   83.77    3.10
   2  -5  -3   83.07    3.09
  -2  -5   3   85.46    2.93
   2   5   3   88.40    2.83
   2  -5  -3   85.77    2.86
  -2   5  -3   81.53    2.91
  -3  -5  -3   23.59    0.95
   3  -5   3   21.75    0.82
   3   5  -3   22.84    0.96
   3   5  -3   21.89    0.85
  -3   5   3   23.01    0.92
   3  -5   3   23.39    1.03
  -3   5  -3   20.81    0.95
   3   5   3   20.80    0.87
  -3  -5   3   23.49    0.96
   3  -5  -3   21.20    1.01
   3   5   3   19.45    1.08
   3  -5  -3   22.39    0.86
  -4   5   3   25.48    1.06
   4   5  -3   25.49    1.08
   4  -5   3   24.30    0.87
   4   5  -3   25.64    1.02
   4  -5   3   25.38    1.19
  -4  -5  -3   24.67    1.05
   4  -5  -3   25.91    1.18
  -4   5  -3   24.18    1.09
   4  -5  -3   25.01    0.94
  -4  -5   3   23.31    1.04
   4   5   3   24.97    1.03
   4   5   3   26.18    1.20
  -5   5   3    0.81    0.28
   5  -5   3    1.48    0.39
   5   5  -3    0.76    0.26
  -5  -5  -3    1.02    0.26
   5   5  -3    0.88    0.24
   5   5   3    1.69    0.42
  -5  -5   3    0.80    0.25
   5   5   3    1.06    0.27
  -5   5  -3    0.73    0.29
   5  -5  -3    1.20    0.32
   5  -5  -3    0.80    0.17
   6  -5   3    1.74    0.44
  -6   5   3    1.68    0.37
   6   5  -3    1.75    0.37
  -6  -5  -3    1.93    0.32
   6   5  -3    1.00    0.30
   6   5   3    1.51    0.33
  -6   5  -3    2.12    0.40
   6   5   3    1.26    0.43
  -6  -5   3    1.54    0.30
   6  -5  -3    1.69    0.40
  -7  -5  -3    0.84    0.33
   7  -5   3    0.24    0.36
  -7  -5  -3    0.49    0.26
   7   5  -3    0.80    0.31
  -7   5   3    0.65    0.32
   7   5  -3    0.61    0.36
   7  -5  -3    1.10    0.37
  -7  -5   3    0.79    0.29
   7   5   3    0.80    0.39
  -7   5  -3    0.78    0.36
  -8   5   3   18.09    1.05
   8   5  -3   17.92    1.05
  -8  -5  -3   18.47    1.01
   8   5  -3   17.29    1.03
   8  -5   3   16.95    1.17
   8  -5  -3   16.62    1.13
  -8   5  -3   15.97    1.02
   8   5   3   18.00    1.13
   9  -5   3    0.95    0.52
  -9  -5  -3    0.87    0.39
   9   5  -3    0.26    0.31
  -9   5   3    0.32    0.40
  -9   5  -3    0.95    0.45
   9   5   3    0.46    0.47
   9  -5  -3    0.67    0.49
 -10  -5  -3   -0.03    0.41
  10  -5   3    0.18    0.53
 -10   5   3    0.34    0.44
  10  -5  -3    0.57    0.53
 -10  -5   3    0.25    0.42
  10   5   3    0.34    0.52
 -10   5  -3    0.67    0.51
 -11  -5  -3    0.11    0.46
 -11   5   3   -0.51    0.48
  11  -5   3   -0.22    0.56
 -11  -5   3    0.40    0.46
 -11   5  -3   -0.82    0.47
  11  -5  -3    0.03    0.59
  11   5   3   -0.03    0.62
   0   6  -3    0.19    0.18
   0  -6   3   -0.14    0.14
   0  -6  -3   -0.01    0.14
   0   6   3    0.06    0.13
   0   6   3   -0.11    0.20
   0  -6   3    0.00    0.09
  -1   6   3   38.45    1.41
  -1  -6  -3   39.30    1.49
   1   6  -3   37.79    1.49
   1  -6   3   39.85    1.45
   1  -6   3   39.88    1.48
   1  -6  -3   40.09    1.46
  -1   6  -3   40.95    1.50
  -1  -6   3   40.67    1.49
   1   6   3   39.15    1.39
   1   6   3   41.18    1.58
   1  -6  -3   39.43    1.57
   2   6  -3   18.28    0.87
   2  -6   3   20.48    0.80
   2  -6   3   19.26    0.88
  -2  -6  -3   19.64    0.88
  -2   6   3   19.51    0.82
   2   6   3   20.23    0.80
   2   6   3   21.65    1.04
  -2  -6   3   20.56    0.90
   2  -6  -3   20.73    0.83
  -2   6  -3   18.09    0.88
   2  -6  -3   19.24    0.92
   3  -6   3   52.48    2.10
   3  -6   3   56.77    1.87
   3   6  -3   53.30    1.90
  -3   6   3   53.80    1.95
  -3  -6  -3   55.52    2.00
   3   6  -3   52.68    1.99
   3  -6  -3   53.73    2.12
  -3  -6   3   57.10    2.01
   3  -6  -3   55.15    1.90
  -3   6  -3   53.35    2.01
   3   6   3   53.18    2.15
   3   6   3   53.85    1.90
   4  -6   3   12.40    0.51
   4   6  -3   11.43    0.58
  -4   6   3   12.42    0.68
  -4  -6  -3   11.85    0.66
   4   6  -3   13.12    0.69
   4  -6   3   12.00    0.76
   4   6   3   12.72    0.86
   4   6   3   12.85    0.63
  -4  -6   3   10.68    0.67
   4  -6  -3   12.61    0.57
   4  -6  -3   12.91    0.78
  -4   6  -3   11.63    0.72
  -5   6   3    2.19    0.37
  -5  -6  -3    2.68    0.36
   5   6  -3    2.29    0.37
   5  -6   3    2.93    0.48
   5   6  -3    1.62    0.30
  -5  -6   3    2.60    0.38
   5   6   3    2.72    0.48
   5  -6  -3    2.64    0.44
   5  -6  -3    2.34    0.25
  -5   6  -3    2.64    0.42
   5   6   3    2.03    0.32
  -6   6   3   12.33    0.78
   6  -6   3   13.31    0.92
   6   6  -3   11.73    0.78
  -6  -6  -3   13.45    0.75
   6   6  -3   13.96    0.77
  -6  -6   3   13.14    0.77
   6   6   3   12.90    0.77
   6  -6  -3   13.67    0.90
   6   6   3   15.24    0.94
  -6   6  -3   13.33    0.86
   7   6  -3    4.45    0.55
  -7   6   3    3.84    0.53
  -7  -6  -3    4.89    0.51
   7  -6   3    3.95    0.63
   7   6  -3    4.88    0.54
   7   6   3    4.58    0.54
  -7   6  -3    6.07    0.64
   7  -6  -3    3.80    0.58
  -7  -6   3    4.72    0.52
   7   6   3    4.15    0.60
   8  -6   3    2.05    0.50
  -8  -6  -3    1.65    0.39
  -8   6   3    2.39    0.49
   8   6  -3    2.33    0.46
   8  -6  -3    1.78    0.51
  -8   6  -3    2.09    0.47
   8   6   3    2.24    0.54
  -9  -6  -3    4.67    0.62
  -9   6   3    5.48    0.74
   9  -6   3    5.12    0.79
   9   6  -3    6.76    0.79
   9   6   3    6.07    0.81
  -9   6  -3    6.34    0.75
   9  -6  -3    5.96    0.82
 -10  -6  -3    0.58    0.47
 -10   6   3   -0.44    0.44
  10  -6   3   -0.29    0.53
 -10  -6   3   -0.25    0.43
  10   6   3    0.60    0.54
 -10   6  -3    0.58    0.48
  10  -6  -3    0.10    0.53
 -11   6   3    2.47    0.65
  11  -6   3    3.54    0.82
 -11  -6  -3    2.00    0.59
  11  -6  -3    1.59    0.69
 -11  -6   3    2.48    0.61
 -11   6  -3    2.77    0.67
   0   7   3   46.28    1.91
   0  -7   3   49.00    1.81
   0  -7  -3   50.34    1.82
   0   7  -3   48.91    1.84
   0  -7   3   50.97    1.76
   0   7   3   50.68    1.74
  -1  -7  -3   26.29    1.11
   1  -7   3   26.33    1.07
  -1   7   3   27.07    1.04
   1   7  -3   25.94    1.11
   1  -7   3   27.73    1.07
   1  -7  -3   25.98    1.08
  -1  -7   3   27.30    1.11
  -1   7  -3   26.39    1.12
   1  -7  -3   26.94    1.16
   1   7   3   27.42    1.17
   1   7   3   26.47    1.02
   2  -7   3   40.25    1.55
   2   7  -3   40.16    1.54
  -2  -7  -3   40.37    1.54
   2  -7   3   41.80    1.46
  -2   7   3   39.98    1.47
  -2   7  -3   38.20    1.54
   2  -7  -3   37.54    1.60
  -2  -7   3   37.72    1.52
   2  -7  -3   39.43    1.47
   2   7   3   39.01    1.62
   2   7   3   38.47    1.43
   3   7  -3    6.30    0.53
  -3   7   3    5.41    0.47
  -3  -7  -3    6.25    0.53
   3  -7   3    5.70    0.37
   3   7  -3    5.16    0.30
   3  -7   3    5.83    0.53
  -3   7  -3    5.77    0.53
   3   7   3    5.98    0.60
  -3  -7   3    5.24    0.50
   3  -7  -3    5.78    0.40
   3  -7  -3    5.99    0.56
   3   7   3    5.96    0.44
   4  -7   3   11.72    0.53
  -4  -7  -3   12.02    0.69
   4  -7   3   11.97    0.75
   4   7  -3   10.94    0.57
  -4   7   3   12.34    0.70
   4   7  -3   11.97    0.70
   4   7   3   13.69    0.89
  -4   7  -3   12.08    0.75
  -4  -7   3   12.72    0.71
   4   7   3   11.68    0.63
   4  -7  -3   12.14    0.58
   4  -7  -3   11.68    0.75
   5   7  -3    5.80    0.46
   5   7  -3    6.24    0.60
   5  -7   3    5.65    0.63
  -5   7   3    5.14    0.54
  -5  -7  -3    6.59    0.59
   5   7   3    5.72    0.51
   5  -7  -3    5.76    0.63
   5   7   3    6.03    0.64
  -5   7  -3    5.53    0.59
   5  -7  -3    5.63    0.41
  -5  -7   3    6.37    0.58
   6   7  -3    0.24    0.26
   6   7  -3    0.34    0.25
  -6  -7  -3    0.26    0.23
  -6   7   3    0.24    0.27
   6  -7   3    0.64    0.33
  -6  -7   3    0.13    0.26
   6   7   3    0.69    0.27
   6  -7  -3    0.55    0.34
   6   7   3    0.23    0.37
  -6   7  -3    0.15    0.31
   7   7  -3    0.19    0.29
   7  -7   3    0.41    0.38
  -7  -7  -3    0.77    0.29
  -7   7   3    0.60    0.34
   7   7   3    0.97    0.32
  -7  -7   3    0.23    0.25
   7   7   3    0.68    0.42
   7  -7  -3    0.37    0.36
  -7   7  -3    0.73    0.35
   8   7  -3    1.19    0.43
   8  -7   3    1.62    0.48
  -8  -7  -3    1.02    0.37
  -8   7   3    1.49    0.45
  -8  -7   3    1.30    0.34
  -8   7  -3    1.87    0.51
   8  -7  -3    0.76    0.44
   8   7   3    0.92    0.44
   9  -7   3    0.02    0.47
   9   7  -3   -0.38    0.37
  -9  -7  -3    0.03    0.37
  -9   7   3    0.31    0.42
   9  -7  -3   -0.03    0.55
   9   7   3    0.44    0.51
  -9   7  -3    0.26    0.43
  10   7  -3    0.86    0.51
 -10  -7  -3    1.18    0.48
 -10   7   3    1.70    0.55
  10  -7   3    1.80    0.66
  10  -7  -3    1.50    0.61
 -10   7  -3    1.23    0.55
  11  -7   3   -0.14    0.62
 -11   7   3    0.16    0.54
 -11  -7  -3    0.25    0.54
 -11  -7   3    0.16    0.51
 -11   7  -3   -0.01    0.56
  11  -7  -3    0.85    0.64
   0   8   3   -0.19    0.16
   0   8  -3   -0.06    0.20
   0  -8   3   -0.07    0.11
   0  -8  -3   -0.18    0.15
   0   8   3    0.42    0.25
   0  -8   3   -0.18    0.16
  -1  -8  -3   31.92    1.24
   1   8  -3   31.20    1.25
   1   8  -3   28.58    1.06
   1  -8   3   28.88    1.16
   1  -8   3   28.70    1.18
  -1   8   3   27.97    1.14
  -1   8  -3   28.31    1.22
   1  -8  -3   28.19    1.18
   1  -8  -3   28.45    1.27
  -1  -8   3   28.93    1.23
   1   8   3   28.20    1.28
   1   8   3   30.64    1.13
  -2  -8  -3    5.34    0.50
  -2   8   3    6.03    0.48
   2  -8   3    5.72    0.49
   2  -8   3    5.95    0.47
   2   8  -3    6.79    0.58
  -2  -8   3    5.26    0.51
   2   8   3    7.43    0.63
   2   8   3    7.35    0.44
  -2   8  -3    6.30    0.56
   2  -8  -3    6.43    0.57
   2  -8  -3    5.94    0.42
   3  -8   3    4.22    0.46
   3  -8   3    3.65    0.35
  -3   8   3    4.75    0.45
   3   8  -3    3.81    0.25
  -3  -8  -3    5.04    0.51
   3   8  -3    4.50    0.48
  -3  -8   3    4.04    0.46
   3   8   3    4.30    0.58
  -3   8  -3    5.63    0.55
   3  -8  -3    3.49    0.36
   3   8   3    3.91    0.38
   3  -8  -3    3.83    0.48
   4   8  -3    1.78    0.36
  -4  -8  -3    1.26    0.31
  -4   8   3    1.83    0.35
   4   8  -3    1.23    0.22
   4  -8   3    1.21    0.22
   4  -8   3    1.39    0.34
   4  -8  -3    1.87    0.38
  -4  -8   3    1.58    0.34
   4  -8  -3    1.20    0.24
   4   8   3    1.59    0.29
  -4   8  -3    1.97    0.38
   4   8   3    1.11    0.45
  -5  -8  -3    6.65    0.64
   5   8  -3    8.09    0.69
  -5   8   3    7.65    0.68
   5  -8   3    8.05    0.76
  -5  -8   3    8.40    0.70
   5   8   3    8.00    0.75
   5  -8  -3    8.81    0.82
  -5   8  -3    8.65    0.75
   5   8   3    8.21    0.64
  -6   8   3    4.16    0.55
   6   8  -3    6.00    0.63
   6  -8   3    5.59    0.67
  -6  -8  -3    4.18    0.51
  -6  -8   3    4.71    0.53
   6   8   3    4.81    0.53
   6  -8  -3    5.10    0.67
  -6   8  -3    4.86    0.58
   6   8   3    4.25    0.58
  -7   8   3    4.60    0.61
   7  -8   3    3.55    0.63
   7   8  -3    5.58    0.63
  -7  -8  -3    5.34    0.59
   7   8   3    4.37    0.63
   7   8   3    5.51    0.62
  -7   8  -3    4.36    0.62
   7  -8  -3    4.84    0.70
  -7  -8   3    5.74    0.62
   8  -8   3    0.79    0.44
  -8   8   3    0.78    0.45
   8   8  -3    0.50    0.36
  -8  -8  -3    0.54    0.33
   8  -8  -3    0.56    0.40
   8   8   3    0.36    0.34
  -8   8  -3   -0.12    0.36
  -8  -8   3    0.40    0.33
   8   8   3    0.02    0.40
  -9   8   3    4.31    0.70
   9   8  -3    4.13    0.69
  -9  -8  -3    2.44    0.53
   9  -8   3    3.49    0.71
   9   8   3    2.90    0.63
   9  -8  -3    2.80    0.62
  -9   8  -3    3.80    0.67
 -10   8   3    0.95    0.54
  10  -8   3    1.08    0.59
 -10  -8  -3    1.33    0.51
  10   8  -3    1.72    0.60
  10  -8  -3    1.35    0.59
 -10   8  -3    0.00    0.54
 -11  -8  -3    0.41    0.59
   0   9   3   10.42    0.68
   0   9  -3   12.20    0.72
   0  -9   3   10.75    0.66
   0  -9  -3   11.68    0.66
   0  -9   3   11.01    0.54
   0   9   3   11.81    0.63
   1   9  -3    5.35    0.51
  -1  -9  -3    4.75    0.49
  -1   9   3    4.51    0.43
   1   9  -3    3.95    0.29
   1  -9   3    4.47    0.44
   1  -9   3    4.00    0.36
   1   9   3    3.59    0.47
   1   9   3    3.90    0.38
  -1   9  -3    5.68    0.54
   1  -9  -3    4.07    0.43
  -1  -9   3    4.67    0.49
   1  -9  -3    4.10    0.45
   2   9  -3    4.61    0.49
  -2  -9  -3    3.61    0.45
   2  -9   3    4.37    0.42
   2  -9   3    3.54    0.39
  -2   9   3    4.41    0.43
   2  -9  -3    3.52    0.40
  -2   9  -3    4.71    0.51
   2   9   3    4.61    0.52
   2  -9  -3    4.06    0.48
  -2  -9   3    4.12    0.46
   2   9   3    4.27    0.40
   3  -9   3    0.54    0.20
   3  -9   3    0.29    0.24
   3   9  -3    0.42    0.30
  -3  -9  -3    0.46    0.26
  -3   9   3    0.48    0.28
  -3   9  -3    0.63    0.32
   3  -9  -3    0.56    0.25
   3  -9  -3    0.32    0.22
   3   9   3    0.51    0.23
  -3  -9   3    0.52    0.25
   3   9   3    1.22    0.46
   4  -9   3    3.37    0.47
  -4   9   3    2.46    0.40
   4   9  -3    3.37    0.47
  -4  -9  -3    3.00    0.44
   4  -9   3    2.53    0.30
  -4  -9   3    2.66    0.43
  -4   9  -3    2.59    0.45
   4  -9  -3    2.56    0.46
   4   9   3    2.83    0.55
   4  -9  -3    2.62    0.33
   4   9   3    2.57    0.35
  -5  -9  -3    2.37    0.42
  -5   9   3    2.85    0.45
   5   9  -3    3.19    0.48
   5  -9   3    2.33    0.46
   5   9   3    3.02    0.40
   5  -9  -3    2.99    0.50
  -5  -9   3    2.21    0.41
   5   9   3    2.47    0.51
  -5   9  -3    2.73    0.48
   6   9  -3    2.55    0.46
  -6   9   3    2.95    0.48
  -6  -9  -3    2.82    0.45
   6  -9   3    2.24    0.48
   6   9   3    2.54    0.49
   6  -9  -3    2.27    0.51
  -6  -9   3    2.93    0.46
  -6   9  -3    3.29    0.52
   6   9   3    2.85    0.43
   7   9  -3    1.00    0.39
  -7  -9  -3    0.28    0.29
   7  -9   3    0.58    0.41
  -7   9   3    0.97    0.41
   7   9   3    1.13    0.47
   7   9   3    0.42    0.33
  -7  -9   3    0.83    0.36
  -7   9  -3    0.36    0.39
   7  -9  -3    0.68    0.44
   8   9  -3    1.28    0.42
  -8   9   3    3.02    0.60
   8  -9   3    1.08    0.49
  -8  -9  -3    0.71    0.38
   8   9   3    0.60    0.38
  -8   9  -3    1.05    0.47
  -8  -9   3    0.27    0.33
   8  -9  -3    0.10    0.46
  -9  -9  -3    0.28    0.41
   9  -9   3    0.70    0.52
  -9   9   3    0.56    0.48
   9   9  -3   -0.28    0.39
   9  -9  -3    0.84    0.53
  -9   9  -3    0.73    0.43
  10  -9   3    2.41    0.71
 -10   9   3    2.20    0.67
 -10  -9  -3    1.95    0.56
  10   9  -3    2.38    0.64
  10  -9  -3    2.30    0.69
 -10   9  -3    2.17    0.64
   0 -10   3    0.08    0.23
   0 -10  -3   -0.30    0.18
   0 -10   3    0.13    0.16
   0  10  -3    0.14    0.25
   0  10   3    0.42    0.30
   0  10   3    0.02    0.22
   1 -10   3    1.01    0.23
   1  10  -3    1.00    0.32
   1 -10   3    1.09    0.29
  -1  10   3    1.25    0.31
  -1 -10  -3    1.12    0.30
   1  10  -3    1.30    0.23
  -1  10  -3    1.08    0.34
   1  10   3    1.15    0.28
   1 -10  -3    1.26    0.31
  -1 -10   3    0.91    0.30
   1 -10  -3    0.82    0.26
   1  10   3    1.14    0.38
   2  10  -3    2.21    0.41
   2 -10   3    1.96    0.32
  -2 -10  -3    2.04    0.38
   2 -10   3    1.53    0.31
  -2  10   3    2.02    0.34
   2  10   3    1.71    0.30
  -2 -10   3    1.67    0.37
   2 -10  -3    2.02    0.33
  -2  10  -3    1.73    0.40
   2  10   3    2.30    0.47
   2 -10  -3    1.58    0.36
   3  10  -3    3.61    0.47
  -3  10   3    2.75    0.42
  -3 -10  -3    3.04    0.45
   3 -10   3    3.24    0.37
   3 -10   3    2.73    0.41
  -3 -10   3    4.03    0.51
   3  10   3    3.24    0.39
  -3  10  -3    3.67    0.52
   3 -10  -3    2.95    0.39
   3 -10  -3    3.20    0.47
   3  10   3    3.46    0.58
  -4  10   3    9.31    0.75
   4 -10   3   10.76    0.74
  -4 -10  -3    9.66    0.68
   4 -10   3   10.54    0.57
   4  10  -3    9.98    0.79
   4 -10  -3    9.67    0.59
  -4 -10   3   10.90    0.73
  -4  10  -3   11.31    0.77
   4 -10  -3   10.88    0.76
   4  10   3    8.23    0.65
   4  10   3    9.56    0.83
  -5  10   3    0.33    0.31
   5 -10   3    0.31    0.31
  -5 -10  -3    0.96    0.33
   5  10  -3    0.44    0.29
  -5 -10   3    0.19    0.26
   5  10   3    0.69    0.42
   5 -10  -3    0.29    0.33
   5  10   3    0.59    0.26
  -5  10  -3    0.47    0.32
   6  10  -3    0.03    0.27
   6 -10   3   -0.31    0.30
  -6 -10  -3    0.13    0.30
  -6  10   3    0.34    0.34
  -6 -10   3   -0.08    0.26
   6 -10  -3    0.27    0.35
  -6  10  -3   -0.27    0.33
   6  10   3    0.39    0.30
   6  10   3    0.85    0.42
   7  10  -3    0.90    0.41
   7 -10   3    1.37    0.47
  -7  10   3    1.75    0.45
  -7 -10  -3    1.13    0.38
   7 -10  -3    1.59    0.47
  -7  10  -3    1.49    0.49
  -7 -10   3    1.37    0.39
   7  10   3    1.44    0.42
  -8 -10  -3    3.04    0.53
   8  10  -3    3.09    0.55
   8 -10   3    2.47    0.61
  -8  10   3    2.43    0.56
  -8  10  -3    3.15    0.59
   8  10   3    2.77    0.54
  -8 -10   3    4.00    0.57
   8 -10  -3    3.64    0.70
  -9  10   3    0.51    0.51
   9 -10   3   -0.24    0.49
   9  10  -3    0.01    0.41
   9  10   3   -0.09    0.43
   9 -10  -3    0.58    0.55
  -9  10  -3   -0.44    0.38
  10  10  -3    1.05    0.55
 -10  10   3    0.21    0.56
  10 -10   3    0.87    0.68
 -10 -10  -3    0.96    0.55
 -10  10  -3    0.87    0.59
  10 -10  -3    0.87    0.59
   0  11   3    9.45    0.68
   0  11   3   10.09    0.64
   0 -11  -3    9.76    0.79
   0 -11   3    8.62    0.53
   0  11  -3   10.98    0.81
   0 -11   3    8.49    0.71
  -1  11   3   13.16    0.82
  -1  11   3   11.83    0.72
   1 -11   3   13.85    0.77
   1 -11   3   13.42    0.69
  -1 -11  -3   12.05    0.77
   1  11  -3   12.53    0.82
   1  11   3   11.86    0.69
   1  11   3   12.96    0.87
  -1  11  -3   13.34    0.82
  -1 -11   3   12.28    0.77
   1 -11  -3   12.19    0.74
   2 -11   3    2.57    0.39
  -2 -11  -3    3.02    0.46
   2 -11   3    3.89    0.44
  -2  11   3    3.35    0.45
   2  11  -3    4.95    0.57
   2  11   3    3.25    0.55
  -2  11  -3    4.72    0.59
  -2 -11   3    3.81    0.50
   2  11   3    4.25    0.45
   2 -11  -3    3.79    0.50
   2 -11  -3    3.54    0.44
   3  11  -3    0.38    0.28
  -3 -11  -3    0.48    0.30
   3 -11   3    0.50    0.29
  -3  11   3    0.59    0.29
   3 -11   3   -0.16    0.21
   3 -11  -3    0.35    0.24
  -3 -11   3    0.12    0.28
  -3  11  -3    0.42    0.32
   3  11   3    0.00    0.46
   3 -11  -3    0.44    0.30
   3  11   3    0.14    0.24
  -4 -11  -3    0.77    0.32
   4 -11   3    0.88    0.34
   4 -11   3    0.74    0.25
   4  11  -3    0.61    0.30
  -4  11   3    0.37    0.27
   4 -11  -3    1.03    0.37
   4  11   3    0.68    0.47
   4  11   3    1.16    0.30
   4 -11  -3    0.59    0.28
  -4  11  -3    0.69    0.35
  -4 -11   3    0.78    0.32
  -5 -11  -3    0.48    0.31
   5  11  -3    0.86    0.36
   5 -11   3    0.96    0.37
  -5  11   3    0.70    0.36
  -5  11  -3    1.26    0.38
   5  11   3    0.99    0.43
   5  11   3    0.57    0.30
   5 -11  -3    0.87    0.38
  -5 -11   3    0.31    0.29
   6 -11   3    0.19    0.35
  -6  11   3    0.62    0.37
   6  11  -3    0.20    0.33
  -6 -11  -3    0.01    0.27
   6 -11  -3   -0.47    0.35
  -6  11  -3   -0.22    0.36
   6  11   3    0.28    0.32
  -6 -11   3    0.13    0.29
   7  11  -3    1.85    0.44
  -7  11   3    1.58    0.46
   7 -11   3    0.95    0.46
  -7 -11  -3    1.73    0.44
   7 -11  -3    1.17    0.51
  -7 -11   3    1.51    0.41
  -7  11  -3    2.11    0.54
   7  11   3    1.32    0.42
  -8 -11  -3    1.37    0.47
  -8  11   3    0.17    0.42
   8  11  -3    0.53    0.45
   8 -11   3    0.22    0.45
  -8 -11   3    0.47    0.36
   8  11   3    0.42    0.43
  -8  11  -3    2.26    0.59
   8 -11  -3    0.48    0.51
   9 -11   3    2.81    0.69
  -9  11   3    2.07    0.59
   9  11  -3    3.42    0.64
   9 -11  -3    1.38    0.64
   9  11   3    1.99    0.55
  -9  11  -3    1.87    0.60
 -10 -11  -3    1.04    0.56
  10 -11   3    2.22    0.76
 -10  11   3    2.48    0.67
  10  11  -3    2.49    0.67
   0  12   3    0.13    0.34
   0 -12   3    0.16    0.24
   0  12   3   -0.20    0.23
   0 -12  -3   -0.19    0.22
   0  12  -3   -0.19    0.29
  -1  12   3    0.64    0.30
   1  12  -3   -0.08    0.28
  -1  12   3    0.55    0.32
  -1 -12  -3    0.12    0.29
   1 -12   3    0.67    0.25
   1 -12   3    0.43    0.27
   1  12   3   -0.11    0.36
  -1  12  -3    0.56    0.32
   1 -12  -3    0.86    0.40
  -1 -12   3    0.09    0.27
   1  12   3    0.37    0.25
   2  12  -3   10.63    0.83
   2 -12   3    9.48    0.67
   2 -12   3    8.96    0.66
  -2 -12  -3   11.42    0.89
  -2  12   3    9.73    0.75
   2  12   3    9.44    0.63
  -2  12  -3   11.01    0.88
   2  12   3   10.33    0.83
  -2 -12   3    9.56    0.83
   2 -12  -3    9.34    0.66
   2 -12  -3   10.82    0.76
  -3  12   3   10.85    0.80
  -3 -12  -3   11.49    0.92
   3 -12   3    9.72    0.65
   3 -12   3    9.66    0.71
   3  12  -3   10.34    0.84
   3 -12  -3   10.85    0.89
   3 -12  -3    9.86    0.76
   3  12   3    9.39    0.64
  -3  12  -3    9.12    0.82
  -3 -12   3    9.29    0.83
   3  12   3   12.42    0.93
  -4  12   3    0.30    0.31
   4  12  -3    0.35    0.33
  -4 -12  -3    0.09    0.26
   4 -12   3    0.17    0.32
   4 -12  -3    0.41    0.27
   4  12   3    0.50    0.28
  -4 -12   3    0.20    0.30
   4  12   3    0.52    0.49
   4 -12  -3    0.10    0.32
  -4  12  -3    0.69    0.40
   5  12  -3   12.55    0.98
   5 -12   3   12.30    1.01
  -5  12   3   11.85    0.95
  -5 -12  -3    9.15    0.88
   5 -12  -3   12.41    1.06
  -5 -12   3   12.28    1.00
  -5  12  -3   10.85    0.95
   5  12   3   11.43    0.74
   6 -12   3   10.69    0.98
  -6 -12  -3    8.84    0.86
   6  12  -3    9.65    0.88
  -6  12   3   10.18    0.91
  -6  12  -3   10.52    0.97
   6 -12  -3    9.29    0.97
   6  12   3    9.75    0.82
  -6 -12   3    9.10    0.87
   7  12  -3    3.68    0.59
  -7  12   3    2.37    0.56
  -7 -12  -3    2.86    0.54
   7 -12   3    3.03    0.62
  -7 -12   3    3.34    0.56
   7  12   3    3.22    0.55
  -7  12  -3    3.81    0.66
   7 -12  -3    2.73    0.61
  -8  12   3    2.55    0.60
   8  12  -3    1.46    0.52
  -8 -12  -3    2.26    0.51
   8 -12   3    1.80    0.62
   8  12   3    2.81    0.59
  -8 -12   3    1.91    0.48
   8 -12  -3    1.64    0.62
  -8  12  -3    1.60    0.57
  -9  12   3    1.84    0.63
   9  12  -3    1.32    0.49
   9 -12   3    1.07    0.68
  -9  12  -3    1.29    0.55
   9 -12  -3    1.82    0.66
   0  13   3    4.61    0.52
   0  13  -3    5.16    0.61
   0  13   3    3.75    0.55
   0 -13   3    4.16    0.55
   0 -13  -3    4.51    0.58
  -1  13   3    7.99    0.67
   1  13  -3    5.95    0.66
   1 -13   3    6.12    0.64
  -1  13   3    6.12    0.67
  -1 -13  -3    7.00    0.72
   1 -13  -3    5.94    0.63
   1  13   3    5.62    0.56
   1  13   3    6.26    0.69
  -1 -13   3    6.24    0.68
  -1  13  -3    6.72    0.70
  -2  13   3    1.05    0.36
  -2 -13  -3    1.52    0.41
   2  13  -3    1.01    0.38
   2 -13   3    0.77    0.30
   2 -13  -3    1.76    0.41
  -2 -13   3    1.25    0.36
   2  13   3    1.60    0.49
   2 -13  -3    1.49    0.37
  -2  13  -3    1.40    0.46
   2  13   3    1.26    0.32
  -3  13   3    9.23    0.80
   3 -13   3   10.03    0.80
  -3 -13  -3    7.54    0.79
   3 -13   3    9.70    0.75
   3  13  -3    9.70    0.85
   3 -13  -3    8.91    0.83
  -3 -13   3    9.36    0.86
   3 -13  -3    9.41    0.77
  -3  13  -3    9.50    0.85
   3  13   3    7.73    0.67
   3  13   3    9.36    0.84
   4  13  -3    2.44    0.48
  -4  13   3    3.80    0.57
  -4 -13  -3    2.69    0.51
   4 -13   3    3.51    0.54
   4 -13  -3    2.46    0.52
  -4 -13   3    2.09    0.45
  -4  13  -3    2.80    0.56
   4  13   3    2.70    0.45
  -5 -13  -3    3.67    0.58
   5  13  -3    3.99    0.57
   5 -13   3    4.12    0.63
  -5  13   3    4.61    0.61
  -5 -13   3    2.98    0.53
   5  13   3    5.50    0.59
   5 -13  -3    3.67    0.62
  -5  13  -3    3.86    0.65
  -6  13   3    1.47    0.48
   6  13  -3    1.64    0.49
   6 -13   3    1.23    0.48
   6  13   3    1.38    0.43
  -6 -13   3    1.37    0.43
  -6  13  -3    1.93    0.51
   6 -13  -3    1.53    0.53
  -7 -13  -3    1.62    0.47
   7  13  -3    2.14    0.54
  -7  13   3    1.93    0.55
   7 -13   3    2.11    0.59
  -7  13  -3    1.88    0.57
  -7 -13   3    2.13    0.49
   7 -13  -3    2.20    0.59
  -8 -13  -3    0.05    0.44
   8  13  -3    0.69    0.47
   8 -13   3    0.19    0.55
  -8  13   3   -0.07    0.50
  -8 -13   3    1.17    0.48
   8 -13  -3    1.04    0.63
  -8  13  -3   -0.33    0.45
   9 -13   3    2.67    0.77
   9  13  -3    3.75    0.71
  -9  13   3    3.52    0.77
   9 -13  -3    5.00    0.90
  -9  13  -3    2.99    0.78
   0 -14  -3    0.06    0.28
   0  14  -3    0.28    0.34
   0  14   3   -0.18    0.35
   0 -14   3    0.15    0.32
   0  14   3   -0.05    0.28
   1  14  -3    0.45    0.36
  -1 -14  -3    0.08    0.29
  -1  14   3   -0.47    0.26
  -1  14   3   -0.30    0.35
   1 -14   3    0.76    0.31
  -1  14  -3   -0.19    0.35
   1 -14  -3   -0.01    0.29
   1  14   3    0.23    0.29
  -1 -14   3   -0.18    0.26
   1  14   3    0.10    0.41
  -2 -14  -3   45.20    1.97
  -2  14   3   43.04    1.84
   2 -14   3   45.05    1.86
   2  14  -3   42.95    1.89
  -2  14   3   44.64    2.02
   2 -14  -3   42.94    1.96
  -2  14  -3   42.83    1.94
  -2 -14   3   46.33    1.96
   2 -14  -3   45.84    1.89
   2  14   3   42.77    1.78
  -3  14   3    3.19    0.52
   3 -14   3    1.58    0.38
   3  14  -3    3.09    0.53
  -3 -14  -3    1.94    0.47
   3 -14  -3    2.53    0.45
  -3  14  -3    2.01    0.48
   3  14   3    2.98    0.46
   3 -14  -3    2.26    0.53
  -3 -14   3    2.03    0.48
  -4 -14  -3    1.45    0.44
   4 -14   3    1.51    0.44
  -4  14   3    0.47    0.39
   4  14  -3    1.62    0.45
   4  14   3    1.78    0.39
   4 -14  -3    1.64    0.50
  -4 -14   3    1.65    0.45
  -4  14  -3    1.94    0.52
   5 -14   3    0.20    0.41
   5  14  -3    0.30    0.38
  -5  14   3    0.36    0.38
  -5 -14  -3   -0.05    0.35
   5 -14  -3   -0.58    0.38
  -5 -14   3   -0.45    0.30
  -5  14  -3   -0.17    0.41
   6 -14   3    9.42    1.00
  -6  14   3    7.61    0.83
   6  14  -3    9.10    0.91
  -6 -14  -3    6.87    0.83
  -6 -14   3    7.54    0.84
   6 -14  -3    7.97    0.95
  -6  14  -3    7.02    0.91
  -7 -14  -3    1.59    0.50
  -7  14   3    1.29    0.55
   7 -14   3    0.95    0.61
   7  14  -3    1.75    0.54
  -7 -14   3    1.19    0.46
  -7  14  -3    2.53    0.65
   7 -14  -3    2.26    0.62
   8  14  -3    0.13    0.48
  -8 -14  -3    0.41    0.52
   8 -14   3   -0.18    0.60
  -8  14   3    0.01    0.58
   8 -14  -3   -0.13    0.59
  -8  14  -3   -0.45    0.45
  -8 -14   3    0.84    0.52
   0  15   3    3.65    0.53
   0 -15  -3    2.88    0.51
   0  15  -3    3.34    0.59
   0 -15   3    4.25    0.59
   0  15   3    2.75    0.57
   1 -15   3    0.38    0.34
  -1  15   3    0.37    0.43
   1  15  -3    0.40    0.40
  -1  15   3    0.34    0.35
  -1 -15  -3   -0.12    0.35
   1  15   3    0.40    0.32
  -1  15  -3    0.95    0.39
  -1 -15   3    0.23    0.29
   1 -15  -3    0.32    0.34
  -2  15   3    1.30    0.45
   2  15  -3    1.62    0.46
  -2  15   3    1.05    0.39
  -2 -15  -3    1.36    0.44
   2 -15   3    0.42    0.36
  -2  15  -3    1.78    0.51
   2  15   3    0.88    0.35
  -2 -15   3    0.97    0.42
   2 -15  -3    0.86    0.38
  -3 -15  -3    0.73    0.38
   3 -15   3   -0.27    0.31
  -3  15   3    0.17    0.41
   3  15  -3    0.89    0.42
   3 -15  -3    0.00    0.34
   3 -15  -3    0.19    0.41
  -3 -15   3    0.53    0.36
  -3  15  -3   -0.20    0.43
  -4  15   3    0.66    0.40
   4  15  -3    0.96    0.43
  -4 -15  -3    0.43    0.36
  -4 -15   3    0.88    0.41
  -4  15  -3    1.03    0.48
   4 -15  -3    0.72    0.46
   5  15  -3   -0.29    0.39
  -5  15   3   -0.28    0.43
  -5 -15  -3    0.35    0.40
   5 -15  -3    0.04    0.46
  -5 -15   3    0.41    0.39
  -5  15  -3    0.26    0.39
  -6  15   3    1.18    0.52
   6 -15   3    1.38    0.57
  -6 -15  -3    1.62    0.50
   6  15  -3    1.98    0.55
  -6 -15   3    1.58    0.49
  -6  15  -3    0.93    0.44
   6 -15  -3    0.91    0.52
   7  15  -3   -0.09    0.48
  -7  15   3    0.54    0.53
  -7 -15  -3   -0.20    0.43
   7 -15   3    0.06    0.55
  -7 -15   3    0.29    0.41
   7 -15  -3    0.14    0.57
  -7  15  -3    0.14    0.53
   8  15  -3    1.71    0.60
  -8  15   3    0.53    0.61
   8 -15   3    0.35    0.68
  -8 -15  -3    1.20    0.61
   8 -15  -3    0.91    0.71
  -8  15  -3    0.63    0.60
  -8 -15   3    0.63    0.48
   0 -16   3   -0.77    0.30
   0  16  -3    0.34    0.34
   0 -16  -3   -0.30    0.34
   1  16  -3    0.53    0.41
   1 -16   3    1.12    0.42
  -1 -16  -3    0.63    0.39
  -1  16   3    1.22    0.44
   1 -16  -3    0.73    0.40
  -1 -16   3    0.44    0.40
  -1  16  -3    1.27    0.47
  -2 -16  -3    0.53    0.45
  -2  16   3    1.73    0.50
  -2  16   3    1.81    0.49
   2  16  -3    1.24    0.47
   2 -16   3    0.94    0.41
  -2  16  -3    1.90    0.50
  -2 -16   3    1.00    0.44
   2 -16  -3    0.86    0.41
  -3 -16  -3    2.69    0.57
   3  16  -3    3.14    0.56
  -3  16   3    2.67    0.56
   3 -16  -3    2.95    0.61
  -3 -16   3    3.02    0.58
   3 -16  -3    2.38    0.52
  -3  16  -3    3.11    0.61
  -4 -16  -3    0.87    0.50
  -4  16   3    1.30    0.51
   4  16  -3    1.04    0.46
  -4 -16   3    1.32    0.47
   4 -16  -3    1.45    0.55
  -4  16  -3    0.75    0.48
  -5  16   3    1.64    0.56
   5  16  -3    2.04    0.55
  -5 -16  -3    2.23    0.56
  -5  16  -3    1.24    0.56
   5 -16  -3    1.82    0.60
  -5 -16   3    2.22    0.55
   6  16  -3    0.45    0.47
  -6 -16  -3   -0.43    0.38
  -6  16   3    0.71    0.52
   6 -16  -3   -0.07    0.54
  -6  16  -3   -0.14    0.51
  -6 -16   3    0.90    0.47
  -7 -16  -3    0.19    0.52
  -7  16   3    0.71    0.60
   7  16  -3    0.30    0.53
  -7 -16   3   -0.17    0.43
   7 -16  -3    0.86    0.75
  -7  16  -3    0.65    0.52
   0  17  -3   18.91    1.23
   0 -17   3   23.33    1.29
   0 -17  -3   20.27    1.24
   1 -17   3    0.52    0.41
  -1 -17  -3    0.84    0.42
   1  17  -3    0.43    0.43
  -1  17  -3    0.41    0.44
   1 -17  -3    0.11    0.38
  -1 -17   3    0.96    0.45
   2 -17   3    1.46    0.42
   2  17  -3    1.11    0.49
  -2 -17  -3    1.12    0.46
   2 -17  -3    0.50    0.41
  -2  17  -3    0.61    0.52
  -2 -17   3    0.58    0.41
  -3  17   3    0.67    0.55
   3  17  -3    0.21    0.43
  -3 -17  -3   -0.52    0.38
  -3  17  -3    0.79    0.51
  -3 -17   3   -0.11    0.43
   4  17  -3    2.97    0.62
  -4 -17  -3    3.52    0.64
   4 -17  -3    4.00    0.73
  -4  17  -3    3.92    0.74
  -4 -17   3    2.68    0.62
   5  17  -3    1.20    0.55
  -5 -17  -3    1.60    0.56
  -5 -17   3    1.68    0.54
   5 -17  -3    1.67    0.69
   6  17  -3    4.85    0.78
  -6 -17  -3    5.06    0.78
  -6 -17   3    3.27    0.72
   6 -17  -3    3.63    0.87
  -6  17  -3    4.80    0.82
   0 -18   3   -0.52    0.38
   0 -18  -3    0.55    0.46
   0  18  -3    0.27    0.46
   1 -18   3    0.86    0.46
  -1 -18  -3    1.65    0.53
   1  18  -3    1.21    0.52
   1 -18  -3    0.04    0.48
  -1 -18   3    1.33    0.46
  -1  18  -3    1.79    0.56
   2 -18   3   -0.08    0.46
  -2 -18  -3    1.15    0.50
   2  18  -3    1.23    0.52
   2 -18  -3    0.21    0.47
  -2  18  -3    0.16    0.46
  -2 -18   3    1.16    0.52
  -3 -18  -3   -0.03    0.44
   3  18  -3   -0.35    0.46
  -3 -18   3   -0.49    0.39
  -3  18  -3   -0.20    0.49
   4  18  -3   -0.53    0.48
  -4 -18  -3    0.16    0.44
  -4 -18   3    0.37    0.46
  -4  18  -3    0.26    0.58
   5  18  -3    0.50    0.53
  -5 -18  -3    0.18    0.49
  -5 -18   3   -0.15    0.45
  -5  18  -3    0.80    0.51
   0 -19  -3    0.84    0.56
   0 -19   3    2.30    0.59
   0  19  -3    1.67    0.59
   1  19  -3    1.95    0.62
  -1 -19  -3    1.53    0.57
   1 -19   3    0.83    0.52
  -1 -19   3    1.75    0.56
  -1  19  -3    3.09    0.68
   1 -19  -3    3.03    0.69
   2  19  -3    0.81    0.58
  -2 -19  -3    0.41    0.47
   2 -19  -3    0.36    0.52
  -2 -19   3    1.64    0.54
  -2  19  -3    0.99    0.59
   3  19  -3    3.80    0.71
  -3 -19  -3    4.27    0.79
  -3 -19   3    3.49    0.67
  -3  19  -3    3.38    0.75
   4  19  -3    1.10    0.60
  -4 -19  -3    1.43    0.61
  -4 -19   3    1.03    0.57
  -4  19  -3    0.63    0.61
   0 -20  -3    0.59    0.60
   0 -20   3    0.11    0.53
   0  20  -3    0.11    0.56
   1  20  -3    4.85    0.78
   1 -20   3    2.54    0.66
  -1 -20  -3    5.11    0.87
  -1 -20   3    3.75    0.71
   1 -20  -3    4.50    0.84
  -1  20  -3    3.94    0.77
  -2 -20  -3    5.50    0.88
   2  20  -3    6.28    0.89
  -2  20  -3    7.70    0.96
  -2 -20   3    6.86    0.97
   0   0   4   86.44    3.03
   0   0  -4   88.18    2.80
   0   0  -4   86.09    2.88
   1   0   4    0.18    0.34
   1   0  -4    0.02    0.12
  -1   0  -4   -0.13    0.12
  -1   0  -4   -0.01    0.12
   1   0  -4   -0.03    0.12
   1   0  -4    0.02    0.10
  -2   0  -4   28.55    0.99
   2   0  -4   26.39    1.02
  -2   0  -4   28.03    1.00
   2   0  -4   28.37    1.08
   2   0   4   26.22    1.15
   2   0  -4   27.72    1.01
   3   0  -4    0.06    0.14
  -3   0  -4   -0.06    0.13
  -3   0  -4    0.00    0.10
   3   0   4   -0.27    0.27
   3   0  -4    0.02    0.15
   3   0  -4   -0.10    0.13
  -4   0  -4  274.73    8.98
  -4   0  -4  294.35    8.95
   4   0  -4  277.48    9.01
   4   0   4  273.38    9.61
  -4   0   4  274.62    8.97
   4   0  -4  279.47    9.54
  -5   0   4    0.01    0.14
   5   0   4   -0.06    0.30
   5   0  -4    0.03    0.20
  -5   0  -4    0.04    0.20
   5   0  -4   -0.01    0.19
  -5   0  -4   -0.03    0.13
   6   0  -4    3.43    0.47
  -6   0   4    4.57    0.51
  -6   0  -4    3.71    0.31
  -6   0  -4    3.79    0.45
  -6   0   4    4.47    0.37
   6   0   4    3.56    0.56
   7   0   4   -0.10    0.35
  -7   0  -4   -0.33    0.26
  -7   0   4   -0.10    0.29
   7   0  -4   -0.07    0.29
  -8   0   4   34.36    1.57
   8   0   4   35.32    1.77
   8   0  -4   34.84    1.67
  -8   0  -4   32.81    1.53
   9   0   4    0.05    0.46
   9   0  -4   -0.01    0.40
  -9   0  -4    0.46    0.35
  -9   0   4   -0.05    0.36
  10   0   4   13.14    1.21
  10   0  -4   12.88    1.18
 -10   0   4   12.69    1.08
 -10   0  -4   11.88    1.03
 -11   0   4    0.91    0.54
  11   0   4   -0.35    0.59
  11   0  -4   -0.57    0.59
 -11   0  -4   -0.37    0.46
   0  -1  -4    0.05    0.06
   0  -1   4    0.41    0.21
   0   1   4    0.23    0.19
   0   1  -4    0.09    0.13
   0   1  -4    0.09    0.12
   0  -1  -4   -0.04    0.10
  -1  -1  -4    8.92    0.35
   1   1  -4    8.50    0.41
   1  -1   4    9.57    0.61
  -1  -1  -4    8.99    0.43
   1   1  -4    7.82    0.42
   1  -1  -4    8.60    0.45
  -1   1  -4    8.93    0.42
  -1  -1   4    8.35    0.43
   1   1   4   10.99    0.69
   1  -1  -4    7.73    0.42
   1  -1  -4    8.37    0.36
  -1   1  -4    9.18    0.42
  -2  -1  -4   20.09    0.77
   2   1  -4   19.07    0.79
   2  -1   4   19.48    0.90
   2   1  -4   18.90    0.78
  -2  -1  -4   19.73    0.73
   2   1  -4   20.16    0.78
  -2   1  -4   20.58    0.78
   2  -1  -4   19.71    0.77
   2  -1  -4   21.20    0.84
   2   1   4   18.12    0.91
   2  -1  -4   19.13    0.75
  -2   1  -4   19.92    0.75
   3   1  -4  116.54    4.03
  -3  -1  -4  120.82    4.01
   3  -1   4  124.39    4.34
   3   1  -4  123.31    4.25
  -3  -1  -4  122.60    4.00
  -3  -1   4  124.69    4.03
  -3   1  -4  117.64    4.02
   3  -1  -4  120.08    4.02
  -3   1  -4  125.83    3.98
   3  -1  -4  125.00    4.29
   3   1   4  124.94    4.35
   3  -1  -4  121.78    4.01
  -4  -1  -4    3.35    0.33
   4   1  -4    2.92    0.33
   4  -1   4    2.56    0.41
   4   1  -4    3.66    0.36
  -4  -1  -4    3.96    0.30
   4  -1  -4    3.20    0.30
   4   1   4    2.92    0.46
  -4  -1   4    3.01    0.30
   4  -1  -4    3.01    0.35
   4  -1  -4    3.17    0.37
  -4   1  -4    3.34    0.25
  -4   1  -4    2.77    0.32
  -5  -1  -4   16.57    0.82
   5   1  -4   17.05    0.87
  -5   1   4   17.86    0.87
   5   1  -4   16.93    0.87
  -5  -1  -4   18.02    0.74
  -5   1   4   18.53    0.74
   5  -1   4   17.55    1.00
  -5  -1   4   17.70    0.76
   5   1   4   17.15    1.01
  -5   1  -4   17.28    0.84
   5  -1  -4   18.56    0.92
  -5   1  -4   17.67    0.68
   6   1  -4    2.86    0.42
  -6  -1  -4    2.63    0.38
  -6  -1  -4    2.45    0.28
   6  -1   4    2.51    0.49
   6   1  -4    2.92    0.41
  -6   1   4    2.05    0.25
  -6   1   4    2.57    0.39
  -6  -1   4    2.37    0.31
  -6   1  -4    2.24    0.41
   6   1   4    2.11    0.49
   6  -1  -4    2.44    0.41
  -7  -1  -4   13.43    0.80
   7   1  -4   12.31    0.84
  -7   1   4   14.76    0.89
   7  -1   4   13.36    0.97
   7  -1  -4   12.90    0.89
  -7   1  -4   13.38    0.83
  -7  -1   4   13.53    0.88
   7   1   4   14.23    0.98
  -8   1   4    1.10    0.38
  -8  -1  -4    0.63    0.35
   8  -1   4    0.51    0.38
   8   1  -4    0.35    0.33
  -8   1  -4    0.37    0.30
  -8  -1   4    0.53    0.33
   8   1   4    0.83    0.46
   8  -1  -4    1.03    0.40
   9  -1   4    6.10    0.81
  -9  -1  -4    6.61    0.71
  -9   1   4    5.67    0.72
   9   1  -4    6.08    0.78
   9  -1  -4    7.67    0.85
  -9  -1   4    6.77    0.73
  -9   1  -4    5.05    0.64
   9   1   4    6.48    0.84
  10   1  -4    0.91    0.53
 -10   1   4    0.97    0.44
 -10  -1  -4    0.89    0.44
  10  -1   4    0.51    0.55
 -10   1  -4    0.78    0.45
  10   1   4    0.51    0.51
  10  -1  -4    0.09    0.54
 -10  -1   4   -0.32    0.42
  11   1  -4    2.62    0.75
 -11   1   4    2.31    0.61
 -11  -1  -4    1.89    0.57
  11  -1   4    2.06    0.69
 -11   1  -4    1.54    0.58
 -11  -1   4    2.66    0.63
  11  -1  -4    1.50    0.66
  11   1   4    0.96    0.62
   0   2   4   75.33    2.82
   0   2  -4   82.18    2.66
   0   2  -4   82.86    2.63
   0  -2   4   78.40    2.76
   0  -2  -4   78.48    2.66
  -1  -2  -4   18.77    0.63
   1   2  -4   18.43    0.74
  -1  -2  -4   18.07    0.74
   1   2  -4   17.66    0.76
   1  -2   4   18.24    0.81
  -1   2   4   19.15    0.67
  -1  -2   4   18.95    0.72
   1   2   4   19.39    0.87
  -1   2  -4   19.03    0.74
   1  -2  -4   17.99    0.74
  -1   2  -4   19.70    0.73
   1  -2  -4   18.37    0.80
  -2  -2  -4   58.14    1.95
   2  -2   4   56.54    2.09
   2   2  -4   56.86    1.99
  -2   2   4   57.54    1.91
  -2  -2  -4   58.30    1.88
   2   2  -4   55.79    1.95
  -2   2  -4   55.40    1.94
   2  -2  -4   57.26    2.09
   2  -2  -4   56.62    1.93
  -2   2  -4   55.61    1.91
   2   2   4   52.82    2.14
  -2  -2   4   57.26    1.96
  -3   2   4    0.05    0.13
  -3  -2  -4   -0.04    0.13
   3   2  -4    0.12    0.15
   3   2  -4    0.00    0.12
  -3  -2  -4    0.01    0.12
   3  -2   4    0.04    0.24
  -3   2  -4    0.20    0.12
   3  -2  -4   -0.09    0.16
  -3   2  -4    0.12    0.17
  -3  -2   4    0.12    0.15
   3  -2  -4    0.04    0.12
   3   2   4    0.06    0.29
   4   2  -4   17.58    0.82
  -4   2   4   16.56    0.79
   4   2  -4   19.49    0.82
  -4  -2  -4   17.90    0.77
   4  -2   4   17.74    0.94
  -4  -2  -4   17.86    0.75
   4  -2  -4   16.76    0.72
  -4   2  -4   17.58    0.82
   4   2   4   15.04    0.94
   4  -2  -4   18.67    0.89
  -4   2  -4   17.55    0.67
  -4  -2   4   18.42    0.78
  -5  -2  -4    6.29    0.40
   5  -2   4    6.07    0.62
  -5   2   4    6.16    0.36
   5   2  -4    6.00    0.54
   5   2  -4    5.25    0.49
  -5   2   4    6.20    0.53
  -5  -2  -4    6.75    0.52
  -5   2  -4    6.70    0.55
   5   2   4    6.66    0.66
   5  -2  -4    5.51    0.54
  -5   2  -4    6.07    0.31
  -5  -2   4    6.13    0.43
  -6  -2  -4    2.94    0.41
   6   2  -4    3.73    0.46
  -6  -2  -4    3.41    0.34
  -6   2   4    4.13    0.49
   6  -2   4    3.37    0.56
   6   2  -4    2.49    0.38
  -6   2   4    3.12    0.28
  -6  -2   4    3.14    0.35
   6  -2  -4    2.31    0.43
  -6   2  -4    2.66    0.39
   6   2   4    2.81    0.52
   7   2  -4    0.58    0.30
  -7   2   4    0.26    0.28
   7  -2   4    0.80    0.41
   7   2  -4    0.55    0.29
  -7  -2  -4    0.45    0.30
  -7  -2   4    0.43    0.24
   7   2   4    0.68    0.42
  -7   2  -4    0.33    0.28
   7  -2  -4   -0.27    0.29
  -8  -2  -4    4.62    0.56
   8   2  -4    4.35    0.62
  -8   2   4    5.19    0.63
   8  -2   4    3.70    0.65
   8   2   4    4.59    0.69
  -8   2  -4    3.15    0.52
  -8  -2   4    5.75    0.66
   8  -2  -4    5.58    0.69
  -9  -2  -4   11.43    0.97
   9   2  -4   13.88    1.12
   9  -2   4   15.20    1.26
  -9   2   4   14.05    0.97
   9  -2  -4   13.51    1.17
   9   2   4   13.63    1.21
  -9   2  -4   12.56    1.01
  -9  -2   4   15.61    1.03
 -10  -2  -4    2.39    0.51
  10  -2   4    1.72    0.61
 -10   2   4    2.60    0.56
  10   2  -4    2.61    0.65
  10   2   4    4.01    0.72
  10  -2  -4    2.18    0.61
 -10   2  -4    1.77    0.55
 -10  -2   4    3.07    0.59
 -11   2   4    0.37    0.50
  11  -2   4    1.02    0.64
  11   2  -4    0.74    0.64
 -11  -2  -4    0.30    0.53
  11   2   4    0.23    0.63
 -11  -2   4   -0.28    0.47
  11  -2  -4   -0.30    0.60
 -11   2  -4    0.18    0.52
   0   3   4    0.16    0.21
   0  -3   4   -0.31    0.15
   0   3  -4   -0.03    0.14
   0  -3  -4   -0.09    0.10
   0   3   4    0.01    0.06
   0  -3   4    0.21    0.13
   1  -3   4  190.95    6.32
   1   3  -4  177.99    5.99
  -1  -3  -4  190.64    6.04
  -1   3   4  190.48    5.90
   1   3   4  174.17    6.37
  -1  -3   4  186.09    6.23
  -1   3  -4  184.71    6.01
  -1  -3   4  193.46    6.04
   1   3   4  188.79    5.87
  -1   3  -4  178.52    5.99
   1  -3  -4  187.30    6.02
  -2  -3  -4    8.14    0.45
  -2   3   4    8.66    0.41
   2   3  -4    8.34    0.37
   2   3  -4    8.33    0.48
   2  -3   4    7.47    0.51
  -2  -3   4    8.94    0.48
   2   3   4    8.77    0.38
  -2   3  -4    8.18    0.46
   2  -3  -4    9.49    0.51
  -2   3  -4    7.99    0.41
   2  -3  -4    7.52    0.43
   2   3   4    9.80    0.70
  -3  -3  -4   63.63    2.21
   3   3  -4   64.06    2.25
   3   3  -4   62.03    2.23
   3  -3   4   63.10    2.39
  -3   3   4   64.35    2.19
  -3   3  -4   66.04    2.12
   3  -3  -4   61.07    2.37
   3  -3  -4   61.70    2.16
   3   3   4   64.65    2.16
  -3  -3   4   65.46    2.22
  -3   3  -4   63.83    2.23
   3   3   4   61.58    2.40
   4  -3   4    9.25    0.67
   4   3  -4    9.86    0.54
   4   3  -4   11.09    0.60
  -4  -3  -4    9.71    0.54
  -4   3   4    9.82    0.58
  -4  -3  -4   10.21    0.52
   4  -3  -4   11.03    0.66
  -4   3  -4    9.83    0.58
  -4  -3   4   10.02    0.56
   4   3   4    9.30    0.74
  -4   3  -4    9.98    0.43
   4  -3  -4   10.03    0.49
  -5  -3  -4   13.26    0.65
   5   3  -4   14.33    0.75
  -5   3   4   13.80    0.72
   5   3  -4   13.24    0.70
  -5  -3  -4   11.94    0.68
   5  -3   4   11.68    0.83
  -5  -3   4   12.89    0.67
   5  -3  -4   12.22    0.58
   5  -3  -4   12.80    0.79
   5   3   4   12.77    0.82
  -5   3  -4   12.96    0.72
   6   3  -4    3.46    0.45
  -6  -3  -4    3.35    0.42
  -6   3   4    3.21    0.44
  -6  -3  -4    3.40    0.37
   6   3  -4    3.51    0.45
   6  -3   4    3.23    0.55
   6  -3  -4    3.04    0.48
   6   3   4    3.58    0.57
  -6  -3   4    2.93    0.36
  -6   3  -4    3.09    0.44
   7   3  -4    1.75    0.38
   7   3  -4    2.93    0.45
  -7  -3  -4    2.21    0.41
   7  -3   4    2.30    0.50
  -7   3   4    2.01    0.43
  -7   3  -4    2.42    0.44
   7  -3  -4    1.82    0.46
  -7  -3   4    2.06    0.33
   7   3   4    2.48    0.54
  -8   3   4    0.17    0.32
  -8  -3  -4    0.75    0.33
   8   3  -4    0.34    0.37
   8   3  -4    0.12    0.30
   8  -3   4    0.04    0.40
   8   3   4    0.76    0.42
   8  -3  -4    0.30    0.39
  -8   3  -4    0.52    0.35
  -9   3   4    2.05    0.48
   9   3  -4    1.54    0.48
   9  -3   4    2.45    0.59
  -9  -3  -4    1.44    0.42
   9  -3  -4    1.15    0.51
  -9  -3   4    1.96    0.48
  -9   3  -4    0.83    0.43
   9   3   4    1.37    0.55
 -10  -3  -4    1.68    0.45
 -10   3   4    2.04    0.54
  10  -3   4    1.00    0.57
  10   3  -4    1.17    0.58
 -10   3  -4    0.94    0.48
  10   3   4    2.04    0.64
  10  -3  -4    2.98    0.71
 -10  -3   4    0.78    0.43
 -11  -3  -4    0.36    0.50
 -11   3   4    0.33    0.44
  11  -3   4    0.03    0.55
 -11   3  -4    0.60    0.51
 -11  -3   4   -0.31    0.39
  11   3   4    0.62    0.66
  11  -3  -4    0.10    0.62
   0   4   4  159.17    5.39
   0  -4   4  154.97    5.24
   0  -4  -4  155.63    5.09
   0   4  -4  150.87    5.05
   0  -4   4  148.88    5.06
   0   4   4  160.92    4.93
   1  -4   4   14.42    0.67
  -1  -4  -4   15.63    0.69
  -1   4   4   15.17    0.59
   1  -4   4   14.52    0.65
   1   4  -4   15.79    0.70
   1  -4  -4   15.20    0.72
   1   4   4   16.69    0.81
   1  -4  -4   15.97    0.67
  -1  -4   4   15.88    0.70
   1   4   4   15.49    0.56
  -1   4  -4   15.16    0.69
   2  -4   4    3.67    0.29
   2   4  -4    3.28    0.19
  -2  -4  -4    3.72    0.34
  -2   4   4    4.42    0.31
   2   4  -4    3.77    0.35
   2  -4   4    3.23    0.34
   2   4   4    3.65    0.24
  -2  -4   4    3.27    0.33
   2   4   4    4.42    0.46
  -2   4  -4    4.63    0.40
   2  -4  -4    3.66    0.36
   2  -4  -4    3.89    0.32
   3   4  -4    1.34    0.17
  -3   4   4    1.51    0.23
   3  -4   4    1.08    0.28
  -3  -4  -4    1.60    0.25
   3   4  -4    2.06    0.30
   3  -4   4    1.87    0.20
  -3   4  -4    1.27    0.25
   3  -4  -4    1.41    0.20
   3   4   4    1.78    0.21
  -3  -4   4    1.45    0.26
   3   4   4    1.01    0.42
   3  -4  -4    1.49    0.28
  -4  -4  -4   61.88    2.07
   4   4  -4   55.36    2.08
   4  -4   4   57.67    1.89
   4  -4   4   55.75    2.23
  -4   4   4   53.69    2.03
   4   4  -4   56.80    2.07
   4  -4  -4   56.89    1.96
  -4   4  -4   58.40    2.11
   4   4   4   56.98    2.01
   4   4   4   54.53    2.24
  -4  -4   4   56.57    2.06
   4  -4  -4   58.19    2.24
  -5   4   4    5.71    0.52
   5   4  -4    5.32    0.52
   5  -4   4    4.97    0.59
   5   4  -4    5.92    0.48
  -5  -4  -4    5.69    0.48
  -5  -4  -4    6.91    0.54
   5  -4  -4    5.03    0.56
  -5   4  -4    6.19    0.56
   5  -4  -4    5.53    0.37
  -5  -4   4    6.19    0.51
   5   4   4    6.53    0.67
  -6  -4  -4    4.17    0.42
  -6   4   4    4.51    0.50
   6  -4   4    4.73    0.61
   6   4  -4    4.70    0.49
  -6  -4  -4    4.85    0.51
   6   4  -4    2.89    0.45
   6   4   4    3.93    0.60
  -6  -4   4    4.40    0.45
  -6   4  -4    4.13    0.51
   6  -4  -4    4.30    0.56
   7   4  -4    4.89    0.55
   7  -4   4    4.09    0.63
  -7  -4  -4    5.62    0.51
   7   4  -4    7.90    0.73
  -7  -4  -4    5.50    0.57
  -7   4   4    4.78    0.57
  -7  -4   4    5.35    0.50
  -7   4  -4    4.35    0.55
   7  -4  -4    3.71    0.58
   7   4   4    5.38    0.68
  -8   4   4    8.10    0.77
   8   4  -4    8.59    0.80
   8   4  -4    9.02    0.79
   8  -4   4    8.10    0.89
  -8  -4  -4    8.01    0.74
  -8   4  -4    7.56    0.76
   8   4   4    8.98    0.90
   8  -4  -4    8.56    0.89
   9   4  -4    0.22    0.33
  -9   4   4    0.16    0.34
  -9  -4  -4    0.32    0.34
   9  -4   4    1.34    0.50
   9   4  -4    0.85    0.45
  -9  -4   4    0.77    0.38
   9  -4  -4    0.70    0.49
   9   4   4   -0.48    0.43
  -9   4  -4    0.19    0.39
 -10   4   4    2.23    0.53
  10  -4   4    1.46    0.60
 -10  -4  -4    2.86    0.57
  10   4   4    0.96    0.57
  10  -4  -4    2.46    0.67
 -10   4  -4    2.28    0.52
 -10  -4   4    2.73    0.60
 -11   4   4    2.25    0.62
  11  -4   4    2.15    0.70
 -11  -4  -4    0.99    0.56
 -11  -4   4    2.60    0.65
 -11   4  -4    0.52    0.56
  11  -4  -4    1.82    0.69
  11   4   4    3.11    0.81
   0  -5   4   -0.02    0.14
   0  -5   4   -0.05    0.09
   0   5   4   -0.12    0.10
   0   5   4    0.03    0.19
   0   5  -4   -0.26    0.15
   0  -5  -4   -0.19    0.12
  -1   5   4   21.17    0.79
   1   5  -4   20.70    0.89
   1  -5   4   20.53    0.85
   1  -5   4   21.12    0.86
  -1  -5  -4   20.47    0.87
  -1   5  -4   22.28    0.90
   1   5   4   20.20    0.98
   1  -5  -4   21.28    0.86
   1   5   4   20.41    0.75
   1  -5  -4   20.84    0.94
  -1  -5   4   20.12    0.88
  -2   5   4  120.30    3.88
   2  -5   4  117.95    3.89
  -2  -5  -4  118.71    3.98
   2  -5   4  117.11    4.15
   2   5  -4  120.61    3.97
  -2  -5   4  117.40    3.97
  -2   5  -4  116.59    3.96
   2  -5  -4  119.81    4.21
   2   5   4  114.76    4.20
   2   5   4  119.93    3.83
   2  -5  -4  116.28    3.92
   3   5  -4   11.52    0.67
   3  -5   4   12.45    0.55
   3   5  -4   12.50    0.52
  -3  -5  -4   13.16    0.65
   3  -5   4   12.49    0.71
  -3   5   4   13.88    0.63
   3  -5  -4   13.08    0.59
   3  -5  -4   12.96    0.72
   3   5   4   12.99    0.89
  -3   5  -4   12.84    0.68
  -3  -5   4   11.89    0.67
   3   5   4   13.03    0.58
   4  -5   4    0.53    0.28
   4   5  -4    0.37    0.23
   4  -5   4    0.11    0.12
   4   5  -4    0.07    0.15
  -4  -5  -4    0.14    0.17
  -4   5   4    0.55    0.22
   4  -5  -4    0.24    0.15
   4   5   4    0.16    0.16
   4   5   4    0.60    0.38
   4  -5  -4    0.35    0.26
  -4  -5   4    0.15    0.19
  -4   5  -4    0.13    0.22
   5  -5   4    0.74    0.31
  -5   5   4    1.08    0.28
   5   5  -4    1.90    0.32
   5   5  -4    0.81    0.28
  -5  -5  -4    1.10    0.26
   5  -5  -4    0.75    0.30
  -5  -5   4    0.62    0.24
  -5   5  -4    1.20    0.35
   5   5   4    0.75    0.24
   5  -5  -4    0.71    0.18
   5   5   4    0.56    0.39
  -6  -5  -4   21.59    1.03
   6   5  -4   20.84    1.06
   6   5  -4   20.73    1.03
  -6   5   4   22.50    1.06
   6  -5   4   20.26    1.19
  -6  -5  -4   22.97    1.01
  -6  -5   4   20.08    1.00
   6  -5  -4   22.17    1.20
   6   5   4   21.61    1.20
  -6   5  -4   23.16    1.13
   7  -5   4   23.06    1.30
  -7   5   4   22.88    1.16
  -7  -5  -4   22.46    1.05
   7   5  -4   22.83    1.17
  -7  -5  -4   22.62    1.12
   7   5  -4   22.67    1.12
  -7  -5   4   23.12    1.06
  -7   5  -4   21.11    1.16
   7  -5  -4   20.53    1.22
   7   5   4   23.12    1.28
   8   5  -4    0.79    0.38
   8  -5   4    0.55    0.37
  -8  -5  -4    0.74    0.34
  -8   5   4    0.79    0.35
   8   5  -4    0.13    0.32
  -8   5  -4    1.14    0.40
   8  -5  -4    0.33    0.42
   8   5   4    0.68    0.44
  -9  -5  -4    1.80    0.45
  -9   5   4    2.62    0.53
   9  -5   4    2.59    0.59
   9   5  -4    2.38    0.52
  -9   5  -4    1.82    0.55
   9   5   4    2.71    0.63
   9  -5  -4    2.43    0.60
  10  -5   4   -0.08    0.55
 -10   5   4    0.56    0.43
 -10  -5  -4    0.32    0.44
  10   5   4    0.67    0.57
 -10   5  -4   -0.59    0.43
 -10  -5   4    0.67    0.44
  10  -5  -4    0.40    0.51
 -11   5   4    1.05    0.58
  11  -5   4    0.03    0.59
 -11  -5  -4    0.10    0.45
  11   5   4    1.25    0.72
 -11  -5   4    0.64    0.53
 -11   5  -4    0.79    0.58
  11  -5  -4    0.94    0.59
   0  -6  -4   67.69    2.39
   0   6   4   65.32    2.53
   0  -6   4   68.55    2.35
   0   6  -4   69.08    2.40
   0  -6   4   66.41    2.37
   0   6   4   69.71    2.26
   1  -6   4   22.60    0.91
  -1  -6  -4   21.78    0.95
  -1   6   4   21.27    0.85
   1   6  -4   22.64    0.96
   1  -6   4   22.18    0.90
   1  -6  -4   20.93    0.92
   1   6   4   22.07    0.82
  -1  -6   4   22.91    0.94
  -1   6  -4   21.83    0.96
   1  -6  -4   20.91    0.99
   1   6   4   22.71    1.05
   2  -6   4    0.63    0.22
   2  -6   4    0.57    0.18
   2   6  -4    0.75    0.23
  -2  -6  -4    0.83    0.23
  -2   6   4    0.99    0.21
   2   6   4    0.72    0.16
   2   6   4    2.01    0.43
  -2  -6   4    1.09    0.24
   2  -6  -4    0.62    0.18
   2  -6  -4    1.16    0.27
  -2   6  -4    1.17    0.26
   3  -6   4   36.70    1.61
  -3   6   4   39.38    1.49
   3   6  -4   39.14    1.39
   3   6  -4   37.91    1.55
  -3  -6  -4   42.47    1.56
   3  -6   4   41.21    1.43
   3  -6  -4   40.47    1.47
   3   6   4   42.63    1.73
   3   6   4   38.73    1.44
  -3   6  -4   38.64    1.56
  -3  -6   4   40.36    1.54
   3  -6  -4   40.89    1.66
   4  -6   4    1.67    0.20
   4   6  -4    1.72    0.31
   4   6  -4    1.45    0.21
  -4  -6  -4    2.07    0.33
   4  -6   4    1.22    0.33
  -4   6   4    1.69    0.30
   4   6   4    1.47    0.25
   4  -6  -4    1.92    0.27
   4   6   4    1.92    0.47
  -4   6  -4    1.45    0.34
  -4  -6   4    2.09    0.34
   4  -6  -4    1.95    0.36
   5   6  -4    3.44    0.35
  -5   6   4    4.32    0.47
   5  -6   4    3.63    0.52
  -5  -6  -4    2.75    0.39
   5   6  -4    3.28    0.44
   5  -6  -4    3.17    0.50
   5   6   4    3.25    0.55
  -5  -6   4    3.69    0.45
  -5   6  -4    3.57    0.49
   5  -6  -4    3.84    0.33
   5   6   4    4.13    0.43
  -6  -6  -4   11.85    0.70
   6  -6   4   11.78    0.86
   6   6  -4   10.06    0.67
  -6   6   4   10.39    0.70
   6   6  -4   11.41    0.77
  -6  -6   4   11.04    0.71
  -6   6  -4   10.20    0.84
   6   6   4   11.45    0.71
   6  -6  -4   10.37    0.91
   6   6   4   12.22    0.86
  -7  -6  -4    1.10    0.35
  -7  -6  -4    0.72    0.30
   7  -6   4    0.49    0.38
  -7   6   4    0.59    0.32
   7   6  -4    0.79    0.34
   7   6   4    0.45    0.41
  -7  -6   4    0.95    0.29
  -7   6  -4    0.06    0.29
   7  -6  -4    0.67    0.38
  -8   6   4    1.41    0.45
   8   6  -4    1.96    0.45
  -8  -6  -4    1.35    0.39
   8  -6   4    1.35    0.49
   8   6   4    1.94    0.51
   8  -6  -4    1.55    0.51
  -8   6  -4    2.07    0.48
  -8  -6   4    1.73    0.37
  -9  -6  -4    2.66    0.49
   9   6  -4    2.72    0.57
  -9   6   4    1.25    0.44
   9  -6   4    3.02    0.63
   9  -6  -4    2.12    0.58
  -9   6  -4    2.96    0.57
   9   6   4    2.21    0.61
  10  -6   4    1.85    0.62
 -10  -6  -4    0.73    0.46
  10   6  -4    1.68    0.51
 -10   6   4    2.78    0.60
 -10   6  -4    2.34    0.59
 -10  -6   4    1.58    0.47
  10   6   4    2.08    0.67
  10  -6  -4    1.98    0.61
 -11  -6  -4    0.15    0.51
 -11   6   4    0.09    0.55
  11  -6   4    0.85    0.67
  11   6   4    1.21    0.68
 -11   6  -4    0.26    0.53
 -11  -6   4    0.95    0.57
  11  -6  -4    0.62    0.70
   0  -7   4    0.07    0.17
   0   7  -4    0.04    0.20
   0  -7  -4    0.06    0.16
   0   7   4   -0.15    0.23
   0  -7   4    0.04    0.10
   0   7   4    0.05    0.14
  -1   7   4   25.23    0.97
   1  -7   4   24.30    1.00
   1   7  -4   24.32    1.07
   1  -7   4   25.49    1.02
  -1  -7  -4   26.90    1.08
   1   7   4   23.84    0.94
   1  -7  -4   24.21    1.11
   1  -7  -4   23.89    1.03
   1   7   4   26.32    1.17
  -1  -7   4   23.62    1.05
  -1   7  -4   24.01    1.09
  -2   7   4    7.21    0.48
   2  -7   4    7.91    0.47
   2   7  -4    7.60    0.51
   2  -7   4    6.31    0.48
  -2  -7  -4    7.06    0.50
  -2  -7   4    7.32    0.58
   2   7   4    7.78    0.42
   2  -7  -4    7.44    0.46
   2   7   4    8.80    0.69
   2  -7  -4    7.46    0.61
  -2   7  -4    7.86    0.55
  -3   7   4    0.68    0.23
   3   7  -4    0.42    0.25
  -3  -7  -4    0.71    0.22
   3  -7   4    0.50    0.24
   3  -7   4    0.48    0.19
   3   7   4    0.64    0.45
   3   7   4    0.73    0.19
  -3  -7   4    0.37    0.23
  -3   7  -4    0.54    0.25
   3  -7  -4    0.74    0.20
   3  -7  -4    0.55    0.25
   4   7  -4    3.10    0.26
  -4  -7  -4    3.38    0.43
   4  -7   4    3.19    0.46
   4   7  -4    3.13    0.42
  -4   7   4    4.27    0.45
   4  -7   4    3.22    0.29
   4  -7  -4    3.31    0.47
   4   7   4    3.56    0.37
  -4   7  -4    3.30    0.48
  -4  -7   4    3.03    0.42
   4  -7  -4    3.32    0.33
   4   7   4    3.30    0.57
   5   7  -4    4.68    0.40
   5   7  -4    6.08    0.61
   5  -7   4    4.61    0.57
  -5   7   4    7.06    0.60
  -5  -7  -4    4.99    0.52
   5  -7  -4    4.67    0.58
   5   7   4    5.53    0.69
  -5  -7   4    4.77    0.52
  -5   7  -4    6.07    0.61
   5  -7  -4    5.85    0.42
   5   7   4    5.51    0.51
   6   7  -4    4.63    0.55
  -6   7   4    6.38    0.62
  -6  -7  -4    4.56    0.52
   6  -7   4    5.19    0.64
  -6   7  -4    4.40    0.58
   6   7   4    4.40    0.62
   6   7   4    5.11    0.52
  -6  -7   4    5.70    0.58
   6  -7  -4    5.06    0.67
  -7   7   4    3.46    0.53
  -7  -7  -4    4.13    0.52
   7  -7   4    2.97    0.57
   7   7  -4    2.99    0.49
  -7  -7   4    3.38    0.48
   7  -7  -4    1.88    0.49
   7   7   4    3.49    0.47
   7   7   4    2.95    0.57
  -7   7  -4    2.19    0.47
   8  -7   4    0.38    0.38
   8   7  -4    0.43    0.37
  -8   7   4    0.65    0.35
  -8  -7  -4    0.31    0.32
  -8   7  -4    0.40    0.38
   8  -7  -4   -0.13    0.40
   8   7   4    0.14    0.42
  -8  -7   4    0.24    0.32
   9   7  -4    1.74    0.49
   9  -7   4    1.54    0.54
  -9  -7  -4    1.46    0.43
  -9   7   4    1.39    0.45
  -9   7  -4    0.90    0.44
   9  -7  -4    1.53    0.57
   9   7   4    2.61    0.58
 -10   7   4    1.44    0.53
  10  -7   4    1.08    0.61
  10   7  -4    0.80    0.49
 -10  -7  -4    1.64    0.53
  10  -7  -4    1.25    0.65
  10   7   4    1.15    0.64
 -10   7  -4    1.03    0.53
 -11  -7  -4    0.00    0.56
 -11   7   4    0.01    0.64
 -11  -7   4   -0.32    0.47
  11  -7  -4   -0.10    0.65
   0   8  -4   21.83    1.05
   0  -8   4   22.80    1.03
   0  -8   4   23.99    0.91
   0   8   4   22.69    1.11
   0  -8  -4   25.10    1.06
   0   8   4   25.47    0.96
  -1   8   4    5.26    0.42
   1  -8   4    5.19    0.37
  -1  -8  -4    5.41    0.50
   1  -8   4    4.89    0.45
   1   8  -4    5.05    0.49
  -1  -8   4    5.25    0.50
   1  -8  -4    5.56    0.53
  -1   8  -4    4.80    0.49
   1   8   4    5.41    0.39
   1  -8  -4    5.51    0.49
   1   8   4    5.18    0.54
  -2  -8  -4   25.91    1.12
   2  -8   4   25.40    1.03
   2  -8   4   24.25    1.07
  -2   8   4   24.68    1.04
   2   8  -4   23.86    1.11
  -2  -8   4   22.85    1.09
   2   8   4   25.48    0.98
   2  -8  -4   23.73    1.04
   2   8   4   24.32    1.19
  -2   8  -4   24.44    1.12
   2  -8  -4   25.35    1.17
  -3   8   4   11.52    0.70
   3   8  -4   12.96    0.77
  -3  -8  -4   13.29    0.74
   3  -8   4   12.90    0.76
   3  -8   4   13.78    0.65
  -3   8  -4   16.20    0.85
   3  -8  -4   12.82    0.67
   3   8   4   13.10    0.65
  -3  -8   4   13.16    0.76
   3  -8  -4   13.58    0.82
   3   8   4   12.46    0.91
   4   8  -4    0.82    0.30
  -4   8   4    0.98    0.30
   4  -8   4    1.12    0.21
  -4  -8  -4    0.81    0.29
   4  -8   4    1.23    0.33
   4   8   4    1.35    0.27
   4  -8  -4    1.50    0.37
  -4   8  -4    1.01    0.33
  -4  -8   4    1.02    0.30
   4  -8  -4    0.71    0.22
   4   8   4    1.13    0.52
   5   8  -4   33.41    1.39
   5  -8   4   29.49    1.44
  -5   8   4   28.50    1.31
  -5  -8  -4   31.78    1.35
   5  -8  -4   30.37    1.18
   5  -8  -4   28.50    1.46
   5   8   4   29.16    1.44
  -5  -8   4   27.19    1.31
  -5   8  -4   28.15    1.39
   5   8   4   30.45    1.26
   6  -8   4    3.40    0.56
  -6  -8  -4    3.31    0.48
  -6   8   4    3.22    0.48
   6   8  -4    3.24    0.49
  -6  -8   4    3.13    0.47
   6  -8  -4    3.44    0.54
   6   8   4    3.69    0.59
  -6   8  -4    2.70    0.51
   6   8   4    3.55    0.46
  -7  -8  -4    0.18    0.29
   7  -8   4   -0.03    0.36
   7   8  -4    0.80    0.33
  -7   8   4    0.37    0.30
  -7   8  -4    0.09    0.33
   7  -8  -4   -0.06    0.33
  -7  -8   4    0.23    0.27
   7   8   4   -0.04    0.41
   7   8   4    0.09    0.27
  -8  -8  -4    0.43    0.36
  -8  -8  -4   -0.06    0.32
  -8   8   4   -0.39    0.33
   8   8  -4   -0.33    0.29
   8  -8   4   -0.41    0.41
   8   8   4    0.29    0.43
  -8  -8   4   -0.55    0.29
   8  -8  -4    0.35    0.45
  -8   8  -4   -0.34    0.39
   9   8  -4    2.13    0.54
  -9   8   4    1.41    0.55
  -9  -8  -4    0.76    0.41
   9  -8   4    1.72    0.60
  -9   8  -4    1.29    0.48
   9   8   4    2.10    0.58
   9  -8  -4    0.76    0.56
 -10  -8  -4    0.26    0.43
 -10   8   4    1.26    0.51
  10  -8   4    0.91    0.61
  10   8  -4    1.42    0.49
  10  -8  -4    0.72    0.55
 -10   8  -4    0.04    0.47
   0  -9  -4   -0.01    0.18
   0   9   4   -0.18    0.18
   0   9   4    0.41    0.30
   0  -9   4   -0.20    0.19
   0   9  -4   -0.10    0.23
   0  -9   4    0.06    0.13
  -1   9   4    6.99    0.49
  -1  -9  -4    7.49    0.61
  -1   9   4    8.50    0.71
   1  -9   4    7.14    0.46
   1  -9   4    9.23    0.57
   1   9  -4    7.49    0.64
   1  -9  -4    8.12    0.60
  -1  -9   4    7.87    0.64
   1   9   4    7.63    0.47
   1   9   4    7.28    0.66
  -1   9  -4    7.36    0.64
   1  -9  -4    7.48    0.53
   2  -9   4   18.90    0.89
   2  -9   4   18.92    0.93
  -2   9   4   20.41    0.91
   2   9  -4   18.67    0.97
  -2  -9  -4   20.00    0.99
   2  -9  -4   18.23    1.01
   2  -9  -4   20.94    0.93
  -2   9  -4   20.14    1.03
   2   9   4   21.21    0.87
  -2  -9   4   19.68    1.00
   2   9   4   18.46    1.09
   3  -9   4    4.30    0.42
   3  -9   4    5.29    0.53
  -3   9   4    4.75    0.48
  -3  -9  -4    4.71    0.53
   3   9  -4    5.40    0.56
   3  -9  -4    4.77    0.54
   3   9   4    5.15    0.44
   3   9   4    5.98    0.70
   3  -9  -4    4.56    0.45
  -3   9  -4    4.30    0.54
  -3  -9   4    4.47    0.53
   4  -9   4    4.06    0.52
  -4   9   4    3.61    0.45
   4   9  -4    4.05    0.52
  -4  -9  -4    3.26    0.46
   4  -9   4    4.26    0.37
  -4   9  -4    2.80    0.49
   4   9   4    3.87    0.63
   4   9   4    3.63    0.41
   4  -9  -4    3.69    0.53
   4  -9  -4    3.92    0.42
  -4  -9   4    3.75    0.50
   5   9  -4    0.99    0.32
  -5  -9  -4    0.49    0.26
  -5   9   4    0.62    0.30
   5  -9   4    0.67    0.34
   5   9   4    0.85    0.27
  -5   9  -4    0.47    0.35
   5  -9  -4    0.49    0.30
   5   9   4    1.16    0.47
  -5  -9   4    0.44    0.29
   6  -9   4    0.24    0.33
  -6   9   4    0.27    0.31
   6   9  -4    0.09    0.29
  -6  -9  -4    0.15    0.27
  -6  -9   4    0.11    0.29
   6   9   4    1.15    0.44
  -6   9  -4   -0.05    0.32
   6   9   4    0.07    0.25
   6  -9  -4   -0.03    0.28
   7  -9   4    4.72    0.70
  -7   9   4    5.18    0.64
  -7  -9  -4    4.84    0.59
   7   9  -4    5.80    0.67
   7   9   4    5.43    0.60
  -7   9  -4    4.61    0.65
   7  -9  -4    4.02    0.66
   7   9   4    4.80    0.65
  -7  -9   4    5.82    0.64
  -8   9   4    1.78    0.48
   8   9  -4    1.39    0.44
  -8  -9  -4    1.55    0.47
   8  -9   4    1.64    0.56
   8   9   4    2.06    0.56
  -8  -9   4    1.99    0.44
  -8   9  -4    1.12    0.47
   8   9   4    1.76    0.47
   8  -9  -4    1.52    0.54
  -9  -9  -4   -0.05    0.38
  -9   9   4   -0.05    0.46
   9   9  -4    0.42    0.43
   9  -9   4    0.05    0.45
   9  -9  -4    0.33    0.53
  -9   9  -4   -0.05    0.47
 -10  -9  -4    4.41    0.70
  10   9  -4    5.23    0.78
 -10   9   4    4.49    0.76
  10  -9   4    5.26    0.88
 -10   9  -4    5.15    0.76
  10  -9  -4    5.89    0.90
   0 -10  -4   15.28    0.81
   0 -10   4   13.20    0.77
   0 -10   4   13.73    0.64
   0  10   4   14.62    0.86
   0  10  -4   16.27    0.86
   0  10   4   13.28    0.71
  -1 -10  -4   20.75    1.00
   1 -10   4   18.86    0.94
  -1  10   4   18.48    1.04
   1 -10   4   18.41    0.87
  -1  10   4   21.93    0.92
   1  10  -4   18.91    1.00
   1  10   4   20.65    1.10
   1 -10  -4   18.99    0.96
  -1  10  -4   19.85    1.05
  -1 -10   4   20.44    1.01
   1  10   4   19.71    0.88
   2 -10   4    5.82    0.52
  -2  10   4    5.95    0.53
   2 -10   4    6.10    0.52
  -2 -10  -4    4.68    0.53
   2  10  -4    5.13    0.55
   2  10   4    6.76    0.68
   2  10   4    6.02    0.49
   2 -10  -4    5.59    0.61
   2 -10  -4    5.59    0.54
  -2 -10   4    5.89    0.60
  -2  10  -4    5.86    0.61
  -3  10   4    6.22    0.57
   3 -10   4    7.30    0.62
  -3 -10  -4    5.97    0.61
   3  10  -4    7.54    0.69
   3 -10   4    6.86    0.54
   3 -10  -4    5.68    0.55
   3 -10  -4    5.16    0.62
  -3  10  -4    6.08    0.65
  -3 -10   4    6.65    0.65
   3  10   4    7.35    0.50
   3  10   4    6.42    0.74
   4 -10   4    3.88    0.39
  -4  10   4    4.60    0.52
   4  10  -4    5.52    0.61
   4 -10   4    5.14    0.59
  -4 -10  -4    4.13    0.54
   4 -10  -4    3.76    0.44
  -4  10  -4    6.62    0.69
   4  10   4    4.58    0.68
   4 -10  -4    4.21    0.57
  -4 -10   4    3.34    0.49
   4  10   4    5.09    0.48
   5 -10   4   17.10    1.03
  -5 -10  -4   14.59    0.92
   5  10  -4   18.00    1.00
  -5  10   4   15.15    0.92
   5  10   4   17.16    0.87
   5 -10  -4   17.35    1.07
  -5 -10   4   15.69    0.94
   5  10   4   17.42    1.07
  -5  10  -4   16.74    1.03
  -6  10   4    3.47    0.53
  -6 -10  -4    3.74    0.53
   6  10  -4    3.14    0.51
   6 -10   4    3.07    0.56
   6 -10  -4    3.15    0.59
  -6  10  -4    3.36    0.57
  -6 -10   4    4.57    0.57
   6  10   4    5.77    0.70
   6  10   4    2.94    0.46
   7 -10   4    2.49    0.54
   7  10  -4    1.80    0.46
  -7 -10  -4    2.29    0.46
  -7  10   4    2.25    0.50
  -7 -10   4    1.29    0.40
   7  10   4    1.55    0.42
   7 -10  -4    1.14    0.44
  -7  10  -4    2.26    0.51
   7  10   4    2.79    0.58
  -8 -10  -4    1.47    0.47
   8  10  -4    0.86    0.46
  -8  10   4    0.43    0.44
   8 -10   4    1.83    0.55
   8 -10  -4    1.59    0.54
   8  10   4    1.65    0.49
  -8 -10   4    1.12    0.43
  -8  10  -4    1.59    0.54
   9 -10   4    5.14    0.85
  -9  10   4    6.28    0.84
   9  10  -4    5.83    0.77
  -9 -10  -4    3.77    0.66
  -9  10  -4    4.82    0.77
   9 -10  -4    5.22    0.84
  10  10  -4    3.21    0.72
  10 -10   4    3.50    0.78
 -10  10   4    2.42    0.68
 -10  10  -4    2.67    0.73
  10 -10  -4    1.75    0.72
   0  11  -4   -0.04    0.28
   0  11   4    0.02    0.35
   0  11   4    0.01    0.20
   0 -11   4   -0.42    0.21
   0 -11  -4    0.10    0.24
   1 -11   4    0.83    0.25
   1 -11   4    1.05    0.32
  -1  11   4    2.20    0.37
   1  11  -4    1.86    0.39
  -1  11   4    0.80    0.39
  -1 -11  -4    1.28    0.32
   1  11   4    1.40    0.30
  -1 -11   4    0.90    0.31
  -1  11  -4    0.67    0.33
   1  11   4    1.39    0.47
   1 -11  -4    1.16    0.31
  -2  11   4   26.35    1.19
   2 -11   4   28.98    1.22
   2  11  -4   27.48    1.29
  -2 -11  -4   26.55    1.28
   2 -11   4   26.94    1.20
   2 -11  -4   26.76    1.33
  -2  11  -4   27.97    1.33
   2  11   4   25.41    1.37
   2  11   4   25.75    1.13
   2 -11  -4   25.74    1.21
  -2 -11   4   28.06    1.29
   3 -11   4   16.86    0.84
   3  11  -4   16.50    0.97
   3 -11   4   17.31    0.93
  -3 -11  -4   15.16    0.94
  -3  11   4   17.02    0.89
   3 -11  -4   18.01    1.03
   3  11   4   15.05    1.09
   3  11   4   16.59    0.83
  -3  11  -4   17.72    1.03
   3 -11  -4   16.51    0.88
  -3 -11   4   16.26    0.95
   4  11  -4    3.62    0.52
   4 -11   4    3.55    0.52
  -4  11   4    4.02    0.53
   4 -11   4    3.63    0.40
  -4 -11  -4    3.96    0.54
   4 -11  -4    2.70    0.39
  -4  11  -4    3.53    0.55
   4  11   4    4.76    0.69
  -4 -11   4    4.05    0.55
   4  11   4    4.83    0.49
   4 -11  -4    4.21    0.59
   5  11  -4    0.49    0.35
  -5 -11  -4   -0.04    0.28
  -5  11   4    0.11    0.31
   5 -11   4   -0.11    0.31
   5  11   4   -0.05    0.24
   5 -11  -4   -0.15    0.35
   5  11   4    0.89    0.48
  -5 -11   4    0.62    0.33
  -5  11  -4    0.00    0.31
   6 -11   4    0.90    0.43
  -6 -11  -4    0.49    0.33
   6  11  -4    1.12    0.42
  -6  11   4    0.42    0.35
  -6 -11   4    1.05    0.37
  -6  11  -4    0.51    0.40
   6  11   4    0.93    0.32
   6 -11  -4    0.46    0.35
   6  11   4    1.47    0.47
   7 -11   4    5.48    0.78
  -7 -11  -4    4.52    0.64
   7  11  -4    4.49    0.66
  -7  11   4    5.67    0.68
  -7  11  -4    4.43    0.71
   7 -11  -4    5.76    0.78
   7  11   4    5.45    0.65
  -7 -11   4    5.10    0.65
   8  11  -4    4.07    0.67
  -8 -11  -4    3.38    0.61
  -8  11   4    4.59    0.69
   8 -11   4    4.40    0.76
  -8  11  -4    2.84    0.64
  -8 -11   4    3.26    0.56
   8 -11  -4    4.47    0.73
   9 -11   4    0.47    0.54
  -9  11   4    0.38    0.55
   9  11  -4    0.12    0.46
   9 -11  -4    0.95    0.60
  -9  11  -4   -1.16    0.49
 -10  11   4    3.98    0.81
   0 -12   4    1.04    0.35
   0  12  -4    2.10    0.44
   0  12   4    1.81    0.34
   0  12   4    1.47    0.44
   0 -12  -4    1.23    0.35
  -1  12   4   10.27    0.87
   1  12  -4   12.01    0.91
   1 -12   4   11.01    0.73
  -1 -12  -4   11.18    0.88
  -1  12   4   11.81    0.72
   1  12   4    9.45    0.65
   1  12   4   11.18    0.88
  -1 -12   4   11.17    0.75
   1 -12  -4   10.53    0.73
  -1  12  -4   11.01    0.89
   2 -12   4    0.29    0.25
  -2  12   4    0.13    0.28
   2 -12   4   -0.17    0.24
   2  12  -4    0.22    0.34
  -2 -12  -4    0.25    0.27
   2 -12  -4    0.18    0.28
   2  12   4    0.47    0.25
  -2  12  -4    0.45    0.37
  -2 -12   4    0.60    0.32
   2  12   4    0.33    0.45
   2 -12  -4   -0.06    0.24
   3 -12   4    5.71    0.58
   3 -12   4    5.16    0.53
  -3  12   4    5.48    0.58
  -3 -12  -4    4.64    0.60
   3  12  -4    6.23    0.67
   3 -12  -4    5.33    0.56
   3 -12  -4    5.09    0.63
  -3 -12   4    5.11    0.60
  -3  12  -4    5.65    0.67
   3  12   4    5.13    0.70
   3  12   4    5.04    0.51
  -4 -12  -4    1.96    0.43
  -4  12   4    1.89    0.42
   4  12  -4    2.48    0.47
   4 -12   4    2.50    0.47
   4 -12  -4    1.73    0.44
   4  12   4    2.49    0.60
  -4  12  -4    1.38    0.42
   4 -12  -4    1.58    0.36
  -4 -12   4    2.14    0.45
   4  12   4    2.48    0.39
   5 -12   4    8.39    0.83
  -5  12   4    9.58    0.82
  -5 -12  -4    7.17    0.75
   5  12  -4    8.57    0.82
  -5  12  -4    8.00    0.84
  -5 -12   4    9.20    0.85
   5 -12  -4    7.60    0.83
   5  12   4    8.52    0.71
   5  12   4    7.92    0.82
  -6  12   4    1.41    0.47
  -6 -12  -4    0.82    0.37
   6 -12   4    1.40    0.48
   6  12  -4    0.80    0.35
  -6 -12   4    1.18    0.40
   6 -12  -4    1.42    0.53
  -6  12  -4    1.09    0.45
   7 -12   4    2.68    0.61
  -7  12   4    2.14    0.54
   7  12  -4    3.38    0.55
  -7 -12  -4    2.23    0.50
  -7  12  -4    2.06    0.60
   7 -12  -4    3.37    0.70
  -7 -12   4    2.31    0.50
   8  12  -4    0.16    0.43
  -8 -12  -4    1.03    0.47
  -8  12   4    1.42    0.57
   8 -12   4   -0.40    0.47
   8 -12  -4    0.13    0.53
  -8 -12   4    0.09    0.39
  -8  12  -4    0.17    0.49
  -9  12   4    4.42    0.76
   9  12  -4    2.87    0.68
   9 -12   4    3.39    0.78
  -9  12  -4    2.20    0.68
   9 -12  -4    3.65    0.76
   0  13  -4   -0.16    0.30
   0  13   4    0.35    0.28
   0  13   4   -0.17    0.35
   0 -13   4    0.18    0.27
   0 -13  -4   -0.13    0.26
  -1  13   4    4.11    0.49
   1 -13   4    4.57    0.54
  -1  13   4    3.30    0.54
  -1 -13  -4    4.37    0.57
   1  13  -4    4.80    0.60
  -1 -13   4    3.80    0.52
   1  13   4    4.07    0.60
   1  13   4    3.87    0.47
   1 -13  -4    3.65    0.53
  -1  13  -4    4.08    0.58
  -2  13   4    6.98    0.65
  -2  13   4    5.57    0.70
   2  13  -4    7.51    0.75
   2 -13   4    6.26    0.63
  -2 -13  -4    5.55    0.67
   2 -13  -4    6.07    0.65
   2 -13  -4    7.90    0.78
  -2  13  -4    6.57    0.74
  -2 -13   4    5.96    0.67
   2  13   4    6.39    0.58
   2  13   4    7.22    0.77
   3  13  -4   13.87    0.92
  -3  13   4   12.24    0.82
   3 -13   4   12.28    0.83
   3 -13   4   12.37    0.78
  -3 -13  -4   12.34    1.01
  -3  13  -4   14.07    1.08
   3 -13  -4   13.52    0.94
  -3 -13   4   12.80    0.89
   3  13   4   14.51    1.04
   3  13   4   13.03    0.77
   3 -13  -4   13.17    0.82
   4  13  -4   -0.11    0.28
  -4  13   4    0.36    0.34
  -4 -13  -4    0.35    0.34
   4 -13   4   -0.09    0.31
  -4 -13   4   -0.25    0.25
   4 -13  -4    0.42    0.39
   4 -13  -4   -0.06    0.30
  -4  13  -4   -0.05    0.39
   5 -13   4    0.95    0.44
   5  13  -4    0.95    0.41
  -5 -13  -4    0.40    0.34
  -5  13   4    0.36    0.37
   5 -13  -4   -0.01    0.36
  -5 -13   4    0.41    0.34
  -5  13  -4    0.78    0.47
   6  13  -4    0.66    0.42
   6 -13   4    0.33    0.42
  -6 -13  -4    0.46    0.37
  -6  13   4    0.29    0.40
  -6  13  -4    0.72    0.44
  -6 -13   4    0.63    0.35
   6 -13  -4    0.74    0.49
   7 -13   4    6.68    0.86
   7  13  -4    6.91    0.80
  -7 -13  -4    5.09    0.73
  -7  13   4    6.91    0.81
   7 -13  -4    6.47    0.90
  -7 -13   4    5.90    0.75
  -7  13  -4    6.47    0.85
   8  13  -4    0.87    0.49
  -8 -13  -4    1.18    0.53
   8 -13   4    1.34    0.62
  -8  13   4    0.23    0.53
  -8 -13   4    0.57    0.45
  -8  13  -4    1.21    0.54
   8 -13  -4    0.68    0.62
   9 -13   4    0.56    0.65
   9  13  -4    0.83    0.56
  -9  13   4    1.87    0.70
  -9 -13   4    1.52    0.56
   0 -14   4   12.20    0.96
   0  14  -4   12.40    0.99
   0 -14  -4   12.55    0.99
   0  14   4   11.04    0.73
   0  14   4   10.31    0.92
   1 -14   4    0.84    0.33
  -1  14   4    1.39    0.48
  -1 -14  -4    1.04    0.36
  -1  14   4    1.14    0.36
   1  14  -4    1.20    0.44
   1  14   4    1.55    0.36
   1 -14  -4    0.87    0.36
   1  14   4    1.41    0.49
  -1 -14   4    1.88    0.42
  -1  14  -4    1.88    0.47
  -2  14   4    1.63    0.43
   2 -14   4    0.97    0.35
  -2  14   4    1.68    0.47
  -2 -14  -4    1.16    0.40
   2  14  -4    1.79    0.45
  -2  14  -4    1.30    0.44
   2  14   4    1.80    0.58
   2 -14  -4    1.81    0.40
  -2 -14   4    2.21    0.47
  -3 -14  -4   -0.30    0.26
   3  14  -4    0.18    0.36
   3 -14   4    0.30    0.31
  -3  14   4    0.32    0.34
   3 -14  -4    0.11    0.36
  -3  14  -4    0.30    0.35
   3 -14  -4   -0.02    0.34
  -3 -14   4    0.71    0.35
  -4 -14  -4   10.09    0.94
   4  14  -4   11.23    0.98
  -4  14   4    9.13    0.84
  -4  14  -4   11.22    1.01
  -4 -14   4   11.69    1.01
   4 -14  -4    9.90    0.97
   5 -14   4   -0.47    0.42
   5  14  -4    0.29    0.41
  -5 -14  -4    0.63    0.40
  -5  14   4   -0.20    0.40
  -5 -14   4    1.18    0.42
  -5  14  -4    0.52    0.40
   5 -14  -4   -0.01    0.43
  -6 -14  -4    3.83    0.64
   6 -14   4    3.37    0.66
  -6  14   4    4.32    0.66
   6  14  -4    3.47    0.61
  -6 -14   4    2.79    0.55
  -6  14  -4    3.88    0.66
   6 -14  -4    3.57    0.71
  -7  14   4   -0.10    0.48
   7 -14   4    0.50    0.52
  -7 -14  -4    0.89    0.45
   7  14  -4    1.09    0.50
  -7  14  -4    0.92    0.50
  -7 -14   4    0.07    0.41
   7 -14  -4   -0.12    0.53
  -8  14   4    7.57    0.95
  -8 -14  -4    6.15    0.86
   8  14  -4    6.76    0.88
   8 -14   4    7.82    1.02
  -8  14  -4    6.43    0.97
  -8 -14   4    7.24    0.88
   8 -14  -4    7.23    1.01
   0 -15  -4    0.21    0.34
   0  15  -4    0.17    0.37
   0  15   4   -0.11    0.41
   0 -15   4    0.09    0.34
   1  15  -4    0.92    0.44
  -1 -15  -4   -0.01    0.33
  -1  15   4    0.54    0.45
   1 -15   4    0.24    0.34
  -1  15  -4    0.69    0.42
   1 -15  -4    0.11    0.33
   1  15   4    0.38    0.49
  -1 -15   4    0.39    0.35
  -2  15   4    8.78    0.78
  -2 -15  -4    9.34    0.91
   2 -15   4    8.49    0.81
   2  15  -4    9.41    0.90
  -2  15   4    8.01    0.86
  -2  15  -4    9.24    0.92
  -2 -15   4    7.86    0.85
   2 -15  -4    9.27    0.85
  -3  15   4    4.19    0.59
   3  15  -4    4.20    0.63
   3 -15   4    3.25    0.52
  -3 -15  -4    2.75    0.54
  -3 -15   4    3.87    0.64
   3 -15  -4    3.04    0.59
  -3  15  -4    2.20    0.58
   3 -15  -4    2.81    0.52
  -4 -15  -4    0.85    0.40
   4  15  -4    0.86    0.42
  -4  15   4    0.19    0.39
  -4  15  -4    0.49    0.45
   4 -15  -4    0.58    0.48
  -4 -15   4    1.14    0.45
  -5  15   4    4.59    0.68
   5  15  -4    6.28    0.75
  -5 -15  -4    3.88    0.66
   5 -15  -4    4.87    0.80
  -5 -15   4    3.09    0.59
  -5  15  -4    2.98    0.67
  -6  15   4    1.55    0.53
   6  15  -4    1.37    0.50
  -6 -15  -4    2.17    0.52
   6 -15  -4    1.36    0.60
  -6 -15   4    1.15    0.43
  -6  15  -4    1.46    0.58
  -7 -15  -4    3.49    0.70
   7 -15   4    1.94    0.67
  -7  15   4    2.23    0.66
   7  15  -4    2.20    0.60
  -7 -15   4    1.92    0.56
  -7  15  -4    2.21    0.70
   7 -15  -4    2.23    0.70
   8  15  -4    3.95    0.74
  -8  15   4    2.49    0.77
  -8 -15  -4    3.70    0.73
   8 -15   4    2.95    0.82
   8 -15  -4    3.73    0.86
  -8 -15   4    3.15    0.69
   0  16  -4    8.78    0.91
   0 -16  -4    7.49    0.85
   0 -16   4    8.85    0.87
  -1  16   4    0.15    0.44
  -1 -16  -4    0.73    0.40
   1  16  -4    1.13    0.44
   1 -16   4    0.58    0.37
   1 -16  -4    0.27    0.39
  -1 -16   4    1.38    0.47
  -1  16  -4    0.14    0.36
  -2 -16  -4    0.44    0.40
   2  16  -4    0.61    0.42
   2 -16   4   -0.48    0.31
  -2  16   4    0.52    0.43
  -2 -16   4    0.01    0.36
   2 -16  -4    0.13    0.36
  -2  16  -4    0.40    0.44
   3  16  -4    0.44    0.43
  -3  16   4    0.54    0.49
  -3 -16  -4    0.18    0.38
   3 -16  -4    0.77    0.43
  -3  16  -4    0.29    0.45
  -3 -16   4    0.74    0.48
   4  16  -4    5.78    0.76
  -4 -16  -4    4.44    0.70
  -4 -16   4    4.91    0.72
   4 -16  -4    4.33    0.72
  -4  16  -4    5.39    0.80
   5  16  -4    0.69    0.50
  -5 -16  -4    0.67    0.43
  -5 -16   4    0.43    0.40
  -5  16  -4    0.21    0.50
   5 -16  -4    0.92    0.60
  -6 -16  -4    1.58    0.57
   6  16  -4    2.55    0.62
  -6  16  -4    1.97    0.66
  -6 -16   4    2.98    0.60
   6 -16  -4    3.86    0.80
  -7 -16  -4   -0.31    0.51
   7  16  -4   -0.46    0.48
  -7 -16   4    0.09    0.52
   7 -16  -4    0.83    0.64
  -7  16  -4   -0.33    0.57
   0  17  -4    0.26    0.44
   0 -17  -4    0.48    0.44
   0 -17   4    0.47    0.41
   1 -17   4    0.32    0.39
  -1 -17  -4    0.51    0.45
   1  17  -4    0.35    0.47
  -1  17  -4    0.09    0.41
   1 -17  -4    0.05    0.41
  -1 -17   4    0.07    0.40
  -2 -17  -4    2.98    0.61
   2 -17   4    1.82    0.50
   2  17  -4    3.28    0.63
  -2  17   4    2.10    0.60
  -2 -17   4    2.04    0.53
  -2  17  -4    3.07    0.64
   2 -17  -4    2.65    0.61
  -3  17   4    0.54    0.47
  -3 -17  -4   -1.08    0.38
   3  17  -4   -0.12    0.41
  -3 -17   4    0.20    0.44
  -3  17  -4   -0.81    0.46
   4  17  -4   -0.03    0.45
  -4 -17  -4    0.74    0.47
  -4 -17   4    1.39    0.49
   4 -17  -4    0.76    0.57
  -4  17  -4    0.68    0.49
  -5 -17  -4   -0.49    0.44
   5  17  -4   -0.24    0.46
  -5 -17   4    0.01    0.43
  -5  17  -4   -0.29    0.53
   5 -17  -4    0.49    0.57
  -6 -17  -4    4.84    0.80
   6  17  -4    6.86    0.90
  -6  17  -4    5.25    0.86
  -6 -17   4    7.63    0.95
   6 -17  -4    6.75    1.00
   0 -18  -4    3.44    0.67
   0  18  -4    3.76    0.70
   0 -18   4    3.38    0.65
   1 -18   4    0.49    0.49
  -1 -18  -4    1.12    0.47
   1  18  -4    0.33    0.48
  -1 -18   4    0.03    0.40
   1 -18  -4    0.37    0.45
  -1  18  -4    0.88    0.53
   2 -18   4    1.54    0.55
   2  18  -4    0.76    0.46
  -2 -18  -4    0.66    0.53
  -2  18  -4    1.34    0.58
   2 -18  -4    1.28    0.50
  -2 -18   4    1.47    0.58
   3  18  -4    3.93    0.70
  -3 -18  -4    2.03    0.55
  -3 -18   4    2.40    0.61
  -3  18  -4    1.90    0.68
  -4 -18  -4    0.27    0.49
  -4  18   4    0.96    0.57
   4  18  -4    0.24    0.52
  -4  18  -4    0.04    0.54
  -4 -18   4    0.50    0.46
   5  18  -4    2.26    0.67
  -5 -18  -4    0.67    0.55
  -5 -18   4    1.65    0.54
   5 -18  -4    1.77    0.73
  -5  18  -4    1.47    0.73
   0 -19   4   -0.67    0.43
   0 -19  -4   -0.15    0.48
   0  19  -4    0.38    0.50
   1  19  -4    0.28    0.54
   1 -19   4    0.73    0.48
  -1 -19  -4    1.25    0.57
  -1 -19   4    0.68    0.51
  -1  19  -4    0.82    0.52
   1 -19  -4    0.48    0.49
  -2 -19  -4    1.59    0.60
   2  19  -4    2.39    0.65
  -2  19  -4    2.32    0.67
  -2 -19   4    2.66    0.68
   2 -19  -4    1.75    0.59
   3  19  -4    0.04    0.54
  -3 -19  -4    0.45    0.56
  -3 -19   4    0.92    0.58
  -3  19  -4    0.34    0.59
   4  19  -4   -0.20    0.55
  -4  19  -4    0.74    0.65
   0 -20   4    1.66    0.59
   0 -20  -4    2.72    0.72
   0  20  -4    2.38    0.71
  -1 -20  -4    0.07    0.54
   1 -20   4    0.43    0.51
   1  20  -4    0.93    0.62
   1 -20  -4    0.80    0.61
  -1  20  -4    0.12    0.57
  -1 -20   4    0.45    0.52
   2  20  -4    1.46    0.67
  -2  20  -4    2.48    0.72
  -2 -20   4    2.77    0.66
   0   0   5   -0.02    0.21
   0   0  -5   -0.02    0.14
   0   0  -5    0.02    0.11
  -1   0  -5    0.08    0.12
   1   0   5    0.29    0.26
  -1   0   5   -0.14    0.16
   1   0  -5   -0.08    0.12
   1   0  -5    0.19    0.11
  -1   0  -5    0.06    0.11
  -2   0  -5   54.96    1.99
   2   0  -5   56.72    1.98
   2   0   5   60.17    2.22
   2   0  -5   58.48    2.12
  -2   0  -5   62.16    1.97
   2   0  -5   58.06    2.03
  -3   0  -5    0.03    0.14
  -3   0  -5   -0.01    0.13
   3   0   5   -0.05    0.28
   3   0  -5   -0.03    0.15
   3   0  -5   -0.06    0.13
   3   0  -5   -0.16    0.13
   4   0  -5    0.70    0.21
   4   0  -5    1.10    0.25
   4   0   5    0.58    0.31
   4   0  -5    1.46    0.24
  -4   0  -5    0.89    0.18
  -4   0   5    1.05    0.21
  -4   0  -5    0.68    0.21
   5   0   5   -0.19    0.27
  -5   0   5    0.11    0.16
  -5   0  -5    0.12    0.15
   5   0  -5   -0.09    0.19
  -5   0  -5   -0.22    0.19
   5   0  -5   -0.22    0.19
  -6   0  -5   10.82    0.56
   6   0   5   12.65    0.87
   6   0  -5   10.52    0.73
  -6   0  -5   11.85    0.71
   6   0  -5   11.88    0.76
  -6   0   5   12.03    0.61
   7   0   5   -0.20    0.36
  -7   0  -5   -0.36    0.23
   7   0  -5   -0.16    0.29
  -7   0   5   -0.13    0.25
  -8   0   5   11.04    0.90
   8   0   5   11.89    1.04
   8   0  -5    9.06    0.88
  -8   0  -5   10.07    0.83
  -9   0  -5    0.23    0.36
   9   0  -5   -0.21    0.40
   9   0   5    0.10    0.44
  -9   0   5   -0.09    0.32
  10   0   5   13.15    1.23
  10   0  -5   12.11    1.13
 -10   0  -5   12.09    1.01
 -10   0   5    9.07    0.97
 -11   0  -5   -0.33    0.45
 -11   0   5    0.34    0.54
  11   0  -5   -0.92    0.58
  11   0   5   -0.39    0.61
   0   1  -5   12.04    0.56
   0  -1  -5   12.68    0.57
   0  -1   5   13.99    0.66
   0   1   5   13.19    0.67
   0  -1  -5   11.70    0.45
   0   1  -5   11.91    0.52
  -1  -1  -5   14.98    0.54
   1  -1   5   15.63    0.77
   1   1  -5   13.50    0.65
  -1   1   5   15.57    0.70
  -1  -1  -5   12.83    0.61
   1   1  -5   13.69    0.60
  -1   1  -5   14.43    0.62
   1  -1  -5   16.05    0.65
  -1   1  -5   14.98    0.60
  -1  -1   5   14.95    0.65
   1  -1  -5   14.29    0.55
   1   1   5   16.00    0.81
   2   1  -5   60.36    2.04
   2   1  -5   61.14    2.14
  -2  -1  -5   57.78    2.06
   2  -1   5   57.69    2.22
   2   1  -5   59.14    2.08
  -2  -1  -5   60.85    1.99
  -2   1  -5   63.91    2.04
   2  -1  -5   58.55    2.06
   2   1   5   58.16    2.26
   2  -1  -5   59.08    2.01
  -2   1  -5   58.40    2.03
   2  -1  -5   61.08    2.19
   3  -1   5   29.74    1.34
  -3  -1  -5   31.15    1.13
   3   1  -5   31.89    1.18
  -3  -1  -5   31.69    1.15
   3   1  -5   30.88    1.18
   3   1  -5   31.75    1.21
   3  -1  -5   28.83    1.15
  -3   1  -5   30.24    1.16
   3  -1  -5   29.74    1.25
   3  -1  -5   27.49    1.14
   3   1   5   29.79    1.36
  -3   1  -5   32.16    1.12
  -4  -1  -5   30.23    1.12
   4   1  -5   27.82    1.15
  -4  -1  -5   29.54    1.08
   4   1  -5   27.39    1.17
   4  -1   5   27.60    1.28
   4  -1  -5   27.77    1.09
  -4   1  -5   26.88    1.03
   4   1   5   29.87    1.34
  -4   1  -5   25.52    1.11
   4  -1  -5   28.10    1.22
  -4  -1   5   29.00    1.10
   4  -1  -5   26.53    1.12
  -5   1   5   25.27    0.99
   5  -1   5   23.98    1.23
   5   1  -5   25.73    1.13
  -5   1   5   22.73    1.09
   5   1  -5   25.91    1.14
  -5  -1  -5   24.88    0.99
  -5  -1  -5   25.31    1.08
  -5   1  -5   24.14    0.94
   5   1   5   26.13    1.29
  -5  -1   5   25.06    1.03
   5  -1  -5   25.65    1.18
  -5   1  -5   25.77    1.09
   6  -1   5    7.26    0.77
  -6   1   5    6.59    0.46
  -6   1   5    6.83    0.63
   6   1  -5    6.99    0.63
  -6  -1  -5    7.29    0.61
   6   1  -5    5.79    0.59
  -6  -1  -5    6.32    0.43
   6  -1  -5    7.75    0.69
   6   1   5    7.64    0.78
  -6  -1   5    7.03    0.52
  -6   1  -5    7.36    0.61
  -7   1   5   10.53    0.73
  -7  -1  -5    8.54    0.73
   7  -1   5   10.37    0.93
   7   1  -5    9.08    0.79
   7   1  -5    8.80    0.77
  -7   1  -5   10.48    0.73
   7  -1  -5   11.25    0.80
   7   1   5   10.90    0.94
   8  -1   5    4.89    0.72
  -8   1   5    5.17    0.62
   8   1  -5    5.06    0.64
  -8  -1  -5    4.30    0.56
  -8   1  -5    4.78    0.58
  -8  -1   5    4.63    0.61
   8  -1  -5    5.77    0.70
   8   1   5    4.76    0.70
   9  -1   5    1.91    0.59
  -9  -1  -5    2.18    0.50
  -9   1   5    1.91    0.52
   9   1  -5    1.84    0.53
  -9   1  -5    1.97    0.44
   9  -1  -5    3.22    0.61
  -9  -1   5    2.78    0.56
   9   1   5    2.79    0.65
 -10  -1  -5    0.26    0.41
  10  -1   5    0.74    0.55
 -10   1   5    0.40    0.44
  10   1  -5    0.79    0.54
  10   1   5    0.36    0.52
 -10   1  -5    0.40    0.43
 -10  -1   5    1.05    0.50
  10  -1  -5   -0.58    0.46
  11  -1   5    6.01    0.97
 -11   1   5    4.64    0.80
 -11  -1  -5    2.49    0.65
  11   1  -5    5.18    0.81
  11   1   5    6.16    0.97
 -11  -1   5    5.90    0.84
  11  -1  -5    4.77    0.86
 -11   1  -5    3.26    0.70
   0   2  -5   -0.11    0.12
   0   2  -5    0.06    0.15
   0  -2  -5    0.04    0.13
   0  -2   5   -0.31    0.23
   0   2   5   -0.02    0.22
  -1  -2  -5   19.49    0.78
  -1  -2  -5   19.07    0.63
   1   2  -5   19.65    0.77
   1   2  -5   17.56    0.78
   1  -2   5   17.37    0.84
  -1   2   5   18.86    0.86
   1  -2  -5   18.64    0.67
  -1  -2   5   19.64    0.77
   1   2   5   18.93    0.90
  -1   2  -5   17.44    0.74
  -1   2  -5   19.39    0.77
   1  -2  -5   18.32    0.77
  -2  -2  -5   52.43    1.83
   2   2  -5   50.18    1.82
  -2  -2  -5   52.87    1.73
   2   2  -5   49.73    1.84
  -2   2   5   51.97    1.76
   2  -2   5   49.10    1.96
   2   2  -5   53.70    1.85
   2   2   5   51.68    2.05
  -2   2  -5   53.55    1.81
   2  -2  -5   53.52    1.95
   2  -2  -5   51.28    1.81
  -2   2  -5   51.02    1.79
  -3  -2  -5   95.20    3.20
   3   2  -5   97.72    3.28
   3  -2   5   92.56    3.51
   3   2  -5   99.66    3.40
  -3  -2  -5   97.45    3.26
  -3   2   5   99.58    3.24
  -3  -2   5   96.03    3.27
   3  -2  -5   97.20    3.25
  -3   2  -5   98.31    3.27
  -3   2  -5   94.91    3.20
   3  -2  -5  100.12    3.50
   3   2   5   95.64    3.54
  -4   2   5    0.97    0.24
   4   2  -5    0.98    0.22
  -4  -2  -5    0.67    0.20
   4   2  -5    0.76    0.24
  -4  -2  -5    1.04    0.19
   4  -2   5    1.16    0.36
  -4  -2   5    1.20    0.24
  -4   2  -5    0.82    0.17
  -4   2  -5    1.33    0.25
   4  -2  -5    1.38    0.23
   4  -2  -5    0.44    0.23
   4   2   5    1.20    0.42
   5   2  -5    4.26    0.45
  -5   2   5    4.99    0.47
  -5  -2  -5    4.01    0.37
   5  -2   5    4.89    0.58
   5   2  -5    4.16    0.43
  -5  -2  -5    4.43    0.43
  -5  -2   5    3.91    0.39
  -5   2  -5    3.53    0.42
   5  -2  -5    4.14    0.37
  -5   2  -5    4.37    0.30
   5  -2  -5    3.75    0.47
   5   2   5    4.64    0.60
   6   2  -5    4.80    0.51
  -6   2   5    4.48    0.51
   6   2  -5    5.70    0.57
   6  -2   5    4.85    0.61
  -6  -2  -5    5.76    0.45
  -6  -2  -5    5.22    0.50
  -6   2   5    5.64    0.41
   6  -2  -5    4.88    0.57
  -6   2  -5    4.68    0.52
  -6  -2   5    5.27    0.47
   6   2   5    5.56    0.69
  -7   2   5    8.95    0.76
   7  -2   5    7.22    0.79
   7   2  -5    5.58    0.63
   7   2  -5    8.06    0.73
  -7  -2  -5    7.36    0.66
   7  -2  -5    6.95    0.73
  -7  -2   5    7.92    0.58
   7   2   5    7.33    0.81
  -7   2  -5    7.13    0.68
  -8  -2  -5    4.48    0.57
  -8   2   5    6.04    0.68
   8  -2   5    6.37    0.78
   8   2  -5    5.35    0.64
   8   2  -5    4.65    0.60
  -8   2  -5    5.95    0.66
   8  -2  -5    5.37    0.68
  -8  -2   5    5.10    0.63
   8   2   5    4.69    0.69
  -9  -2  -5    2.89    0.50
   9  -2   5    3.14    0.62
  -9   2   5    2.62    0.53
   9   2  -5    2.16    0.53
  -9  -2   5    3.34    0.60
   9  -2  -5    2.86    0.60
   9   2   5    3.07    0.67
  -9   2  -5    2.21    0.48
  10   2  -5    0.58    0.51
  10  -2   5    1.36    0.56
 -10   2   5    0.55    0.46
 -10  -2  -5    0.52    0.46
  10  -2  -5   -0.03    0.49
 -10  -2   5   -0.13    0.43
 -10   2  -5    0.51    0.44
 -11  -2  -5    8.07    0.91
  11  -2   5    8.77    1.10
 -11   2   5    9.52    1.04
  11  -2  -5    7.39    1.05
 -11   2  -5    8.32    0.90
 -11  -2   5    8.40    0.96
  11   2   5    9.42    1.09
   0   3  -5    0.95    0.20
   0  -3  -5    0.78    0.19
   0  -3   5    1.04    0.23
   0   3   5    1.08    0.26
   0   3  -5    0.75    0.20
   1   3  -5   88.00    2.94
  -1  -3  -5   87.89    2.78
  -1   3   5   87.21    2.82
  -1   3   5   84.66    3.17
  -1  -3  -5   87.95    2.97
   1  -3   5   86.57    3.09
   1  -3  -5   90.99    2.97
  -1  -3   5   91.29    2.97
  -1   3  -5   88.99    2.94
   1   3   5   86.37    3.16
  -1   3  -5   87.93    2.95
  -1  -3   5   84.90    3.01
  -2   3   5   57.96    2.01
   2   3  -5   60.76    2.09
  -2  -3  -5   59.94    1.97
   2  -3   5   58.07    2.22
   2   3  -5   63.54    2.11
  -2  -3  -5   60.24    2.10
   2  -3  -5   61.87    2.09
   2   3   5   58.07    2.30
   2  -3  -5   62.52    2.25
  -2  -3   5   59.51    2.10
  -2   3  -5   57.35    2.09
  -2   3  -5   59.90    2.05
   3   3  -5   17.83    0.76
  -3  -3  -5   18.80    0.74
   3   3  -5   15.99    0.79
   3  -3   5   19.45    0.94
  -3   3   5   18.68    0.78
  -3  -3  -5   19.48    0.81
  -3   3  -5   18.77    0.74
  -3   3  -5   18.99    0.82
  -3  -3   5   19.05    0.82
   3  -3  -5   17.38    0.76
   3   3   5   17.48    1.05
   3  -3  -5   18.87    0.90
  -4  -3  -5    1.21    0.23
  -4  -3  -5    1.24    0.24
   4   3  -5    1.54    0.23
   4   3  -5    1.63    0.28
  -4   3   5    2.74    0.33
   4  -3   5    2.01    0.39
   4   3   5    1.52    0.45
  -4   3  -5    1.62    0.30
  -4  -3   5    1.48    0.28
   4  -3  -5    1.56    0.30
   4  -3  -5    1.15    0.21
  -4   3  -5    1.86    0.21
   5   3  -5    3.34    0.41
  -5  -3  -5    3.96    0.40
   5  -3   5    3.77    0.53
  -5  -3  -5    3.58    0.37
   5   3  -5    3.38    0.38
  -5   3   5    3.82    0.43
   5  -3  -5    4.17    0.36
  -5   3  -5    3.75    0.27
  -5  -3   5    4.29    0.42
   5  -3  -5    3.34    0.47
  -5   3  -5    3.60    0.43
   5   3   5    4.76    0.61
  -6  -3  -5    3.76    0.44
   6  -3   5    3.87    0.57
  -6   3   5    4.70    0.52
   6   3  -5    4.15    0.52
  -6  -3  -5    4.69    0.43
   6   3  -5    4.05    0.45
  -6  -3   5    4.65    0.45
  -6   3  -5    3.71    0.50
   6  -3  -5    3.39    0.49
   6   3   5    3.43    0.58
   7   3  -5    7.68    0.73
   7   3  -5    7.85    0.71
  -7  -3  -5    8.23    0.68
   7  -3   5    9.03    0.89
  -7   3   5    8.35    0.74
   7   3   5    7.30    0.81
  -7  -3   5    8.74    0.64
   7  -3  -5    7.28    0.77
  -7   3  -5    7.88    0.73
   8   3  -5    1.42    0.40
  -8   3   5    1.54    0.42
  -8  -3  -5    1.48    0.39
   8  -3   5    1.16    0.49
   8   3  -5    0.88    0.39
   8  -3  -5    0.87    0.43
  -8   3  -5    0.66    0.36
   8   3   5    0.94    0.48
  -9   3   5    1.35    0.47
   9  -3   5    2.36    0.61
  -9  -3  -5    1.12    0.40
   9   3  -5    1.47    0.50
  -9   3  -5    1.36    0.50
   9  -3  -5    1.37    0.53
  -9  -3   5    1.07    0.44
   9   3   5    1.19    0.53
  10  -3   5    0.58    0.48
 -10  -3  -5    0.38    0.43
 -10   3   5    0.24    0.44
 -10  -3   5    0.66    0.48
  10   3   5    1.30    0.58
 -10   3  -5    0.49    0.42
  10  -3  -5    0.28    0.51
 -11   3   5    3.02    0.63
  11  -3   5    3.36    0.79
 -11  -3  -5    3.31    0.66
  11  -3  -5    2.31    0.71
 -11   3  -5    2.58    0.66
 -11  -3   5    2.92    0.64
  11   3   5    3.22    0.74
   0  -4  -5    0.03    0.14
   0   4  -5   -0.05    0.17
   0  -4   5   -0.21    0.15
   0   4   5   -0.01    0.07
   0   4   5    0.09    0.24
   0  -4   5   -0.14    0.13
  -1  -4  -5   24.91    1.02
   1   4  -5   25.64    1.03
   1  -4   5   28.00    1.00
   1  -4   5   23.57    1.02
  -1   4   5   25.18    0.89
   1   4   5   25.45    1.13
   1  -4  -5   24.59    1.08
   1   4   5   25.30    0.84
  -1  -4   5   24.40    1.01
  -1   4  -5   24.43    1.02
   1  -4  -5   26.16    1.01
  -2   4   5   35.83    1.22
   2  -4   5   32.49    1.24
   2   4  -5   36.05    1.33
   2  -4   5   33.32    1.36
  -2  -4  -5   32.79    1.30
  -2   4  -5   35.38    1.31
   2   4   5   34.74    1.17
  -2  -4   5   33.38    1.21
   2  -4  -5   34.45    1.41
   2   4   5   33.13    1.47
   2  -4  -5   32.83    1.27
  -2  -4   5   34.24    1.32
   3   4  -5   46.19    1.62
   3  -4   5   45.34    1.81
  -3   4   5   44.96    1.62
   3  -4   5   45.59    1.58
  -3  -4  -5   45.55    1.68
   3   4  -5   45.01    1.69
   3  -4  -5   46.32    1.64
  -3  -4   5   44.19    1.68
  -3   4  -5   44.74    1.69
   3   4   5   43.01    1.91
   3   4   5   46.43    1.58
   3  -4  -5   43.26    1.80
  -4   4   5    6.67    0.51
   4  -4   5    6.70    0.62
   4   4  -5    6.36    0.41
   4  -4   5    6.21    0.36
   4   4  -5    7.02    0.56
  -4  -4  -5    6.25    0.45
  -4  -4  -5    6.93    0.53
   4   4   5    6.95    0.69
   4  -4  -5    6.20    0.41
  -4   4  -5    6.48    0.54
   4  -4  -5    5.90    0.57
  -4  -4   5    6.26    0.51
   5   4  -5    0.56    0.25
  -5   4   5    0.41    0.24
   5   4  -5    0.29    0.22
   5  -4   5    0.47    0.14
  -5  -4  -5    0.59    0.22
   5  -4   5    0.06    0.26
  -5  -4  -5    0.40    0.23
  -5   4  -5    0.92    0.32
   5  -4  -5    0.64    0.29
   5  -4  -5    0.58    0.19
   5   4   5    0.33    0.42
  -5  -4   5    0.37    0.23
   6   4  -5   54.47    2.13
  -6   4   5   54.63    2.10
   6  -4   5   51.40    2.31
  -6  -4  -5   55.65    2.03
   6   4  -5   52.34    2.12
  -6  -4  -5   55.46    2.05
   6  -4  -5   56.12    2.29
  -6  -4   5   52.25    2.03
  -6   4  -5   54.77    2.14
   6   4   5   55.88    2.32
  -7  -4  -5   31.18    1.34
   7   4  -5   28.19    1.36
   7   4  -5   29.11    1.41
  -7  -4  -5   28.22    1.24
  -7   4   5   28.73    1.38
   7  -4   5   28.80    1.54
  -7  -4   5   30.92    1.29
   7  -4  -5   27.93    1.48
   7   4   5   33.20    1.58
  -7   4  -5   29.83    1.41
  -8  -4  -5    2.94    0.49
  -8   4   5    3.10    0.51
   8   4  -5    3.37    0.53
   8  -4   5    4.27    0.68
   8   4  -5    3.26    0.51
   8   4   5    4.69    0.69
  -8   4  -5    4.41    0.61
   8  -4  -5    2.78    0.58
  -9  -4  -5    0.71    0.39
   9  -4   5    1.06    0.49
  -9   4   5    1.13    0.48
   9   4  -5    0.83    0.40
   9   4   5    1.10    0.52
  -9   4  -5    0.80    0.43
   9  -4  -5    1.12    0.51
 -10  -4  -5    0.39    0.39
 -10   4   5    0.30    0.40
  10  -4   5    1.45    0.62
  10   4   5    0.95    0.58
  10  -4  -5    0.74    0.53
 -10   4  -5    0.23    0.45
 -10  -4   5    0.91    0.45
  11  -4   5    1.36    0.65
 -11  -4  -5    0.05    0.49
 -11   4   5    1.35    0.51
  11  -4  -5    1.47    0.74
 -11   4  -5    1.18    0.59
 -11  -4   5    1.76    0.59
  11   4   5    2.21    0.72
   0  -5  -5   52.51    1.89
   0  -5   5   53.90    1.88
   0   5  -5   49.92    1.88
   0   5   5   54.04    2.03
   0  -5   5   51.82    1.84
   0   5   5   51.31    1.71
  -1   5   5   16.00    0.63
   1  -5   5   15.90    0.72
   1  -5   5   15.99    0.71
   1   5  -5   14.34    0.75
  -1  -5  -5   16.83    0.76
  -1   5  -5   14.46    0.76
   1   5   5   16.46    0.87
  -1  -5   5   15.66    0.75
   1  -5  -5   15.33    0.72
   1   5   5   16.19    0.58
   1  -5  -5   17.09    0.81
   2  -5   5   36.75    1.32
  -2  -5  -5   34.36    1.38
  -2   5   5   36.22    1.29
   2  -5   5   36.17    1.43
   2   5  -5   33.72    1.38
  -2  -5   5   36.23    1.41
   2  -5  -5   36.41    1.49
   2   5   5   37.35    1.57
  -2   5  -5   35.08    1.39
   2   5   5   36.45    1.24
   2  -5  -5   35.73    1.36
   3   5  -5    4.05    0.25
  -3   5   5    5.01    0.39
   3   5  -5    4.12    0.44
  -3  -5  -5    5.11    0.45
   3  -5   5    4.62    0.35
   3  -5   5    4.24    0.45
  -3  -5   5    4.79    0.43
  -3   5  -5    4.01    0.44
   3  -5  -5    3.92    0.36
   3   5   5    4.71    0.60
   3   5   5    4.23    0.33
   3  -5  -5    4.20    0.46
  -4   5   5   17.57    0.82
   4  -5   5   17.65    0.96
   4  -5   5   17.94    0.71
   4   5  -5   18.44    0.89
  -4  -5  -5   17.98    0.85
   4   5  -5   16.24    0.74
   4  -5  -5   18.16    0.97
  -4   5  -5   18.80    0.91
  -4  -5   5   16.97    0.85
   4   5   5   17.11    1.01
   4  -5  -5   17.39    0.77
   4   5   5   17.77    0.78
   5  -5   5   -0.24    0.12
  -5  -5  -5    0.06    0.20
   5   5  -5    0.24    0.25
   5   5  -5   -0.29    0.21
  -5  -5  -5   -0.18    0.20
  -5   5   5    0.15    0.22
   5  -5   5   -0.08    0.28
  -5   5  -5   -0.26    0.23
  -5  -5   5   -0.19    0.21
   5   5   5   -0.01    0.40
   5  -5  -5    0.26    0.18
   5  -5  -5    0.31    0.28
  -6  -5  -5   34.98    1.45
   6   5  -5   35.34    1.47
   6  -5   5   33.70    1.65
  -6  -5  -5   34.62    1.44
   6   5  -5   37.55    1.55
  -6   5   5   34.69    1.49
  -6   5  -5   35.07    1.54
  -6  -5   5   34.12    1.44
   6   5   5   35.78    1.67
   6  -5  -5   34.29    1.66
   7   5  -5    2.07    0.45
  -7  -5  -5    2.17    0.37
   7   5  -5    1.86    0.39
   7  -5   5    1.66    0.50
  -7   5   5    2.26    0.43
  -7  -5  -5    2.05    0.39
   7  -5  -5    1.81    0.46
  -7  -5   5    1.92    0.38
  -7   5  -5    1.58    0.42
   7   5   5    2.40    0.55
  -8  -5  -5    0.89    0.36
  -8   5   5    1.69    0.43
   8   5  -5    1.59    0.43
   8  -5   5    1.43    0.47
  -8   5  -5    0.54    0.38
   8  -5  -5    2.15    0.55
   8   5   5    1.95    0.56
   9  -5   5    0.47    0.50
  -9   5   5    0.50    0.39
  -9  -5  -5    0.57    0.38
   9   5  -5   -0.21    0.32
  -9   5  -5    0.12    0.42
   9   5   5    0.70    0.49
   9  -5  -5    0.07    0.46
 -10  -5  -5    0.42    0.42
 -10   5   5    0.11    0.39
  10  -5   5   -0.38    0.53
  10   5   5    0.51    0.59
 -10   5  -5    0.08    0.48
 -10  -5   5   -0.38    0.42
  10  -5  -5    0.48    0.56
 -11  -5  -5    0.54    0.57
  11  -5   5    1.07    0.62
 -11   5   5    0.15    0.47
  11   5   5    1.06    0.70
 -11   5  -5    0.82    0.60
 -11  -5   5    0.91    0.52
  11  -5  -5    0.84    0.64
   0   6   5    0.00    0.11
   0   6  -5    0.06    0.21
   0  -6   5   -0.12    0.16
   0   6   5   -0.09    0.22
   0  -6   5    0.00    0.10
   0  -6  -5    0.03    0.15
   1  -6   5   17.72    0.76
  -1   6   5   17.41    0.69
  -1  -6  -5   16.87    0.80
  -1   6   5   16.21    0.90
   1   6  -5   16.07    0.82
   1  -6   5   17.41    0.78
  -1  -6   5   16.77    0.80
   1  -6  -5   17.83    0.78
   1   6   5   17.36    0.65
  -1   6  -5   18.03    0.86
   1   6   5   17.66    0.90
   1  -6  -5   16.54    0.86
  -2   6   5   32.42    1.15
   2   6  -5   29.50    1.26
  -2  -6  -5   30.50    1.26
   2  -6   5   30.03    1.25
   2  -6   5   30.78    1.18
   2   6   5   29.46    1.38
   2  -6  -5   32.55    1.22
  -2  -6   5   29.39    1.25
  -2   6  -5   31.15    1.28
   2  -6  -5   32.20    1.35
   2   6   5   27.89    1.08
   3  -6   5    0.91    0.27
  -3   6   5    1.12    0.25
  -3  -6  -5    0.79    0.25
   3   6  -5    0.71    0.25
   3  -6   5    1.06    0.21
  -3  -6   5    1.38    0.30
   3   6   5    1.18    0.47
  -3   6  -5    0.87    0.29
   3   6   5    0.79    0.18
   3  -6  -5    0.93    0.22
   3  -6  -5    0.67    0.25
   4  -6   5   22.29    1.13
   4   6  -5   23.65    1.07
  -4  -6  -5   22.11    1.03
  -4   6   5   23.82    1.01
   4  -6   5   21.47    0.88
   4   6  -5   22.86    0.89
   4  -6  -5   21.69    1.13
   4   6   5   22.63    0.95
   4  -6  -5   23.61    0.94
  -4  -6   5   21.15    1.03
  -4   6  -5   22.24    1.09
   4   6   5   23.14    1.24
  -5   6   5    0.83    0.31
   5   6  -5    1.11    0.32
   5   6  -5    0.67    0.21
   5  -6   5    0.67    0.35
  -5  -6  -5    0.63    0.24
  -5   6  -5    0.97    0.32
  -5  -6   5    0.37    0.27
   5  -6  -5    0.44    0.19
   5  -6  -5    1.03    0.32
   5   6   5    0.62    0.23
   5   6   5    0.53    0.46
   6  -6   5    4.47    0.61
  -6  -6  -5    3.51    0.46
   6   6  -5    2.48    0.44
  -6   6   5    3.09    0.45
   6   6  -5    3.25    0.39
  -6  -6  -5    3.34    0.44
  -6   6  -5    3.25    0.51
   6  -6  -5    3.68    0.56
  -6  -6   5    3.81    0.48
   6   6   5    3.15    0.60
  -7   6   5    5.61    0.63
   7   6  -5    5.24    0.62
  -7  -6  -5    5.74    0.59
   7  -6   5    6.20    0.77
  -7  -6  -5    5.07    0.56
   7   6   5    5.89    0.73
  -7   6  -5    5.95    0.67
   7  -6  -5    4.96    0.68
  -7  -6   5    6.29    0.62
  -8   6   5   12.06    0.97
   8   6  -5   12.75    1.03
   8  -6   5   13.04    1.12
  -8  -6  -5   10.68    0.87
  -8   6  -5   12.39    1.01
  -8  -6   5   11.99    0.79
   8  -6  -5   11.62    1.08
   8   6   5   14.02    1.02
  -9  -6  -5    1.08    0.42
   9   6  -5   -0.07    0.32
  -9   6   5    0.42    0.37
   9  -6   5    0.11    0.44
  -9   6  -5    0.32    0.46
   9   6   5    1.03    0.52
   9  -6  -5    0.44    0.49
 -10   6   5    1.10    0.52
  10  -6   5    1.20    0.56
 -10  -6  -5    1.19    0.53
  10   6  -5    0.93    0.49
  10   6   5    0.81    0.69
 -10   6  -5    0.23    0.58
  10  -6  -5   -0.53    0.52
  11  -6   5    3.55    0.84
 -11   6   5    3.97    0.79
 -11  -6  -5    3.89    0.71
  11  -6  -5    3.40    0.79
 -11   6  -5    3.72    0.78
 -11  -6   5    3.50    0.70
  11   6   5    3.83    0.87
   0   7   5   71.39    2.82
   0  -7  -5   75.69    2.66
   0  -7   5   74.30    2.59
   0   7  -5   74.26    2.65
   0  -7   5   77.74    2.65
   0   7   5   75.55    2.49
  -1   7   5   19.14    0.97
  -1  -7  -5   17.72    0.87
   1   7  -5   20.35    0.93
   1  -7   5   19.30    0.85
   1  -7   5   18.64    0.80
  -1   7   5   17.73    0.76
   1  -7  -5   18.75    0.86
  -1  -7   5   18.87    0.89
   1   7   5   16.03    0.96
   1   7   5   18.94    0.73
  -1   7  -5   19.08    0.90
  -2  -7  -5   22.05    1.05
   2  -7   5   24.14    1.00
   2  -7   5   25.24    1.07
  -2   7   5   25.69    0.98
   2   7  -5   24.49    1.08
  -2   7  -5   23.64    1.10
   2   7   5   25.17    0.92
  -2  -7   5   21.58    1.06
   2  -7  -5   25.37    1.16
   2   7   5   24.37    1.23
   2  -7  -5   23.02    1.01
   3  -7   5   -0.06    0.16
  -3   7   5    0.10    0.19
   3   7  -5    0.30    0.24
   3  -7   5    0.06    0.21
  -3  -7  -5    0.23    0.22
   3   7   5    0.23    0.44
   3  -7  -5   -0.03    0.18
   3  -7  -5    0.14    0.23
  -3   7  -5    0.15    0.23
   3   7   5    0.00    0.14
  -3  -7   5    0.31    0.23
  -4  -7  -5   -0.01    0.22
   4  -7   5   -0.05    0.16
  -4   7   5    0.23    0.22
   4   7  -5   -0.03    0.24
   4  -7   5    0.18    0.26
   4   7  -5    0.13    0.16
   4   7   5    0.24    0.18
   4  -7  -5    0.07    0.16
   4  -7  -5    0.27    0.24
  -4  -7   5    0.06    0.23
   4   7   5   -0.38    0.45
  -4   7  -5    0.00    0.27
   5  -7   5    0.88    0.34
  -5  -7  -5    0.56    0.26
   5   7  -5    0.56    0.27
  -5   7   5    0.66    0.26
  -5   7  -5    0.53    0.31
   5  -7  -5    0.64    0.35
   5  -7  -5    0.39    0.21
   5   7   5    0.71    0.47
   5   7   5    1.19    0.28
  -5  -7   5    1.00    0.32
   6   7  -5    1.29    0.37
   6  -7   5    1.09    0.41
  -6  -7  -5    1.04    0.30
  -6   7   5    1.00    0.31
   6   7   5    1.51    0.47
  -6   7  -5    1.12    0.36
   6   7   5    1.47    0.31
  -6  -7   5    0.90    0.31
   6  -7  -5    0.61    0.34
   7   7  -5    4.32    0.59
   7  -7   5    3.64    0.61
  -7   7   5    4.27    0.55
  -7  -7  -5    3.99    0.50
  -7  -7  -5    3.71    0.51
  -7  -7   5    4.55    0.54
  -7   7  -5    4.24    0.60
   7  -7  -5    3.42    0.56
   7   7   5    3.24    0.60
  -8   7   5    3.23    0.56
  -8  -7  -5    2.65    0.48
   8   7  -5    3.37    0.55
   8  -7   5    3.58    0.66
   8  -7  -5    3.85    0.67
  -8   7  -5    4.14    0.63
  -8  -7   5    3.65    0.50
   8   7   5    4.35    0.69
  -9  -7  -5    0.53    0.37
   9  -7   5    2.37    0.64
   9   7  -5    1.21    0.49
  -9   7   5    1.85    0.53
  -9   7  -5    0.93    0.48
   9   7   5    1.81    0.55
   9  -7  -5    1.12    0.53
 -10   7   5    2.40    0.63
  10   7  -5    2.38    0.62
  10  -7   5    1.46    0.61
 -10  -7  -5    1.92    0.54
 -10   7  -5    2.64    0.65
  10  -7  -5    2.29    0.73
  10   7   5    1.64    0.72
 -11   7   5   -0.34    0.55
 -11  -7  -5    0.33    0.57
   0   8   5   -0.09    0.15
   0   8   5    0.13    0.29
   0  -8  -5    0.16    0.20
   0   8  -5    0.62    0.28
   0  -8   5   -0.04    0.11
   0  -8   5    0.19    0.22
   1  -8   5    9.35    0.58
   1   8  -5    9.27    0.63
  -1   8   5    9.50    0.52
   1  -8   5    9.88    0.52
  -1  -8  -5    9.24    0.61
  -1   8   5    8.88    0.74
   1  -8  -5    9.15    0.58
   1   8   5   11.18    0.77
   1   8   5    9.92    0.49
  -1  -8   5   10.36    0.62
  -1   8  -5    9.90    0.64
  -2  -8  -5    0.83    0.27
   2   8  -5    1.09    0.29
   2  -8   5    0.73    0.22
   2  -8   5    0.85    0.23
  -2   8   5    0.78    0.23
  -2   8  -5    1.07    0.33
   2   8   5    0.90    0.20
   2  -8  -5    1.05    0.31
   2   8   5    1.18    0.43
   2  -8  -5    1.11    0.25
  -2  -8   5    0.60    0.25
   3  -8   5   35.32    1.36
   3  -8   5   35.13    1.50
  -3   8   5   36.22    1.39
   3   8  -5   32.47    1.46
  -3  -8  -5   35.31    1.49
  -3  -8   5   34.48    1.49
   3   8   5   34.27    1.63
   3   8   5   37.45    1.33
  -3   8  -5   34.71    1.51
   3  -8  -5   35.26    1.40
   3  -8  -5   36.47    1.58
  -4   8   5    4.17    0.46
   4  -8   5    4.36    0.54
   4   8  -5    4.71    0.54
   4  -8   5    4.44    0.38
  -4  -8  -5    4.90    0.54
   4  -8  -5    3.86    0.41
  -4  -8   5    4.29    0.52
   4   8   5    4.75    0.43
   4   8   5    5.33    0.73
  -4   8  -5    3.69    0.51
   4  -8  -5    3.63    0.53
  -5   8   5    1.60    0.35
  -5  -8  -5    2.07    0.39
   5  -8   5    1.62    0.40
   5   8  -5    1.82    0.39
   5  -8  -5    1.01    0.26
   5  -8  -5    1.85    0.43
   5   8   5    1.77    0.56
   5   8   5    1.72    0.33
  -5   8  -5    1.58    0.42
  -5  -8   5    1.79    0.39
  -6  -8  -5    6.63    0.66
   6   8  -5    7.01    0.70
  -6   8   5    6.83    0.67
   6  -8   5    6.70    0.77
  -6   8  -5    5.82    0.68
  -6  -8   5    5.76    0.63
   6   8   5    8.11    0.65
   6   8   5    7.14    0.79
   6  -8  -5    7.15    0.80
   7  -8   5    7.34    0.86
  -7  -8  -5    8.59    0.76
   7   8  -5    9.39    0.85
  -7   8   5    8.92    0.81
   7   8   5    6.67    0.80
  -7  -8   5    8.10    0.74
   7  -8  -5    9.08    0.90
  -7   8  -5    8.16    0.82
   7   8   5    6.80    0.70
  -8  -8  -5    1.48    0.45
  -8   8   5    2.39    0.53
   8  -8   5    1.56    0.52
   8   8  -5    1.92    0.49
  -8   8  -5    2.13    0.53
   8   8   5    1.86    0.55
  -8  -8   5    1.72    0.42
   8  -8  -5    1.18    0.52
  -9   8   5    0.09    0.42
   9   8  -5    0.49    0.41
   9  -8   5    0.33    0.50
  -9  -8  -5   -0.01    0.39
   9  -8  -5    0.07    0.45
   9   8   5    0.84    0.55
  -9   8  -5    0.25    0.42
 -10   8   5    0.02    0.55
 -10  -8  -5   -0.14    0.45
  10   8  -5   -0.51    0.45
  10  -8   5    0.56    0.60
  10  -8  -5    0.45    0.62
 -10   8  -5   -0.03    0.54
   0  -9   5   28.49    1.28
   0   9   5   31.25    1.17
   0  -9   5   30.53    1.14
   0  -9  -5   31.49    1.33
   0   9  -5   30.89    1.33
   0   9   5   29.99    1.40
   1  -9   5   25.84    1.05
   1   9  -5   26.08    1.18
  -1   9   5   22.67    1.22
   1  -9   5   25.33    1.11
  -1  -9  -5   25.55    1.16
  -1   9   5   24.34    1.03
   1   9   5   24.62    1.00
  -1   9  -5   25.00    1.19
   1  -9  -5   26.06    1.14
  -1  -9   5   26.77    1.16
   1   9   5   26.98    1.27
   2  -9   5    0.68    0.24
  -2  -9  -5    0.74    0.26
  -2   9   5    1.04    0.27
   2   9  -5    0.38    0.27
   2  -9   5    0.96    0.25
   2  -9  -5    0.95    0.27
  -2  -9   5    0.41    0.27
   2   9   5    0.84    0.21
  -2   9  -5    0.50    0.29
   2   9   5    0.98    0.45
   2  -9  -5    1.21    0.32
   3   9  -5    1.35    0.34
   3  -9   5    1.48    0.33
  -3   9   5    1.48    0.32
  -3  -9  -5    1.49    0.34
   3  -9   5    1.19    0.27
   3   9   5    1.49    0.56
   3  -9  -5    0.94    0.25
  -3  -9   5    1.32    0.35
   3   9   5    1.34    0.25
   3  -9  -5    1.12    0.35
  -3   9  -5    1.68    0.41
  -4  -9  -5    6.93    0.67
   4  -9   5    8.74    0.74
   4  -9   5    7.45    0.52
   4   9  -5    7.58    0.70
  -4   9   5    7.95    0.64
   4   9   5    8.55    0.53
  -4  -9   5    8.79    0.75
  -4   9  -5    6.73    0.68
   4  -9  -5    9.65    0.83
   4  -9  -5    7.59    0.53
   4   9   5    9.20    0.90
   5  -9   5    2.74    0.49
  -5   9   5    2.50    0.41
   5   9  -5    2.42    0.45
  -5  -9  -5    3.07    0.48
   5   9   5    2.39    0.59
  -5   9  -5    2.53    0.46
   5  -9  -5    2.09    0.45
   5   9   5    1.83    0.34
  -5  -9   5    2.33    0.44
   6  -9   5    2.18    0.49
  -6   9   5    2.92    0.47
  -6  -9  -5    2.83    0.49
   6   9  -5    3.01    0.50
   6   9   5    3.81    0.47
   6  -9  -5    1.78    0.50
  -6  -9   5    2.38    0.44
  -6   9  -5    2.81    0.54
   6   9   5    2.89    0.57
   7  -9   5    2.95    0.60
  -7  -9  -5    3.19    0.51
  -7   9   5    3.00    0.52
   7   9  -5    3.22    0.53
  -7  -9   5    3.08    0.51
   7   9   5    2.82    0.47
  -7   9  -5    2.82    0.54
   7  -9  -5    3.87    0.65
   7   9   5    4.25    0.63
  -8  -9  -5    3.10    0.56
  -8  -9  -5    2.63    0.51
  -8   9   5    2.15    0.54
   8  -9   5    2.90    0.62
   8   9  -5    3.59    0.58
   8  -9  -5    2.84    0.65
   8   9   5    3.51    0.66
  -8   9  -5    2.02    0.55
  -8  -9   5    2.98    0.51
   9   9  -5    4.69    0.71
   9  -9   5    3.93    0.76
  -9  -9  -5    4.36    0.63
  -9   9   5    3.31    0.67
  -9   9  -5    3.22    0.68
   9  -9  -5    3.55    0.75
  10   9  -5    1.34    0.54
 -10   9   5    1.96    0.61
  10  -9   5    1.65    0.65
 -10   9  -5    1.87    0.64
  10  -9  -5    1.95    0.64
   0  10   5    0.07    0.19
   0  10   5    0.33    0.36
   0 -10   5    0.04    0.20
   0 -10  -5    0.25    0.21
   0  10  -5   -0.06    0.30
  -1  10   5    1.39    0.41
   1  10  -5    1.86    0.38
  -1  10   5    2.03    0.32
  -1 -10  -5    1.72    0.36
   1 -10   5    1.53    0.34
   1 -10   5    1.54    0.26
   1  10   5    2.60    0.52
  -1  10  -5    2.25    0.44
  -1 -10   5    1.37    0.34
   1  10   5    1.99    0.29
   1 -10  -5    1.23    0.32
   2 -10   5    4.47    0.45
   2 -10   5    4.76    0.49
   2  10  -5    4.73    0.56
  -2  10   5    4.90    0.46
  -2 -10  -5    4.06    0.51
   2 -10  -5    3.69    0.52
   2  10   5    3.99    0.64
  -2  10  -5    4.89    0.57
   2  10   5    5.03    0.42
  -2 -10   5    5.03    0.57
   2 -10  -5    3.91    0.46
   3  10  -5    1.31    0.37
   3 -10   5    0.55    0.25
  -3 -10  -5    1.02    0.34
   3 -10   5    0.70    0.28
  -3  10   5    0.96    0.30
   3 -10  -5    1.33    0.38
  -3  10  -5    1.40    0.40
   3  10   5    1.16    0.54
  -3 -10   5    1.05    0.32
   3 -10  -5    0.73    0.26
   3  10   5    0.99    0.25
  -4  10   5    5.69    0.58
   4 -10   5    5.43    0.48
   4 -10   5    6.51    0.65
   4  10  -5    5.56    0.63
  -4 -10  -5    5.26    0.61
   4 -10  -5    5.53    0.52
  -4  10  -5    5.66    0.66
   4  10   5    6.94    0.83
  -4 -10   5    6.25    0.67
   4 -10  -5    5.47    0.67
   4  10   5    6.11    0.51
  -5 -10  -5    7.54    0.73
   5 -10   5    8.35    0.79
  -5  10   5    7.41    0.69
   5  10  -5    7.61    0.74
   5  10   5    7.91    0.63
  -5  10  -5    7.41    0.76
   5 -10  -5    7.74    0.80
   5  10   5    7.25    0.81
  -5 -10   5    7.38    0.73
  -6  10   5    0.72    0.37
   6 -10   5    0.31    0.36
  -6 -10  -5    1.03    0.36
   6  10  -5    0.37    0.33
  -6  10  -5    0.21    0.34
   6 -10  -5    0.55    0.38
   6  10   5    0.64    0.44
   6  10   5    0.16    0.30
  -6 -10   5    1.18    0.36
   7 -10   5    5.79    0.77
  -7  10   5    5.36    0.69
   7  10  -5    8.17    0.81
  -7 -10  -5    6.03    0.71
   7  10   5    7.03    0.79
  -7 -10   5    7.15    0.74
   7  10   5    6.43    0.68
  -7  10  -5    4.89    0.72
   7 -10  -5    5.98    0.80
   8  10  -5    1.46    0.49
   8 -10   5    1.35    0.54
  -8 -10  -5    2.20    0.47
  -8 -10  -5    1.01    0.41
  -8  10   5    1.37    0.47
  -8 -10   5    1.43    0.42
   8 -10  -5    1.49    0.58
  -8  10  -5    1.96    0.57
  -9  10   5   -0.29    0.46
   9  10  -5    1.01    0.49
   9 -10   5    0.93    0.57
   9 -10  -5    0.43    0.56
  -9  10  -5    0.06    0.47
 -10  10   5    0.51    0.62
  10 -10   5   -0.19    0.58
  10  10  -5    0.62    0.55
 -10  10  -5    0.42    0.60
  10 -10  -5    0.50    0.63
   0  11   5   24.58    1.07
   0  11  -5   27.60    1.28
   0 -11   5   24.35    1.20
   0 -11  -5   26.37    1.23
   0  11   5   24.89    1.29
  -1  11   5   28.92    1.17
  -1  11   5   23.21    1.31
   1 -11   5   28.93    1.25
   1  11  -5   25.93    1.28
  -1 -11  -5   27.51    1.30
   1 -11  -5   25.53    1.24
   1  11   5   26.34    1.37
  -1  11  -5   28.70    1.34
  -1 -11   5   27.04    1.28
   1  11   5   27.82    1.12
   2 -11   5    9.87    0.64
   2  11  -5   10.22    0.83
   2 -11   5    7.84    0.58
  -2 -11  -5   10.43    0.84
  -2  11   5    9.24    0.64
   2 -11  -5    8.73    0.72
  -2 -11   5    8.52    0.76
   2  11   5    9.85    0.87
  -2  11  -5    9.82    0.83
   2 -11  -5    8.98    0.81
   2  11   5    9.36    0.57
   3 -11   5    9.91    0.65
   3  11  -5    9.21    0.82
  -3  11   5   10.81    0.69
   3 -11   5   10.81    0.72
  -3 -11  -5   10.58    0.87
   3  11   5   10.12    0.62
   3  11   5   11.03    0.95
  -3 -11   5   10.65    0.86
   3 -11  -5   11.73    0.94
   3 -11  -5    9.94    0.66
  -3  11  -5   11.98    0.92
   4 -11   5    1.11    0.38
   4 -11   5    1.62    0.31
  -4  11   5    1.79    0.38
  -4 -11  -5    1.09    0.36
   4  11  -5    1.45    0.40
  -4  11  -5    1.35    0.40
   4 -11  -5    1.24    0.31
   4  11   5    1.96    0.60
  -4 -11   5    1.30    0.35
   4  11   5    1.04    0.29
   4 -11  -5    1.65    0.44
   5  11  -5    3.48    0.53
   5 -11   5    3.47    0.54
  -5 -11  -5    3.77    0.57
  -5  11   5    4.44    0.57
  -5  11  -5    3.10    0.56
   5  11   5    4.14    0.66
   5  11   5    3.39    0.43
   5 -11  -5    3.14    0.58
  -5 -11   5    3.14    0.52
  -6 -11  -5    6.49    0.72
   6 -11   5    6.74    0.81
   6  11  -5    5.64    0.69
  -6  11   5    6.72    0.72
  -6 -11   5    7.75    0.77
   6 -11  -5    5.67    0.76
  -6  11  -5    5.57    0.73
   6  11   5    7.36    0.80
   7 -11   5    1.25    0.48
  -7 -11  -5    0.71    0.40
   7  11  -5    0.57    0.41
  -7  11   5    0.71    0.40
  -7 -11   5    0.33    0.35
   7 -11  -5    1.36    0.50
  -7  11  -5    0.56    0.44
   8 -11   5    0.31    0.50
   8  11  -5    0.98    0.40
  -8 -11  -5    0.63    0.44
  -8  11   5    0.86    0.48
   8 -11  -5    0.98    0.52
  -8 -11   5    0.77    0.40
  -8  11  -5    1.63    0.56
  -9  11   5    1.44    0.60
   9  11  -5    1.64    0.56
   9 -11  -5    1.48    0.72
  -9  11  -5    1.08    0.58
   0  12  -5    0.14    0.32
   0  12   5   -0.08    0.24
   0  12   5    0.25    0.36
   0 -12   5   -0.14    0.24
   0 -12  -5    0.02    0.27
  -1 -12  -5    5.29    0.63
   1 -12   5    5.21    0.56
  -1  12   5    4.88    0.49
  -1  12   5    4.35    0.61
   1  12  -5    4.60    0.61
  -1 -12   5    5.16    0.59
   1  12   5    4.38    0.65
   1 -12  -5    3.63    0.50
   1  12   5    4.00    0.43
  -1  12  -5    4.51    0.61
  -2  12   5    7.58    0.80
  -2  12   5    9.50    0.66
  -2 -12  -5    9.20    0.82
   2  12  -5    9.00    0.80
   2 -12   5    8.72    0.73
   2  12   5    8.39    0.59
   2 -12  -5    8.66    0.81
  -2 -12   5   10.24    0.86
  -2  12  -5   10.35    0.86
   2 -12  -5    8.30    0.72
   2  12   5    9.70    0.89
  -3 -12  -5    8.55    0.81
   3 -12   5    9.53    0.76
   3 -12   5    9.09    0.71
  -3  12   5    9.16    0.73
   3  12  -5   10.86    0.89
   3  12   5    8.31    0.88
  -3  12  -5    9.98    0.86
  -3 -12   5    9.01    0.82
   3 -12  -5    7.55    0.69
   3 -12  -5    9.42    0.88
   4  12  -5    8.86    0.83
   4 -12   5    9.17    0.80
  -4 -12  -5    8.88    0.82
  -4  12   5    9.45    0.77
   4 -12  -5    6.99    0.66
  -4  12  -5    8.39    0.85
   4  12   5    9.22    0.92
  -4 -12   5    8.76    0.83
   4 -12  -5    8.93    0.89
   5  12  -5    1.42    0.43
  -5  12   5    0.25    0.35
  -5 -12  -5    0.19    0.33
   5 -12   5    0.70    0.40
  -5 -12   5    0.40    0.31
   5  12   5    1.54    0.53
  -5  12  -5    0.45    0.41
   5 -12  -5    1.06    0.47
  -6 -12  -5    9.44    0.92
  -6  12   5   11.16    0.94
   6  12  -5   11.02    0.97
   6 -12   5   10.92    1.00
  -6  12  -5   10.92    1.01
  -6 -12   5    9.90    0.91
   6 -12  -5   11.57    1.08
  -7  12   5    4.16    0.65
   7  12  -5    2.68    0.58
   7 -12   5    2.56    0.60
  -7 -12  -5    2.64    0.56
   7 -12  -5    2.19    0.61
  -7 -12   5    2.47    0.55
  -7  12  -5    2.75    0.67
   8 -12   5    2.45    0.67
  -8  12   5    2.80    0.63
  -8 -12  -5    2.62    0.61
   8  12  -5    2.89    0.61
   8 -12  -5    1.53    0.61
  -8  12  -5    1.54    0.57
  -8 -12   5    2.54    0.56
   9  12  -5    1.38    0.58
  -9  12   5    1.36    0.58
   9 -12   5    0.88    0.59
   9 -12  -5    0.32    0.61
  -9  12  -5   -0.48    0.56
   0  13  -5    7.32    0.76
   0  13   5    7.62    0.79
   0 -13  -5    8.98    0.82
   0 -13   5    9.76    0.82
   0  13   5    7.75    0.63
   1  13  -5    9.30    0.84
  -1  13   5    8.51    0.68
   1 -13   5    8.13    0.73
  -1 -13  -5    7.42    0.77
  -1  13   5    8.80    0.85
  -1 -13   5    7.94    0.78
   1 -13  -5    8.92    0.79
   1  13   5    9.08    0.86
  -1  13  -5   10.01    0.89
   2 -13   5    9.71    0.80
   2  13  -5   11.01    0.92
  -2  13   5    9.09    0.89
  -2 -13  -5    9.48    0.88
  -2  13   5   10.39    0.78
  -2  13  -5   10.19    0.92
  -2 -13   5   12.14    0.96
   2 -13  -5    9.66    0.83
   2  13   5   10.83    0.96
  -3 -13  -5    9.00    0.86
   3 -13   5    7.48    0.69
   3  13  -5    9.63    0.86
  -3  13   5    7.28    0.69
   3  13   5    9.35    0.92
  -3  13  -5    8.39    0.84
  -3 -13   5    7.82    0.80
   3 -13  -5    8.19    0.85
   3 -13  -5    8.83    0.76
   4 -13   5    0.73    0.38
  -4 -13  -5    0.75    0.38
   4  13  -5    1.42    0.42
  -4  13   5    1.44    0.41
  -4  13  -5    1.57    0.50
   4 -13  -5    1.57    0.40
   4 -13  -5    1.00    0.42
   4  13   5    1.65    0.63
  -4 -13   5    1.00    0.40
  -5 -13  -5    4.22    0.62
   5 -13   5    5.54    0.68
   5  13  -5    3.54    0.60
  -5  13   5    4.86    0.63
  -5 -13   5    3.76    0.57
   5 -13  -5    4.95    0.72
  -5  13  -5    4.19    0.66
   6  13  -5    8.20    0.86
  -6 -13  -5    7.86    0.85
  -6  13   5    8.67    0.86
   6 -13   5    8.43    0.92
   6 -13  -5    8.16    0.94
  -6 -13   5    7.40    0.81
  -6  13  -5    7.76    0.90
  -7 -13  -5    3.51    0.62
   7  13  -5    2.93    0.63
  -7  13   5    3.35    0.66
   7 -13   5    3.00    0.65
   7 -13  -5    2.63    0.69
  -7 -13   5    2.84    0.59
  -7  13  -5    1.98    0.56
  -8  13   5    3.59    0.77
   8  13  -5    3.87    0.72
  -8 -13  -5    3.92    0.68
   8 -13   5    3.43    0.77
   8 -13  -5    3.95    0.84
  -8 -13   5    4.80    0.68
  -8  13  -5    3.14    0.70
   9 -13   5    3.11    0.78
  -9  13   5    0.97    0.64
  -9 -13   5    1.58    0.62
   0 -14   5    0.06    0.28
   0  14  -5   -0.18    0.36
   0 -14  -5    0.01    0.31
   0  14   5   -0.35    0.40
  -1  14   5    0.50    0.43
   1  14  -5    1.75    0.47
  -1 -14  -5    1.88    0.45
   1 -14   5    1.21    0.36
   1 -14  -5    1.33    0.39
   1  14   5    0.92    0.54
  -1 -14   5    0.95    0.38
  -1  14  -5    1.44    0.45
  -2 -14  -5    7.39    0.80
  -2  14   5    7.96    0.85
   2 -14   5    8.26    0.76
   2  14  -5    6.38    0.73
  -2 -14   5    7.47    0.78
   2  14   5    6.68    0.84
   2 -14  -5    7.50    0.77
  -2  14  -5    7.61    0.80
   3 -14   5    1.24    0.38
  -3 -14  -5    1.82    0.47
  -3  14   5    1.77    0.44
   3  14  -5    2.08    0.46
   3 -14  -5    1.28    0.40
   3  14   5    0.76    0.59
  -3  14  -5    1.65    0.51
  -3 -14   5    1.63    0.46
   3 -14  -5    1.41    0.46
  -4 -14  -5    2.85    0.53
  -4  14   5    1.78    0.46
   4  14  -5    2.47    0.50
  -4  14  -5    3.23    0.62
  -4 -14   5    3.76    0.59
   4 -14  -5    2.97    0.61
  -5  14   5   -0.02    0.37
   5  14  -5    0.38    0.39
  -5 -14  -5    0.32    0.41
  -5  14  -5   -0.07    0.41
  -5 -14   5    0.18    0.33
   5 -14  -5    0.29    0.47
  -6  14   5    1.90    0.54
   6 -14   5    1.25    0.55
  -6 -14  -5    1.67    0.51
   6  14  -5    1.23    0.49
  -6 -14   5    1.41    0.45
  -6  14  -5    1.46    0.50
   6 -14  -5    0.33    0.48
  -7  14   5   13.90    1.16
   7  14  -5   13.42    1.16
   7 -14   5   14.01    1.25
  -7 -14  -5   14.11    1.17
  -7 -14   5   11.36    1.09
   7 -14  -5   13.71    1.29
  -7  14  -5   10.06    1.11
  -8 -14  -5    0.89    0.56
   8 -14   5    0.53    0.70
  -8  14   5    1.37    0.65
   8  14  -5    0.83    0.54
  -8 -14   5    0.68    0.50
  -8  14  -5   -0.39    0.54
   8 -14  -5    0.13    0.58
   0  15   5    4.95    0.69
   0 -15  -5    4.56    0.65
   0  15  -5    3.70    0.64
   0 -15   5    4.68    0.64
   1  15  -5    7.11    0.80
   1 -15   5    7.47    0.77
  -1  15   5    6.22    0.79
  -1 -15  -5    7.16    0.80
   1 -15  -5    5.43    0.70
  -1  15  -5    8.88    0.89
  -1 -15   5    6.23    0.74
   1  15   5    5.99    0.81
   2 -15   5    0.42    0.37
  -2 -15  -5    0.52    0.38
   2  15  -5    1.16    0.45
  -2  15   5    1.02    0.45
   2 -15  -5    1.13    0.41
  -2  15  -5    0.18    0.38
  -2 -15   5    0.55    0.32
  -3 -15  -5    1.24    0.48
   3  15  -5    1.16    0.44
   3 -15   5    1.23    0.39
  -3  15   5    1.55    0.49
  -3  15  -5    1.75    0.53
  -3 -15   5    0.99    0.44
   3 -15  -5    0.84    0.41
  -4 -15  -5    2.32    0.56
   4  15  -5    2.55    0.59
   4 -15  -5    2.59    0.59
  -4  15  -5    3.15    0.62
  -4 -15   5    2.55    0.52
  -5 -15  -5    3.07    0.63
   5  15  -5    4.03    0.66
  -5  15  -5    3.47    0.65
  -5 -15   5    4.94    0.70
   5 -15  -5    4.54    0.81
   6  15  -5    1.41    0.60
  -6 -15  -5    2.25    0.56
  -6  15  -5    1.37    0.56
  -6 -15   5    1.44    0.46
   6 -15  -5    1.80    0.62
  -7 -15  -5    0.17    0.50
   7  15  -5    0.94    0.51
  -7  15  -5    0.35    0.62
   7 -15  -5    1.60    0.69
  -7 -15   5    1.11    0.52
   0 -16  -5   -0.10    0.36
   0  16  -5   -0.28    0.41
   0 -16   5    0.05    0.39
   0  16   5   -0.85    0.50
   1 -16   5    0.52    0.39
  -1  16   5   -0.62    0.46
  -1 -16  -5    0.47    0.41
   1  16  -5    0.36    0.40
  -1 -16   5   -0.09    0.36
  -1  16  -5    0.28    0.43
   1 -16  -5   -0.32    0.37
   2  16  -5    0.19    0.41
   2 -16   5   -0.20    0.34
  -2  16   5   -0.07    0.48
  -2 -16  -5    0.27    0.41
  -2 -16   5    0.07    0.37
   2 -16  -5    0.25    0.41
  -2  16  -5    0.04    0.38
  -3 -16  -5    2.78    0.59
  -3  16   5    3.12    0.65
   3  16  -5    3.68    0.65
   3 -16  -5    2.61    0.53
  -3 -16   5    2.94    0.60
  -3  16  -5    2.79    0.62
  -4 -16  -5    0.90    0.50
   4  16  -5    1.28    0.50
   4 -16  -5    2.00    0.61
  -4  16  -5    2.70    0.66
  -4 -16   5    2.03    0.51
   5  16  -5    0.39    0.41
  -5 -16  -5    0.68    0.45
  -5 -16   5    0.39    0.44
   5 -16  -5   -0.46    0.50
  -5  16  -5   -0.04    0.51
   6  16  -5   -0.06    0.49
  -6 -16  -5   -0.55    0.48
   6 -16  -5    0.20    0.58
  -6  16  -5    0.18    0.56
  -6 -16   5   -0.62    0.38
  -7 -16  -5   -0.34    0.51
   7  16  -5   -0.15    0.50
  -7 -16   5    0.99    0.55
   7 -16  -5   -0.41    0.64
   0 -17   5    9.03    0.93
   0  17  -5   10.77    1.04
   0 -17  -5   10.46    1.02
   1 -17   5    0.54    0.45
   1  17  -5    0.52    0.46
  -1 -17  -5    0.38    0.39
  -1 -17   5    0.66    0.47
  -1  17  -5    0.81    0.49
   1 -17  -5    0.98    0.49
  -2  17   5    2.87    0.69
  -2 -17  -5    2.91    0.63
   2 -17   5    3.28    0.58
   2  17  -5    3.14    0.62
   2 -17  -5    3.10    0.61
  -2  17  -5    3.81    0.67
  -2 -17   5    4.24    0.71
  -3 -17  -5   -0.23    0.44
  -3  17   5   -0.14    0.47
   3  17  -5    0.70    0.45
  -3 -17   5    0.20    0.45
  -3  17  -5    0.08    0.44
  -4 -17  -5    0.89    0.45
  -4  17   5    1.44    0.62
   4  17  -5    0.89    0.54
  -4 -17   5    1.90    0.54
  -4  17  -5    0.62    0.52
  -5 -17  -5    2.86    0.67
   5  17  -5    3.68    0.70
   5 -17  -5    2.62    0.73
  -5  17  -5    2.42    0.69
  -5 -17   5    1.51    0.52
   6  17  -5    0.27    0.54
  -6 -17  -5    0.80    0.54
   6 -17  -5   -0.49    0.64
  -6  17  -5    0.74    0.56
  -6 -17   5   -0.36    0.46
   0 -18   5   -0.30    0.41
   0  18  -5    0.04    0.43
   0 -18  -5    0.22    0.45
   1  18  -5    0.96    0.48
   1 -18   5    1.42    0.54
  -1 -18  -5    0.70    0.48
  -1 -18   5    1.22    0.50
  -1  18  -5    0.59    0.57
   1 -18  -5    1.47    0.53
   2  18  -5    5.38    0.81
  -2 -18  -5    3.65    0.68
   2 -18   5    4.06    0.71
  -2 -18   5    4.65    0.77
   2 -18  -5    3.85    0.71
  -2  18  -5    3.63    0.74
  -3  18   5    2.94    0.70
   3  18  -5    2.93    0.67
  -3 -18  -5    2.45    0.63
  -3  18  -5    1.77    0.64
  -3 -18   5    2.67    0.65
   4  18  -5    5.78    0.84
  -4 -18  -5    5.22    0.81
  -4  18   5    4.19    0.79
  -4  18  -5    5.66    0.89
  -4 -18   5    4.60    0.75
  -5 -18  -5    0.60    0.54
   5  18  -5   -0.34    0.55
  -5  18  -5   -0.08    0.63
   5 -18  -5    0.42    0.70
   0 -19   5    0.58    0.54
   0 -19  -5    0.74    0.55
   0  19  -5    0.45    0.55
  -1 -19  -5    1.13    0.53
   1 -19   5    0.08    0.46
   1  19  -5    1.72    0.59
  -1  19  -5   -0.25    0.45
   1 -19  -5    0.03    0.50
  -1 -19   5    0.19    0.49
  -2 -19  -5   -0.12    0.46
   2  19  -5   -0.99    0.51
  -2 -19   5    0.15    0.51
  -2  19  -5    0.08    0.51
   2 -19  -5    0.54    0.57
   3  19  -5   11.32    1.10
  -3 -19  -5    9.88    1.10
  -3 -19   5   10.86    1.16
  -3  19  -5   12.50    1.21
   4  19  -5    6.72    0.93
  -4  19  -5    6.83    0.99
   0 -20   5    0.18    0.55
   0  20  -5    0.38    0.63
   0 -20  -5   -0.63    0.58
   1  20  -5    0.49    0.61
  -1 -20  -5    0.50    0.60
   1 -20   5    0.76    0.56
  -1 -20   5    0.47    0.57
  -1  20  -5   -0.22    0.59
   1 -20  -5   -0.09    0.57
   2  20  -5    2.26    0.69
  -2  20  -5    3.09    0.77
   0   0   6  447.58   16.18
   0   0  -6  493.87   15.38
   0   0  -6  502.06   15.18
  -1   0  -6    0.01    0.14
   1   0   6    0.15    0.31
   1   0  -6   -0.02    0.15
  -1   0  -6    0.05    0.12
  -1   0   6    0.02    0.18
   1   0  -6   -0.24    0.11
  -2   0  -6  132.40    4.39
  -2   0  -6  135.75    4.31
   2   0  -6  135.63    4.63
   2   0  -6  131.40    4.33
   2   0  -6  131.26    4.42
   2   0   6  132.14    4.71
   3   0  -6    0.00    0.19
   3   0  -6   -0.06    0.16
  -3   0  -6   -0.17    0.14
  -3   0  -6   -0.06    0.14
   3   0   6   -0.45    0.33
   3   0  -6   -0.07    0.15
  -4   0  -6   88.80    3.00
   4   0  -6   90.31    3.07
   4   0  -6   86.41    3.04
   4   0   6   87.33    3.34
  -4   0  -6   91.15    3.03
   4   0  -6   89.54    3.24
  -5   0   6    0.14    0.19
  -5   0  -6   -0.22    0.19
   5   0   6    0.34    0.35
   5   0  -6    0.09    0.21
   5   0  -6    0.64    0.27
  -5   0  -6   -0.05    0.17
  -6   0   6   16.04    0.80
   6   0  -6   15.41    0.91
   6   0   6   16.88    1.05
  -6   0  -6   17.01    0.74
   6   0  -6   17.14    0.91
  -6   0  -6   17.40    0.89
   7   0   6    0.24    0.36
  -7   0  -6    0.49    0.30
  -7   0   6    0.33    0.29
   7   0  -6   -0.16    0.29
  -8   0   6    6.87    0.73
   8   0  -6    5.61    0.71
   8   0   6    6.08    0.78
  -8   0  -6    5.96    0.64
   9   0   6   -0.22    0.44
  -9   0  -6   -0.40    0.30
  -9   0   6   -0.27    0.34
   9   0  -6    0.13    0.43
  10   0   6    1.51    0.61
  10   0  -6    2.12    0.62
 -10   0   6    1.97    0.53
 -10   0  -6    2.05    0.52
  11   0  -6    0.39    0.62
 -11   0  -6   -0.14    0.49
  11   0   6    0.81    0.64
 -11   0   6    0.28    0.54
   0   1   6   -0.03    0.23
   0  -1  -6    0.05    0.08
   0  -1  -6    0.00    0.14
   0   1  -6    0.00    0.13
   0   1  -6   -0.02    0.13
   0  -1   6    0.43    0.24
   1  -1   6   22.43    1.06
  -1  -1  -6   22.87    0.94
  -1  -1  -6   24.21    0.83
  -1   1   6   23.53    1.01
   1   1  -6   23.01    0.97
   1   1  -6   23.65    0.90
   1  -1  -6   23.16    0.84
   1  -1  -6   23.60    0.96
   1   1   6   22.82    1.06
  -1  -1   6   24.61    0.98
  -1   1  -6   24.87    0.95
  -1   1  -6   24.59    0.90
   2   1  -6   15.65    0.69
  -2  -1  -6   16.92    0.65
   2   1  -6   17.06    0.73
   2   1  -6   15.30    0.74
   2  -1   6   16.98    0.91
  -2  -1  -6   15.86    0.71
   2  -1  -6   15.82    0.76
   2  -1  -6   16.17    0.72
   2   1   6   16.87    0.97
  -2   1  -6   16.82    0.70
   2  -1  -6   17.38    0.68
  -2   1  -6   15.51    0.70
   3   1  -6   50.48    1.88
  -3  -1  -6   56.40    1.84
   3   1  -6   50.76    1.91
   3   1  -6   53.46    1.97
  -3  -1  -6   53.83    1.89
   3  -1   6   52.89    2.11
  -3   1  -6   52.69    1.85
   3  -1  -6   51.84    1.87
   3  -1  -6   50.97    1.89
   3  -1  -6   55.81    2.03
   3   1   6   54.51    2.15
  -3   1  -6   51.98    1.87
  -4  -1  -6   21.58    0.90
   4   1  -6   22.00    0.96
   4  -1   6   21.88    1.12
   4   1  -6   20.73    0.97
  -4  -1  -6   22.00    0.91
  -4  -1   6   22.45    0.93
  -4   1  -6   21.87    0.94
   4  -1  -6   19.60    1.00
   4   1   6   20.89    1.14
  -4   1  -6   21.24    0.86
   4  -1  -6   22.33    0.93
   4  -1  -6   22.66    0.95
   5   1  -6    0.44    0.23
  -5  -1  -6    0.58    0.20
   5  -1   6    0.58    0.35
   5   1  -6    0.82    0.25
  -5  -1  -6    0.60    0.24
  -5   1  -6    0.38    0.22
  -5   1  -6    0.36    0.18
   5  -1  -6    0.49    0.23
   5   1   6    0.99    0.40
   5  -1  -6    0.50    0.26
   5  -1  -6    0.75    0.25
  -5  -1   6    0.66    0.22
   6   1  -6    5.22    0.56
   6  -1   6    5.38    0.68
  -6   1   6    4.95    0.53
  -6   1   6    6.02    0.47
  -6  -1  -6    4.83    0.51
   6   1  -6    5.57    0.56
  -6  -1  -6    4.96    0.43
   6  -1  -6    4.88    0.57
   6   1   6    6.28    0.74
  -6  -1   6    5.82    0.50
  -6   1  -6    5.29    0.54
  -7  -1  -6    8.70    0.74
   7  -1   6   10.46    0.98
   7   1  -6   11.15    0.75
   7   1  -6   11.93    0.78
  -7   1   6   11.08    0.85
  -7   1  -6   10.72    0.73
   7  -1  -6    7.98    0.80
   7   1   6   10.65    0.98
  -8   1   6    2.25    0.49
   8  -1   6    2.51    0.57
   8   1  -6    1.90    0.47
  -8  -1  -6    2.06    0.44
   8   1   6    2.06    0.53
  -8   1  -6    2.38    0.46
  -8  -1   6    1.61    0.45
   8  -1  -6    1.24    0.51
  -9  -1  -6    5.87    0.68
  -9   1   6    5.54    0.72
   9   1  -6    6.17    0.76
   9  -1   6    5.31    0.78
   9  -1  -6    6.16    0.81
  -9   1  -6    6.18    0.72
  -9  -1   6    5.23    0.72
   9   1   6    5.22    0.81
  10  -1   6    6.79    0.94
 -10   1   6    8.03    0.89
  10   1  -6    6.85    0.90
 -10  -1  -6    7.43    0.82
 -10  -1   6    7.66    0.86
  10   1   6    7.35    0.97
  10  -1  -6    6.96    0.90
 -10   1  -6    7.71    0.85
 -11  -1  -6    9.22    0.97
 -11   1   6    9.40    1.01
  11  -1   6    9.55    1.17
  11  -1  -6    8.78    1.09
 -11  -1   6   10.41    1.04
 -11   1  -6    9.41    0.97
  11   1   6   10.77    1.21
   0   2   6   31.00    1.22
   0  -2   6   27.08    1.15
   0   2  -6   29.23    1.12
   0   2  -6   28.07    1.06
   0  -2  -6   27.65    1.10
   1   2  -6    6.32    0.40
  -1   2   6    6.13    0.46
   1   2  -6    5.80    0.40
  -1  -2  -6    5.72    0.40
  -1  -2  -6    6.14    0.26
   1  -2   6    7.13    0.52
  -1   2  -6    5.74    0.38
   1  -2  -6    5.77    0.40
   1   2   6    6.35    0.53
  -1  -2   6    7.82    0.43
   1  -2  -6    6.19    0.29
  -1   2  -6    5.70    0.39
   2  -2   6    8.85    0.64
  -2  -2  -6    8.68    0.39
  -2  -2  -6    8.21    0.48
   2   2  -6    8.61    0.51
   2   2  -6    8.48    0.49
   2  -2  -6    8.29    0.53
   2   2   6    8.74    0.68
  -2   2  -6    8.96    0.49
   2  -2  -6    9.02    0.49
  -2   2  -6    8.27    0.46
  -2  -2   6    8.79    0.48
   2  -2  -6    8.94    0.42
  -3  -2  -6   68.18    2.21
  -3   2   6   64.33    2.25
  -3  -2  -6   67.32    2.30
   3   2  -6   69.70    2.31
   3  -2   6   62.46    2.49
   3   2  -6   63.75    2.35
  -3  -2   6   62.76    2.29
  -3   2  -6   63.42    2.28
   3   2   6   69.18    2.58
   3  -2  -6   64.36    2.28
  -3   2  -6   64.41    2.24
   3  -2  -6   65.91    2.25
   3  -2  -6   64.53    2.45
   4   2  -6   16.67    0.79
  -4  -2  -6   15.71    0.73
  -4  -2  -6   15.47    0.74
   4  -2   6   15.59    0.95
   4   2  -6   16.36    0.79
  -4   2   6   17.54    0.80
   4  -2  -6   17.09    0.76
   4  -2  -6   15.76    0.85
  -4   2  -6   16.57    0.70
  -4  -2   6   16.40    0.78
  -4   2  -6   16.87    0.80
   4   2   6   17.07    1.01
  -5  -2  -6    0.52    0.23
  -5   2   6    0.59    0.25
   5  -2   6    0.47    0.35
   5   2  -6    0.68    0.25
  -5  -2  -6    0.43    0.20
   5   2  -6    0.52    0.24
  -5  -2   6    0.66    0.24
   5  -2  -6    0.25    0.25
   5   2   6    0.91    0.45
   5  -2  -6    0.22    0.21
  -5   2  -6    0.32    0.25
  -5   2  -6    0.27    0.17
  -6   2   6    5.49    0.45
   6  -2   6    5.15    0.68
  -6  -2  -6    6.20    0.54
   6   2  -6    5.16    0.54
  -6   2   6    5.62    0.58
   6   2  -6    5.95    0.59
  -6  -2  -6    5.50    0.47
   6   2   6    5.31    0.70
   6  -2  -6    6.03    0.65
  -6  -2   6    6.06    0.52
  -6   2  -6    6.66    0.59
  -7  -2  -6    1.48    0.35
   7   2  -6    1.38    0.37
   7  -2   6    1.05    0.45
  -7   2   6    1.60    0.43
   7   2  -6    1.15    0.35
   7   2   6    1.37    0.45
  -7  -2   6    1.64    0.33
   7  -2  -6    1.98    0.42
  -7   2  -6    1.23    0.36
   8   2  -6    3.56    0.52
  -8   2   6    3.84    0.56
  -8  -2  -6    2.94    0.47
   8  -2   6    2.50    0.57
   8   2  -6    3.07    0.53
   8  -2  -6    3.23    0.54
   8   2   6    2.78    0.61
  -8   2  -6    3.60    0.54
   9   2  -6   13.96    1.04
  -9  -2  -6   14.21    0.95
  -9   2   6   15.89    1.00
   9  -2   6   13.96    1.24
  -9   2  -6   13.48    0.93
   9   2   6   14.18    1.25
  -9  -2   6   14.99    1.16
   9  -2  -6   14.30    1.20
 -10  -2  -6    0.23    0.43
  10   2  -6    0.13    0.52
  10  -2   6    0.46    0.52
 -10   2   6    0.36    0.43
 -10  -2   6    0.58    0.45
  10  -2  -6    0.24    0.52
  10   2   6   -0.43    0.50
 -10   2  -6    0.26    0.45
  11  -2   6    1.83    0.72
 -11  -2  -6    1.55    0.62
 -11   2   6    2.99    0.63
 -11  -2   6    2.00    0.60
  11   2   6    1.71    0.68
  11  -2  -6    1.48    0.70
 -11   2  -6    1.51    0.55
   0   3  -6   -0.07    0.16
   0  -3   6    0.02    0.23
   0  -3  -6    0.05    0.15
   0   3   6   -0.16    0.21
   0   3  -6   -0.12    0.16
  -1  -3  -6    0.00    0.14
   1   3  -6   -0.05    0.16
   1   3  -6   -0.01    0.17
  -1   3   6    0.08    0.08
  -1   3   6    0.27    0.23
   1  -3   6    0.06    0.24
  -1  -3   6    0.50    0.21
   1   3   6    0.42    0.32
  -1   3  -6    0.09    0.15
  -1   3  -6   -0.07    0.16
   1  -3  -6    0.13    0.16
  -2  -3  -6    2.17    0.29
  -2  -3  -6    2.61    0.19
   2  -3   6    2.97    0.38
   2   3  -6    2.12    0.29
  -2   3   6    2.64    0.24
   2  -3  -6    2.38    0.30
  -2   3  -6    2.68    0.29
  -2   3  -6    2.67    0.31
  -2  -3   6    2.29    0.30
   2   3   6    2.32    0.48
   2  -3  -6    2.26    0.32
  -2  -3   6    2.61    0.26
   3   3  -6   16.31    0.78
  -3  -3  -6   16.43    0.76
  -3   3   6   16.52    0.71
   3  -3   6   17.42    0.91
   3   3  -6   15.74    0.70
  -3  -3  -6   16.42    0.68
   3  -3  -6   15.87    0.73
  -3   3  -6   16.15    0.78
   3   3   6   19.79    1.12
  -3  -3   6   16.94    0.79
   3  -3  -6   16.79    0.84
  -3   3  -6   16.23    0.71
  -4  -3  -6   34.28    1.27
   4   3  -6   30.02    1.28
   4   3  -6   31.08    1.26
  -4  -3  -6   32.52    1.21
  -4   3   6   30.46    1.24
   4  -3   6   28.93    1.41
   4  -3  -6   33.40    1.24
  -4   3  -6   32.00    1.30
   4  -3  -6   32.67    1.40
  -4  -3   6   32.31    1.28
   4   3   6   29.51    1.48
  -4   3  -6   31.79    1.18
   5   3  -6   14.10    0.73
   5   3  -6   13.29    0.76
  -5  -3  -6   15.28    0.73
  -5   3   6   14.87    0.78
  -5  -3  -6   14.16    0.73
   5  -3   6   13.66    0.92
   5  -3  -6   12.52    0.83
  -5  -3   6   13.85    0.73
   5  -3  -6   13.20    0.68
  -5   3  -6   14.18    0.77
   5   3   6   14.65    0.94
  -5   3  -6   13.21    0.60
   6   3  -6   47.76    1.90
  -6  -3  -6   46.69    1.76
   6  -3   6   45.90    2.07
  -6   3   6   47.93    1.86
  -6  -3  -6   48.55    1.82
   6   3  -6   48.49    1.91
   6  -3  -6   47.24    1.71
  -6   3  -6   45.26    1.86
   6  -3  -6   46.26    2.02
   6   3   6   41.85    2.04
  -6  -3   6   46.41    1.79
   7   3  -6   64.78    2.62
  -7  -3  -6   66.19    2.53
  -7   3   6   69.22    2.62
   7   3  -6   69.47    2.67
   7  -3   6   72.64    2.90
  -7  -3   6   65.28    2.48
   7  -3  -6   70.42    2.83
   7   3   6   69.75    2.86
  -7   3  -6   66.63    2.61
   8   3  -6    4.66    0.59
  -8  -3  -6    4.32    0.56
  -8   3   6    5.21    0.64
   8  -3   6    5.09    0.72
   8   3  -6    4.75    0.62
   8   3   6    4.14    0.70
  -8   3  -6    4.37    0.60
   8  -3  -6    3.93    0.64
  -9  -3  -6    0.60    0.37
   9  -3   6    1.14    0.50
  -9   3   6    0.17    0.40
   9   3  -6    1.13    0.51
   9   3  -6    0.31    0.36
   9  -3  -6    0.78    0.48
  -9  -3   6    0.68    0.41
   9   3   6   -0.06    0.44
  10  -3   6    2.61    0.68
 -10  -3  -6    2.61    0.58
 -10   3   6    3.18    0.62
  10  -3  -6    1.86    0.65
  10   3   6    2.46    0.67
 -10   3  -6    1.62    0.57
 -10  -3   6    2.97    0.58
 -11   3   6    6.13    0.86
  11  -3   6    2.85    0.75
 -11  -3  -6    4.60    0.71
  11   3   6    4.99    0.89
 -11   3  -6    3.47    0.72
 -11  -3   6    4.04    0.70
  11  -3  -6    4.01    0.82
   0  -4   6   98.36    3.20
   0  -4   6   92.63    3.26
   0   4   6   95.35    3.42
   0  -4  -6   93.84    3.21
   0   4  -6   90.11    3.17
   1   4  -6    1.20    0.26
   1  -4   6    1.44    0.27
  -1   4   6    1.40    0.15
  -1  -4  -6    1.43    0.24
  -1   4   6    1.39    0.32
  -1   4  -6    0.96    0.23
   1  -4  -6    1.25    0.24
  -1  -4   6    1.51    0.25
  -1  -4   6    2.10    0.25
  -1   4  -6    1.35    0.27
   1   4   6    1.36    0.34
  -2   4   6   36.46    1.27
  -2  -4  -6   37.09    1.39
   2   4  -6   35.08    1.38
   2  -4   6   35.23    1.47
  -2  -4  -6   34.76    1.21
  -2   4  -6   33.94    1.37
   2  -4  -6   35.85    1.49
  -2  -4   6   36.14    1.30
   2   4   6   35.09    1.54
   2  -4  -6   36.94    1.37
  -2   4  -6   36.06    1.35
  -2  -4   6   37.28    1.40
   3  -4   6    1.58    0.33
  -3   4   6    1.23    0.22
   3   4  -6    0.85    0.16
   3   4  -6    0.93    0.25
  -3  -4  -6    0.93    0.23
  -3  -4  -6    1.13    0.18
   3  -4  -6    0.87    0.21
   3   4   6    1.63    0.50
  -3  -4   6    1.41    0.28
  -3   4  -6    1.19    0.22
  -3   4  -6    1.21    0.27
   3  -4  -6    0.54    0.25
  -4   4   6   13.46    0.68
  -4  -4  -6   13.36    0.69
   4   4  -6   12.35    0.72
  -4  -4  -6   12.95    0.63
   4   4  -6   12.43    0.62
   4  -4   6   12.48    0.81
  -4   4  -6   13.68    0.61
   4  -4  -6   13.73    0.66
   4  -4  -6   13.36    0.79
   4   4   6   14.53    0.96
  -4  -4   6   12.36    0.70
  -4   4  -6   11.94    0.70
   5  -4   6    8.37    0.44
  -5   4   6    9.18    0.60
   5   4  -6    9.15    0.61
   5   4  -6    7.94    0.54
  -5  -4  -6    8.40    0.54
  -5  -4  -6    9.04    0.57
   5  -4   6    8.82    0.80
  -5   4  -6    9.63    0.66
   5   4   6   10.45    0.89
   5  -4  -6    9.36    0.78
   5  -4  -6    7.65    0.51
  -5  -4   6    8.12    0.64
  -6  -4  -6   22.73    1.03
  -6   4   6   20.95    1.06
   6  -4   6   21.71    1.21
  -6  -4  -6   20.95    0.99
   6   4  -6   21.10    1.04
   6   4  -6   22.21    1.09
   6   4   6   19.48    1.22
  -6  -4   6   21.61    1.02
  -6   4  -6   23.39    1.12
   6  -4  -6   21.26    0.93
   6  -4  -6   22.13    1.19
   7   4  -6    1.84    0.38
  -7  -4  -6    1.89    0.40
  -7  -4  -6    1.26    0.32
  -7   4   6    2.07    0.42
   7   4  -6    2.07    0.41
   7  -4   6    1.49    0.44
   7   4   6    1.67    0.53
  -7   4  -6    0.98    0.37
  -7  -4   6    1.92    0.36
   7  -4  -6    2.06    0.47
  -8  -4  -6    1.51    0.42
  -8   4   6    1.92    0.46
   8  -4   6    1.30    0.50
   8   4  -6    2.11    0.44
   8   4  -6    1.12    0.39
  -8   4  -6    1.47    0.44
   8  -4  -6    1.60    0.55
   8   4   6    2.09    0.55
   9  -4   6    0.68    0.42
   9   4  -6    1.82    0.48
  -9   4   6    0.98    0.45
  -9  -4  -6    0.82    0.39
   9   4   6    1.48    0.58
  -9   4  -6    1.15    0.44
 -10   4   6    0.86    0.49
 -10  -4  -6   -0.24    0.41
  10  -4   6   -0.07    0.52
  10   4   6    1.64    0.65
  10  -4  -6    0.59    0.56
 -10   4  -6    0.11    0.46
 -10  -4   6    1.04    0.47
 -11   4   6    0.38    0.56
  11  -4   6    0.93    0.62
 -11  -4  -6    0.94    0.54
  11  -4  -6    0.40    0.64
  11   4   6    1.33    0.65
 -11  -4   6    0.16    0.53
 -11   4  -6    0.68    0.47
   0   5  -6   -0.16    0.17
   0  -5   6    0.07    0.16
   0  -5   6   -0.21    0.16
   0   5   6   -0.06    0.07
   0   5   6   -0.05    0.27
   0  -5  -6   -0.01    0.14
   1   5  -6   21.33    0.94
  -1  -5  -6   21.64    0.94
   1  -5   6   22.89    0.92
  -1   5   6   21.34    0.79
   1  -5   6   21.69    0.91
  -1   5   6   21.15    1.05
  -1   5  -6   21.41    0.94
   1   5   6   22.80    1.09
   1  -5  -6   20.41    0.92
   1   5   6   21.71    0.73
  -1  -5   6   20.64    0.93
   2  -5   6   73.85    2.85
   2  -5   6   80.76    2.69
  -2   5   6   78.15    2.62
   2   5  -6   76.81    2.75
  -2  -5  -6   79.37    2.77
   2  -5  -6   79.83    2.95
  -2  -5   6   76.51    2.76
  -2   5  -6   78.27    2.75
   2   5   6   82.87    2.56
   2  -5  -6   78.86    2.74
   2   5   6   77.49    2.97
  -3  -5  -6   17.43    0.83
  -3   5   6   18.18    0.76
   3  -5   6   16.34    0.88
   3   5  -6   17.44    0.85
   3  -5   6   16.94    0.75
   3   5  -6   16.50    0.67
   3   5   6   15.58    1.07
   3  -5  -6   17.28    0.91
  -3  -5   6   17.05    0.84
   3  -5  -6   18.08    0.80
  -3   5  -6   16.24    0.85
   3   5   6   17.33    0.70
  -4   5   6    8.43    0.52
   4   5  -6    7.96    0.55
   4   5  -6    7.03    0.43
  -4  -5  -6    7.09    0.47
   4  -5   6    7.55    0.43
   4  -5   6    8.30    0.70
  -4  -5  -6    7.42    0.59
  -4   5  -6    7.95    0.65
  -4  -5   6    8.09    0.63
   4   5   6    8.04    0.78
   4  -5  -6    7.47    0.68
   4  -5  -6    7.42    0.49
  -5  -5  -6    2.20    0.34
  -5   5   6    3.24    0.40
   5  -5   6    2.98    0.27
   5   5  -6    3.24    0.43
   5   5  -6    2.37    0.31
   5  -5   6    2.88    0.49
  -5  -5  -6    3.19    0.41
   5  -5  -6    3.05    0.35
   5  -5  -6    3.12    0.49
  -5   5  -6    3.07    0.44
  -5  -5   6    2.56    0.40
   5   5   6    3.44    0.63
   6  -5   6   12.05    0.99
  -6   5   6   12.50    0.77
  -6  -5  -6   12.69    0.73
  -6  -5  -6   11.79    0.70
   6   5  -6   11.40    0.70
   6   5  -6   10.79    0.75
  -6   5  -6   11.83    0.81
   6  -5  -6   13.42    0.89
   6   5   6   11.85    1.01
  -6  -5   6   11.63    0.73
  -7   5   6    2.04    0.41
   7   5  -6    2.73    0.49
   7  -5   6    2.26    0.54
  -7  -5  -6    2.16    0.38
  -7  -5  -6    2.19    0.40
   7   5   6    1.70    0.53
   7  -5  -6    2.08    0.50
  -7  -5   6    1.81    0.38
  -7   5  -6    2.42    0.49
   8   5  -6    1.00    0.40
  -8   5   6    1.64    0.43
   8  -5   6    0.57    0.45
  -8  -5  -6    1.04    0.37
  -8   5  -6    1.01    0.39
   8   5   6    1.84    0.54
   8  -5  -6    0.99    0.47
  -9   5   6    1.97    0.48
   9   5  -6    1.88    0.50
   9  -5   6    1.76    0.56
  -9  -5  -6    1.18    0.47
   9   5   6    1.59    0.54
  -9   5  -6    1.50    0.50
   9  -5  -6    1.53    0.55
 -10   5   6    0.15    0.48
  10   5  -6    0.12    0.44
  10  -5   6    1.10    0.61
 -10  -5  -6    0.17    0.45
  10  -5  -6    0.40    0.65
  10   5   6    0.33    0.59
 -10  -5   6   -0.08    0.42
 -10   5  -6   -0.49    0.40
  11  -5   6    3.53    0.84
 -11  -5  -6    2.65    0.66
 -11   5   6    3.23    0.70
  11   5   6    2.32    0.81
 -11   5  -6    3.30    0.70
 -11  -5   6    2.53    0.64
  11  -5  -6    3.46    0.83
   0   6  -6   25.77    1.14
   0  -6   6   27.62    1.13
   0  -6   6   26.82    1.02
   0   6   6   27.63    1.26
   0   6   6   26.29    0.93
   0  -6  -6   27.90    1.14
  -1   6   6   12.35    0.77
   1  -6   6   11.92    0.61
  -1  -6  -6   12.03    0.65
   1  -6   6   12.73    0.65
   1   6  -6   13.91    0.71
  -1   6   6   12.59    0.53
  -1  -6   6   11.68    0.67
  -1   6  -6   13.32    0.72
   1   6   6   11.17    0.47
   1   6   6   13.46    0.83
   1  -6  -6   13.14    0.67
   2   6  -6   42.00    1.68
   2  -6   6   41.96    1.70
  -2  -6  -6   41.81    1.68
   2  -6   6   41.97    1.60
  -2   6   6   45.16    1.55
   2   6   6   44.33    1.48
   2  -6  -6   43.89    1.64
  -2   6  -6   43.95    1.69
   2   6   6   44.90    1.84
   2  -6  -6   45.28    1.81
  -2  -6   6   41.61    1.66
   3  -6   6    1.32    0.32
  -3  -6  -6    0.82    0.24
   3   6  -6    1.44    0.31
  -3   6   6    0.95    0.21
   3  -6   6    0.88    0.22
   3  -6  -6    1.20    0.31
  -3   6  -6    1.28    0.32
   3   6   6    0.81    0.18
   3   6   6    1.29    0.51
   3  -6  -6    0.95    0.24
  -3  -6   6    1.29    0.31
  -4   6   6   10.80    0.63
   4  -6   6    9.83    0.73
   4  -6   6   10.18    0.54
   4   6  -6    9.74    0.48
  -4  -6  -6   10.10    0.65
   4   6  -6   10.47    0.69
   4   6   6   11.46    0.57
   4   6   6   12.53    0.98
   4  -6  -6   10.87    0.62
  -4  -6   6   10.29    0.66
   4  -6  -6   10.27    0.75
  -4   6  -6    9.25    0.73
   5  -6   6    2.14    0.45
   5   6  -6    1.88    0.26
  -5   6   6    2.07    0.35
   5   6  -6    1.80    0.37
  -5  -6  -6    2.26    0.37
  -5  -6  -6    1.93    0.33
  -5  -6   6    1.72    0.36
  -5   6  -6    2.32    0.41
   5  -6  -6    2.17    0.43
   5   6   6    3.14    0.61
   5  -6  -6    2.23    0.31
  -6   6   6    1.94    0.39
  -6  -6  -6    1.01    0.32
   6   6  -6    1.97    0.42
   6  -6   6    1.92    0.46
  -6  -6  -6    1.68    0.35
   6   6   6    2.09    0.54
   6  -6  -6    2.23    0.45
  -6   6  -6    1.43    0.41
  -6  -6   6    1.82    0.40
  -7   6   6    7.80    0.72
   7  -6   6    6.59    0.77
   7   6  -6    6.28    0.68
  -7  -6  -6    7.03    0.64
  -7  -6  -6    6.42    0.61
  -7   6  -6    5.26    0.67
   7   6   6    6.75    0.80
  -7  -6   6    7.64    0.68
   7  -6  -6    6.27    0.78
   8  -6   6    1.67    0.52
  -8  -6  -6    1.08    0.39
   8   6  -6    1.75    0.45
  -8   6   6    1.47    0.44
  -8   6  -6    1.55    0.44
   8  -6  -6    1.98    0.54
  -8  -6   6    2.15    0.42
   8   6   6    2.29    0.56
   9  -6   6    0.60    0.52
  -9   6   6    0.77    0.45
   9   6  -6    0.92    0.43
  -9  -6  -6    0.96    0.41
  -9   6  -6    1.54    0.51
   9  -6  -6    1.53    0.52
   9   6   6    0.38    0.56
  10   6  -6    2.69    0.59
 -10  -6  -6    2.78    0.58
 -10   6   6    2.44    0.59
  10  -6   6    2.40    0.68
  10  -6  -6    2.37    0.67
  10   6   6    2.53    0.73
 -10   6  -6    2.38    0.59
 -11   6   6   -0.35    0.54
 -11  -6  -6    0.76    0.58
 -11   6  -6   -0.17    0.56
  11   6   6    1.05    0.74
  11  -6  -6   -0.45    0.66
   0  -7   6    0.17    0.12
   0   7  -6    0.11    0.24
   0   7   6   -0.17    0.28
   0  -7   6    0.04    0.20
   0  -7  -6    0.05    0.18
   0   7   6    0.08    0.12
   1  -7   6    5.82    0.43
  -1   7   6    5.88    0.59
  -1  -7  -6    5.92    0.54
   1   7  -6    4.97    0.49
  -1   7   6    4.80    0.33
   1  -7   6    5.63    0.47
   1   7   6    5.17    0.30
  -1   7  -6    4.41    0.48
   1  -7  -6    5.41    0.48
  -1  -7   6    5.20    0.50
   1   7   6    5.13    0.59
   2   7  -6    1.01    0.29
   2  -7   6    1.11    0.25
  -2   7   6    1.15    0.22
   2  -7   6    1.05    0.26
  -2  -7  -6    0.96    0.27
   2   7   6    2.21    0.49
   2  -7  -6    1.20    0.26
   2   7   6    1.34    0.18
  -2   7  -6    1.09    0.32
  -2  -7   6    1.64    0.34
   2  -7  -6    1.03    0.30
  -3  -7  -6    3.47    0.44
  -3   7   6    3.62    0.37
   3  -7   6    3.45    0.43
   3   7  -6    2.94    0.42
   3  -7   6    3.15    0.34
   3  -7  -6    3.12    0.38
   3   7   6    3.05    0.60
   3  -7  -6    2.65    0.43
  -3   7  -6    3.51    0.45
   3   7   6    3.57    0.31
  -3  -7   6    3.29    0.44
   4   7  -6    2.25    0.42
  -4   7   6    2.18    0.34
  -4  -7  -6    1.54    0.33
   4  -7   6    2.36    0.42
   4  -7   6    1.91    0.27
   4   7   6    2.73    0.64
  -4  -7   6    1.94    0.37
  -4   7  -6    1.68    0.39
   4  -7  -6    2.32    0.42
   4   7   6    2.58    0.32
   4  -7  -6    2.00    0.31
   5   7  -6    3.88    0.50
  -5   7   6    3.46    0.45
  -5  -7  -6    2.32    0.41
   5  -7   6    2.93    0.51
   5   7   6    3.34    0.39
  -5   7  -6    2.55    0.48
   5  -7  -6    2.57    0.36
   5   7   6    4.32    0.66
   5  -7  -6    3.22    0.52
  -5  -7   6    3.11    0.44
   6  -7   6   15.28    1.02
  -6  -7  -6   16.51    0.85
   6   7  -6   15.27    0.92
  -6  -7  -6   15.90    0.89
  -6   7   6   16.21    0.91
  -6   7  -6   15.74    0.95
   6   7   6   15.85    1.10
  -6  -7   6   14.15    0.86
   6  -7  -6   16.50    1.04
  -7  -7  -6    9.73    0.80
   7  -7   6    7.45    0.86
  -7   7   6   11.29    0.88
  -7  -7  -6    9.75    0.77
   7   7  -6    8.65    0.83
   7  -7  -6    8.03    0.87
  -7   7  -6    9.25    0.83
   7   7   6    8.22    0.87
  -7  -7   6   10.44    0.73
   8  -7   6    7.56    0.92
   8   7  -6    8.90    0.86
  -8  -7  -6    6.77    0.69
  -8   7   6    8.77    0.82
  -8   7  -6    6.92    0.78
   8  -7  -6    8.39    0.92
  -8  -7   6    7.28    0.73
   8   7   6    7.48    0.88
  -9   7   6    1.36    0.51
   9   7  -6    1.53    0.50
  -9  -7  -6    1.20    0.47
   9  -7   6    2.19    0.63
  -9   7  -6    0.48    0.45
   9   7   6    1.21    0.56
   9  -7  -6    1.78    0.59
 -10   7   6    0.24    0.49
  10  -7   6    0.11    0.54
 -10  -7  -6   -0.45    0.42
  10   7  -6    0.24    0.49
  10   7   6    0.66    0.64
  10  -7  -6    0.05    0.56
 -10   7  -6    0.27    0.44
   0  -8   6    2.94    0.24
   0   8  -6    2.91    0.42
   0   8   6    2.44    0.46
   0  -8   6    3.14    0.39
   0   8   6    2.94    0.26
   0  -8  -6    2.59    0.37
   1   8  -6    6.14    0.56
  -1   8   6    5.45    0.39
  -1   8   6    5.24    0.58
   1  -8   6    4.05    0.45
   1  -8   6    5.51    0.39
  -1  -8  -6    5.06    0.51
   1  -8  -6    4.34    0.46
   1   8   6    5.83    0.62
  -1   8  -6    5.37    0.56
   1   8   6    4.58    0.32
  -1  -8   6    4.99    0.52
  -2   8   6    3.17    0.34
   2   8  -6    3.30    0.46
   2  -8   6    2.56    0.35
  -2  -8  -6    2.94    0.40
   2  -8   6    3.56    0.39
   2   8   6    3.31    0.29
  -2  -8   6    3.23    0.45
   2   8   6    3.70    0.58
   2  -8  -6    2.95    0.46
  -2   8  -6    3.29    0.45
   2  -8  -6    3.06    0.39
  -3  -8  -6   22.29    1.08
   3  -8   6   21.56    1.08
   3  -8   6   22.60    0.97
   3   8  -6   22.88    1.11
  -3   8   6   22.21    0.98
   3   8   6   23.81    1.29
   3  -8  -6   23.54    1.02
  -3   8  -6   23.90    1.12
   3   8   6   21.53    0.90
  -3  -8   6   19.85    1.06
   3  -8  -6   22.08    1.15
   4  -8   6   47.73    2.06
  -4   8   6   50.70    1.91
   4   8  -6   50.68    2.01
   4  -8   6   48.57    1.81
  -4  -8  -6   50.74    2.01
   4   8   6   54.60    2.24
   4  -8  -6   49.03    2.14
   4   8   6   51.97    1.83
  -4   8  -6   50.25    2.03
  -4  -8   6   47.78    1.98
   4  -8  -6   49.12    1.88
   5   8  -6   10.30    0.81
  -5  -8  -6    9.59    0.67
  -5   8   6    9.17    0.72
   5  -8   6    8.71    0.81
   5   8   6    8.68    0.64
  -5  -8   6    8.45    0.73
   5  -8  -6    9.17    0.65
   5  -8  -6    7.26    0.79
  -5   8  -6    9.96    0.83
   5   8   6    9.91    0.94
   6   8  -6    5.06    0.60
   6  -8   6    6.49    0.73
  -6  -8  -6    6.17    0.64
  -6   8   6    6.32    0.65
  -6   8  -6    4.75    0.65
   6   8   6    6.06    0.56
   6  -8  -6    4.59    0.66
  -6  -8   6    5.48    0.64
   6   8   6    6.09    0.75
   7   8  -6    0.83    0.35
   7  -8   6    1.49    0.45
  -7  -8  -6    0.90    0.38
  -7  -8  -6    1.23    0.38
  -7   8   6    1.42    0.41
  -7   8  -6    1.38    0.46
   7  -8  -6    0.97    0.44
  -7  -8   6    0.79    0.34
   7   8   6    1.33    0.51
   8  -8   6    7.89    0.94
  -8   8   6    7.61    0.81
  -8  -8  -6    6.34    0.68
   8   8  -6    7.54    0.82
   8  -8  -6    6.03    0.83
   8   8   6    6.30    0.83
  -8  -8   6    8.15    0.76
  -8   8  -6    7.67    0.82
  -9   8   6    2.33    0.58
   9  -8   6    1.88    0.62
   9   8  -6    2.16    0.58
  -9  -8  -6    1.97    0.48
   9  -8  -6    2.62    0.65
   9   8   6    1.95    0.65
  -9   8  -6    2.85    0.59
 -10   8   6    4.38    0.77
  10  -8   6    6.10    0.94
  10   8  -6    4.79    0.73
  10   8   6    6.06    0.90
  10  -8  -6    4.20    0.87
 -10   8  -6    4.33    0.73
   0  -9   6    0.05    0.13
   0  -9  -6   -0.14    0.21
   0   9  -6   -0.27    0.26
   0   9   6   -0.06    0.17
   0  -9   6    0.02    0.22
   0   9   6   -0.21    0.28
  -1   9   6    9.25    0.82
   1  -9   6   10.90    0.57
  -1   9   6   10.15    0.57
   1  -9   6   10.34    0.65
  -1  -9  -6   10.13    0.67
   1   9  -6   10.02    0.69
  -1   9  -6   10.40    0.71
  -1  -9   6   10.57    0.68
   1   9   6   10.83    0.52
   1  -9  -6   10.74    0.67
   1   9   6    9.06    0.82
   2  -9   6   12.60    0.71
   2  -9   6   11.77    0.70
  -2  -9  -6   11.79    0.74
   2   9  -6   13.39    0.82
  -2   9   6   13.43    0.68
  -2   9  -6   12.39    0.83
   2   9   6   14.10    1.01
  -2  -9   6   11.62    0.77
   2  -9  -6   12.34    0.72
   2   9   6   13.63    0.61
   2  -9  -6   14.87    0.88
  -3  -9  -6   42.32    1.70
   3   9  -6   39.40    1.68
   3  -9   6   41.07    1.55
  -3   9   6   41.46    1.56
   3  -9   6   39.13    1.66
  -3   9  -6   37.94    1.67
   3   9   6   39.17    1.83
   3  -9  -6   39.58    1.59
   3  -9  -6   35.89    1.75
  -3  -9   6   38.24    1.66
   3   9   6   39.74    1.46
  -4  -9  -6    1.22    0.34
   4  -9   6    0.75    0.28
   4   9  -6    0.92    0.33
   4  -9   6    0.61    0.32
  -4   9   6    1.36    0.32
   4   9   6    1.30    0.63
  -4   9  -6    0.93    0.36
   4  -9  -6    1.04    0.27
  -4  -9   6    1.41    0.37
   4   9   6    0.87    0.24
   5   9  -6    5.39    0.63
  -5   9   6    4.07    0.51
   5  -9   6    5.85    0.68
  -5  -9  -6    4.35    0.56
   5  -9  -6    5.39    0.67
  -5   9  -6    4.96    0.63
   5  -9  -6    4.61    0.47
  -5  -9   6    4.32    0.56
   5   9   6    5.84    0.53
   5   9   6    5.49    0.72
  -6   9   6    6.26    0.65
  -6  -9  -6    5.67    0.64
   6   9  -6    6.00    0.68
   6  -9   6    6.16    0.75
   6   9   6    6.78    0.80
  -6   9  -6    6.12    0.70
  -6  -9   6    4.90    0.60
   6  -9  -6    5.44    0.73
   6   9   6    5.81    0.56
  -7   9   6    5.02    0.64
   7   9  -6    5.88    0.70
  -7  -9  -6    5.49    0.65
  -7  -9  -6    5.44    0.61
   7  -9   6    5.04    0.71
   7  -9  -6    5.75    0.78
   7   9   6    5.10    0.73
  -7   9  -6    5.91    0.75
  -7  -9   6    4.36    0.59
  -8  -9  -6    0.07    0.38
   8  -9   6   -0.14    0.42
  -8   9   6   -0.10    0.36
   8   9  -6    0.12    0.41
   8   9   6    0.51    0.49
   8  -9  -6   -0.05    0.38
  -8  -9   6   -0.05    0.33
  -8   9  -6    0.26    0.46
   9  -9   6    9.76    1.08
   9   9  -6    8.92    0.95
  -9   9   6   10.97    1.01
   9  -9  -6    9.19    1.05
   9   9   6    9.35    1.05
  -9   9  -6    9.12    1.01
  10  -9   6    1.64    0.66
  10   9  -6    1.11    0.51
 -10   9   6    0.35    0.57
 -10   9  -6    1.14    0.65
  10  -9  -6    0.58    0.64
   0  10   6   11.90    0.64
   0 -10   6   14.13    0.81
   0 -10  -6   11.84    0.77
   0  10  -6   13.92    0.86
   0  10   6   13.37    0.88
   1 -10   6   15.54    0.85
  -1  10   6   14.81    0.75
   1 -10   6   14.95    0.74
  -1  10   6   16.29    0.99
  -1 -10  -6   14.36    0.88
   1  10  -6   17.35    0.94
  -1 -10   6   15.73    0.88
   1  10   6   18.37    1.06
   1  10   6   17.20    0.73
   1 -10  -6   15.25    0.86
  -1  10  -6   16.51    0.96
  -2 -10  -6    6.56    0.65
  -2  10   6    7.19    0.55
   2 -10   6    7.21    0.62
   2 -10   6    7.54    0.55
   2  10  -6    8.01    0.73
  -2  10  -6    7.18    0.70
   2  10   6    9.23    0.85
   2 -10  -6    6.81    0.63
   2  10   6    7.65    0.47
   2 -10  -6    7.11    0.71
  -2 -10   6    7.54    0.69
   3  10  -6    5.65    0.62
   3 -10   6    4.55    0.50
  -3 -10  -6    3.76    0.51
  -3  10   6    4.71    0.49
   3 -10   6    4.13    0.50
   3  10   6    5.96    0.76
   3  10   6    4.65    0.40
  -3  10  -6    4.08    0.56
   3 -10  -6    4.03    0.59
   3 -10  -6    4.08    0.48
  -3 -10   6    4.19    0.54
   4 -10   6   58.82    2.32
   4 -10   6   57.56    2.07
   4  10  -6   60.26    2.28
  -4 -10  -6   55.98    2.26
  -4  10   6   53.30    2.12
   4 -10  -6   54.59    2.40
   4 -10  -6   54.84    2.12
   4  10   6   51.84    2.42
  -4 -10   6   55.23    2.25
  -4  10  -6   57.62    2.30
   5 -10   6    4.14    0.59
  -5  10   6    4.67    0.55
  -5 -10  -6    4.42    0.58
   5  10  -6    4.49    0.58
  -5 -10   6    4.69    0.60
  -5  10  -6    4.16    0.61
   5  10   6    5.35    0.73
   5 -10  -6    4.35    0.63
   6 -10   6    7.66    0.80
  -6  10   6    6.20    0.66
   6  10  -6    6.48    0.73
  -6 -10  -6    5.98    0.69
  -6  10  -6    6.36    0.75
   6 -10  -6    5.46    0.73
   6  10   6    6.46    0.77
  -6 -10   6    5.06    0.64
   7 -10   6    1.28    0.50
  -7 -10  -6    0.78    0.40
  -7  10   6    0.57    0.41
   7  10  -6    0.90    0.43
   7 -10  -6    1.09    0.51
  -7  10  -6    0.38    0.45
   7  10   6    1.57    0.50
  -7 -10   6    0.87    0.39
  -8 -10  -6    2.11    0.48
   8  10  -6    1.67    0.50
  -8  10   6    0.81    0.45
   8 -10   6    1.30    0.54
  -8 -10   6    0.89    0.37
  -8  10  -6    1.59    0.57
   8 -10  -6    1.14    0.58
   8  10   6    1.13    0.54
   9  10  -6    0.33    0.44
  -9  10   6    0.83    0.52
   9 -10   6    0.70    0.61
  -9  10  -6    0.34    0.57
   9 -10  -6    0.57    0.56
 -10  10   6   12.85    1.24
  10 -10   6   12.54    1.40
   0  11   6    0.09    0.40
   0  11   6   -0.14    0.21
   0  11  -6    0.16    0.32
   0 -11  -6   -0.40    0.23
   0 -11   6    0.05    0.24
   1  11  -6    0.25    0.34
   1 -11   6   -0.05    0.24
  -1  11   6    0.31    0.38
  -1 -11  -6   -0.42    0.24
  -1  11   6   -0.08    0.23
   1  11   6    0.26    0.41
  -1 -11   6    0.00    0.28
   1 -11  -6    0.53    0.29
  -1  11  -6    0.30    0.31
   2  11  -6    0.50    0.33
  -2  11   6    0.11    0.35
  -2  11   6    0.51    0.29
   2 -11   6    0.35    0.25
   2 -11   6    0.16    0.23
  -2 -11  -6    0.18    0.27
   2  11   6    0.49    0.50
  -2 -11   6   -0.02    0.24
   2 -11  -6    0.42    0.26
  -2  11  -6    0.04    0.33
   3  11  -6    7.00    0.71
   3 -11   6    8.82    0.64
   3 -11   6    8.21    0.66
  -3 -11  -6    6.92    0.72
  -3  11   6    7.91    0.64
   3 -11  -6    7.44    0.78
   3 -11  -6    8.27    0.68
  -3  11  -6    8.16    0.78
  -3 -11   6    7.63    0.75
   3  11   6    7.95    0.87
  -4  11   6    3.29    0.47
   4 -11   6    3.40    0.51
  -4 -11  -6    3.04    0.51
   4  11  -6    3.59    0.54
  -4  11  -6    2.74    0.53
   4 -11  -6    2.39    0.52
   4 -11  -6    2.11    0.39
  -4 -11   6    3.15    0.52
   4  11   6    2.69    0.68
   5 -11   6    1.60    0.42
   5  11  -6    1.09    0.42
  -5 -11  -6    1.73    0.40
  -5  11   6    1.40    0.39
  -5 -11   6    2.47    0.48
  -5  11  -6    1.30    0.42
   5  11   6    1.67    0.61
   5 -11  -6    1.20    0.44
  -6 -11  -6    7.46    0.78
   6 -11   6    7.75    0.84
   6  11  -6    7.42    0.78
  -6  11   6    7.40    0.74
   6 -11  -6    6.32    0.81
  -6  11  -6    7.26    0.82
  -6 -11   6    5.30    0.68
   6  11   6    6.37    0.78
  -7  11   6    2.03    0.52
   7 -11   6    1.53    0.53
   7  11  -6    2.53    0.55
  -7 -11  -6    2.30    0.51
  -7  11  -6    1.80    0.51
   7 -11  -6    1.65    0.51
  -7 -11   6    1.68    0.45
   7  11   6    2.82    0.65
  -8  11   6    6.02    0.78
  -8 -11  -6    4.58    0.66
   8  11  -6    4.07    0.70
   8 -11   6    5.56    0.85
   8 -11  -6    4.35    0.80
  -8 -11   6    5.49    0.70
  -8  11  -6    3.81    0.69
   9 -11   6    2.40    0.68
  -9  11   6    2.16    0.63
   9  11  -6    2.90    0.66
  -9  11  -6    2.98    0.74
   9 -11  -6    2.21    0.75
   0  12   6   12.54    0.90
   0 -12   6   13.34    0.85
   0 -12  -6   12.78    0.84
   0  12  -6   13.16    0.86
  -1  12   6    2.26    0.55
   1  12  -6    1.84    0.45
  -1 -12  -6    1.28    0.38
   1 -12   6    0.87    0.37
  -1  12  -6    1.39    0.44
  -1 -12   6    1.79    0.40
   1 -12  -6    2.15    0.41
   1  12   6    2.07    0.56
  -2 -12  -6    0.40    0.31
   2 -12   6    0.17    0.27
   2  12  -6    0.44    0.36
  -2  12   6    0.25    0.30
  -2  12   6    0.08    0.37
   2  12   6   -0.15    0.49
   2 -12  -6    0.42    0.30
  -2 -12   6    0.17    0.30
  -2  12  -6    0.46    0.37
  -3  12   6    0.57    0.31
   3 -12   6    0.44    0.27
   3 -12   6    0.48    0.31
  -3 -12  -6    0.39    0.31
   3  12  -6    0.10    0.29
   3 -12  -6    0.67    0.29
  -3 -12   6    0.35    0.31
   3 -12  -6    0.52    0.36
  -3  12  -6    1.09    0.41
   3  12   6   -0.16    0.52
   4 -12   6    0.78    0.35
  -4 -12  -6    0.96    0.39
  -4  12   6    1.58    0.37
   4  12  -6    1.28    0.42
  -4  12  -6    0.48    0.43
  -4 -12   6    0.60    0.34
   4 -12  -6    0.59    0.41
   4 -12  -6    1.35    0.34
   4  12   6    1.06    0.60
  -5  12   6    0.53    0.37
   5  12  -6    0.45    0.34
  -5 -12  -6    0.24    0.34
   5 -12   6    0.56    0.41
   5  12   6    1.06    0.55
   5 -12  -6    0.18    0.44
  -5 -12   6    0.49    0.36
  -5  12  -6    0.60    0.44
   6 -12   6    2.18    0.57
  -6 -12  -6    1.35    0.43
   6  12  -6    2.61    0.51
  -6  12   6    2.18    0.52
  -6  12  -6    2.13    0.53
  -6 -12   6    1.27    0.42
   6 -12  -6    1.96    0.54
   6  12   6    2.32    0.60
  -7 -12  -6    0.94    0.45
   7  12  -6    1.33    0.46
  -7  12   6    1.78    0.51
   7 -12   6    2.21    0.58
  -7 -12   6    1.62    0.46
   7 -12  -6    1.32    0.57
  -7  12  -6    1.67    0.56
   8 -12   6   11.90    1.18
  -8 -12  -6    9.91    1.00
  -8  12   6    9.82    0.99
   8  12  -6   11.44    1.07
   8 -12  -6   10.60    1.13
  -8  12  -6    7.06    0.92
  -8 -12   6   10.16    0.99
   9  12  -6    0.62    0.55
  -9  12   6   -0.06    0.53
   9 -12   6    1.65    0.67
   9 -12  -6    0.25    0.63
  -9  12  -6    0.20    0.62
   0  13   6   -0.37    0.37
   0 -13  -6    0.19    0.31
   0 -13   6   -0.48    0.25
   0  13  -6    0.23    0.36
  -1  13   6    4.02    0.65
   1 -13   6    4.54    0.56
  -1 -13  -6    4.31    0.61
   1  13  -6    4.80    0.64
   1  13   6    4.19    0.67
   1 -13  -6    4.55    0.59
  -1  13  -6    4.74    0.65
  -1 -13   6    4.25    0.59
   2  13  -6    1.13    0.39
  -2 -13  -6    0.46    0.33
   2 -13   6    0.42    0.30
  -2  13   6    1.55    0.47
   2 -13  -6    1.13    0.35
  -2 -13   6    0.98    0.37
  -2  13  -6    0.05    0.36
   2  13   6    0.50    0.54
  -3 -13  -6    4.68    0.63
   3  13  -6    5.30    0.66
   3 -13   6    4.07    0.53
  -3  13  -6    4.47    0.65
  -3 -13   6    3.66    0.55
   3 -13  -6    4.35    0.56
   3  13   6    4.30    0.74
   3 -13  -6    3.58    0.60
   4  13  -6    4.16    0.62
  -4 -13  -6    2.71    0.54
   4  13   6    3.78    0.75
  -4 -13   6    3.41    0.57
   4 -13  -6    2.29    0.56
   4 -13  -6    3.70    0.53
  -4  13  -6    4.42    0.65
  -5 -13  -6    2.27    0.53
   5 -13   6    2.55    0.55
   5  13  -6    1.48    0.46
  -5  13   6    2.57    0.52
  -5 -13   6    2.24    0.53
   5 -13  -6    2.44    0.59
  -5  13  -6    2.53    0.58
   5  13   6    1.81    0.62
  -6  13   6    0.54    0.43
  -6 -13  -6    0.80    0.42
   6  13  -6    0.61    0.47
   6 -13   6    1.30    0.50
  -6 -13   6    0.46    0.35
  -6  13  -6    0.38    0.47
   6 -13  -6    1.43    0.56
  -7 -13  -6    2.80    0.58
   7  13  -6    4.38    0.71
  -7  13   6    2.96    0.66
   7 -13   6    3.63    0.68
  -7  13  -6    2.42    0.64
   7 -13  -6    3.77    0.78
  -7 -13   6    2.39    0.55
   8 -13   6    3.20    0.77
   8  13  -6    3.33    0.67
  -8 -13  -6    3.24    0.64
  -8  13   6    3.29    0.73
  -8  13  -6    3.84    0.74
   8 -13  -6    3.61    0.82
  -8 -13   6    2.78    0.59
   0 -14   6   27.20    1.34
   0  14   6   26.02    1.44
   0  14  -6   23.32    1.34
   0 -14  -6   26.51    1.36
   1 -14   6    3.41    0.54
   1  14  -6    5.32    0.69
  -1  14   6    4.17    0.67
  -1 -14  -6    4.28    0.62
   1 -14  -6    3.32    0.55
   1  14   6    4.33    0.74
  -1  14  -6    5.43    0.67
  -1 -14   6    5.26    0.65
   2 -14   6    2.44    0.47
  -2 -14  -6    3.10    0.56
  -2  14   6    3.34    0.61
   2  14  -6    2.48    0.54
  -2  14  -6    3.09    0.56
  -2 -14   6    2.49    0.50
   2  14   6    2.51    0.67
   2 -14  -6    2.72    0.50
  -3  14   6    1.23    0.48
  -3 -14  -6    0.70    0.36
   3  14  -6    0.50    0.41
   3 -14   6    1.33    0.37
  -3 -14   6    1.17    0.42
   3 -14  -6    1.01    0.38
   3  14   6    0.41    0.61
  -3  14  -6    1.46    0.49
   4  14  -6    1.61    0.48
  -4 -14  -6    1.62    0.45
  -4 -14   6    1.39    0.40
  -4  14  -6    1.43    0.53
   4 -14  -6    1.18    0.48
  -5 -14  -6    8.12    0.88
   5  14  -6    8.43    0.87
  -5  14  -6    7.56    0.90
   5 -14  -6    6.83    0.92
  -5 -14   6    8.07    0.85
  -6 -14  -6    0.88    0.47
   6  14  -6    0.82    0.51
  -6 -14   6    0.78    0.42
   6 -14  -6    0.70    0.59
  -6  14  -6    0.13    0.49
   7 -14   6    0.53    0.57
  -7 -14  -6    0.09    0.46
   7  14  -6    0.54    0.50
  -7  14  -6    0.48    0.54
  -7 -14   6    0.72    0.46
   7 -14  -6    0.44    0.53
   8  14  -6    0.51    0.52
  -8 -14  -6    1.42    0.55
   8 -14   6    0.59    0.64
  -8  14  -6    1.05    0.57
  -8 -14   6    0.64    0.53
   8 -14  -6    0.79    0.70
   0  15   6   -0.43    0.49
   0 -15  -6   -0.24    0.33
   0 -15   6    0.38    0.34
   0  15  -6    0.21    0.40
   1  15  -6    0.31    0.40
   1 -15   6    0.21    0.33
  -1 -15  -6   -0.29    0.33
  -1  15   6   -0.04    0.44
   1  15   6    0.07    0.53
   1 -15  -6   -0.15    0.34
  -1  15  -6    0.36    0.41
  -1 -15   6    0.93    0.40
   2 -15   6   20.34    1.13
   2  15  -6   18.49    1.18
  -2 -15  -6   20.88    1.23
  -2  15   6   15.60    1.17
  -2  15  -6   18.66    1.22
   2 -15  -6   18.89    1.14
   2  15   6   17.09    1.33
  -2 -15   6   21.10    1.20
  -3  15   6    6.90    0.86
   3  15  -6    9.82    0.95
  -3 -15  -6    7.53    0.85
   3 -15  -6    7.74    0.79
  -3 -15   6    7.97    0.87
  -3  15  -6    8.50    0.93
  -4 -15  -6    0.12    0.37
   4  15  -6    0.41    0.42
  -4 -15   6    0.07    0.34
   4 -15  -6    0.71    0.49
  -4  15  -6   -0.12    0.46
  -5 -15  -6    8.87    0.92
   5  15  -6    7.45    0.86
  -5 -15   6    6.91    0.83
  -5  15  -6    6.93    0.90
   5 -15  -6    8.54    0.99
  -6 -15  -6    1.52    0.52
   6  15  -6   -0.16    0.46
   6 -15  -6    0.92    0.68
  -6 -15   6    1.62    0.50
  -6  15  -6    1.38    0.54
   7  15  -6    2.25    0.62
  -7 -15  -6    2.65    0.65
   7 -15  -6    1.39    0.75
  -7  15  -6    0.82    0.61
  -7 -15   6    1.52    0.56
   0  16   6    5.92    0.84
   0 -16   6    4.47    0.68
   0  16  -6    5.95    0.75
   0 -16  -6    6.16    0.79
  -1  16   6    8.48    0.94
   1 -16   6    9.80    0.94
  -1 -16  -6    9.47    0.97
   1  16  -6   11.28    1.01
  -1  16  -6   10.82    1.03
   1  16   6    9.82    1.04
  -1 -16   6    9.84    0.96
   1 -16  -6    9.50    0.96
   2 -16   6    4.20    0.61
  -2 -16  -6    3.76    0.66
  -2  16   6    2.94    0.66
   2  16  -6    4.19    0.68
   2 -16  -6    3.50    0.58
  -2 -16   6    3.36    0.62
  -2  16  -6    3.77    0.70
  -3  16   6    4.75    0.79
  -3 -16  -6    6.85    0.82
   3  16  -6    6.09    0.83
  -3  16  -6    5.62    0.79
   3 -16  -6    5.18    0.71
  -3 -16   6    6.38    0.80
  -4 -16  -6    0.11    0.43
  -4  16   6    0.18    0.47
   4  16  -6    0.36    0.46
  -4 -16   6   -0.34    0.39
  -4  16  -6    0.18    0.49
   4 -16  -6   -0.40    0.49
   5  16  -6    1.65    0.54
  -5 -16  -6    1.48    0.53
  -5  16  -6    1.53    0.60
  -5 -16   6    1.40    0.48
   5 -16  -6    1.87    0.63
   6  16  -6    1.08    0.59
  -6 -16  -6    2.46    0.61
  -6  16  -6    0.15    0.56
  -6 -16   6    0.43    0.47
   6 -16  -6    1.15    0.63
  -7 -16  -6   -0.30    0.56
   7 -16  -6   -0.15    0.68
   0 -17   6   -0.29    0.40
   0  17  -6    0.06    0.42
   0 -17  -6   -0.01    0.41
   1 -17   6    0.68    0.46
  -1 -17  -6    0.73    0.44
  -1  17   6    0.81    0.61
   1  17  -6    0.72    0.48
  -1 -17   6    1.13    0.48
  -1  17  -6    1.22    0.54
   1 -17  -6    0.31    0.44
   2 -17   6    1.10    0.45
  -2  17   6    0.91    0.57
   2  17  -6    2.90    0.62
  -2 -17  -6    2.06    0.56
  -2  17  -6    0.83    0.55
   2 -17  -6    2.05    0.52
  -2 -17   6    1.53    0.56
  -3  17   6    0.04    0.54
  -3 -17  -6    0.16    0.43
   3  17  -6    0.85    0.50
  -3 -17   6    1.08    0.50
  -3  17  -6   -0.01    0.52
   4  17  -6    0.84    0.53
  -4 -17  -6   -0.02    0.44
  -4  17   6    0.37    0.57
  -4  17  -6    0.23    0.51
  -4 -17   6   -0.05    0.44
   5  17  -6    2.08    0.64
  -5 -17  -6    2.62    0.63
  -5  17  -6    2.25    0.67
  -5 -17   6    1.62    0.56
   5 -17  -6    2.54    0.73
   6  17  -6    1.36    0.64
  -6 -17  -6    0.44    0.54
   6 -17  -6    0.14    0.65
   0 -18  -6    0.01    0.44
   0 -18   6    0.19    0.47
   0  18  -6   -0.30    0.45
   1 -18   6    8.22    0.96
  -1 -18  -6    7.14    0.95
   1  18  -6    9.42    0.99
  -1 -18   6    9.84    1.01
   1 -18  -6    9.21    0.98
  -1  18  -6    9.04    0.99
  -2 -18  -6    0.95    0.52
   2  18  -6    0.38    0.52
   2 -18   6    0.25    0.52
  -2  18  -6    0.45    0.53
   2 -18  -6    0.15    0.55
  -2 -18   6    0.89    0.50
   3  18  -6    0.31    0.43
  -3 -18  -6    0.92    0.54
  -3  18   6   -0.47    0.55
  -3 -18   6    0.58    0.51
  -3  18  -6    0.95    0.61
  -4 -18  -6    0.45    0.53
   4  18  -6   -0.45    0.51
  -4  18   6    0.16    0.65
  -4  18  -6    0.42    0.59
  -4 -18   6    0.76    0.50
  -5  18   6    1.65    0.72
   5  18  -6    0.12    0.57
   0 -19  -6    0.41    0.50
   0  19  -6   -0.11    0.53
   0 -19   6   -0.39    0.44
  -1 -19  -6    0.81    0.57
   1 -19   6    0.75    0.50
   1  19  -6    0.83    0.58
  -1  19  -6    1.07    0.60
  -1 -19   6    0.71    0.53
   1 -19  -6    0.08    0.52
   2  19  -6    1.30    0.62
  -2 -19  -6    1.11    0.59
  -2  19  -6    0.61    0.60
  -2 -19   6    0.30    0.48
   2 -19  -6    0.97    0.62
  -3 -19  -6    0.90    0.61
   3  19  -6    1.17    0.59
  -3 -19   6    1.05    0.59
  -3  19  -6    2.29    0.72
   0 -20  -6    0.44    0.63
   0  20  -6    1.88    0.70
   0 -20   6    1.78    0.67
   1  20  -6    3.44    0.81
   0   0  -7   -0.18    0.14
   0   0  -7   -0.03    0.12
   0   0   7    0.18    0.28
  -1   0  -7   -0.12    0.14
  -1   0  -7    0.02    0.13
   1   0   7   -0.19    0.33
   1   0  -7   -0.09    0.14
  -1   0   7    0.07    0.21
   1   0  -7   -0.09    0.11
  -2   0  -7  220.49    7.03
   2   0  -7  233.34    7.06
   2   0   7  216.07    7.61
   2   0  -7  211.38    7.16
  -2   0  -7  212.62    7.14
  -2   0   7  222.18    7.55
   3   0  -7   -0.12    0.17
   3   0  -7    0.04    0.14
  -3   0  -7    0.16    0.16
   3   0  -7    0.18    0.20
  -3   0  -7   -0.18    0.16
   3   0   7   -0.29    0.32
   4   0  -7   17.08    0.85
   4   0  -7   20.49    0.88
   4   0   7   17.94    1.02
  -4   0  -7   19.29    0.84
  -4   0  -7   18.04    0.82
   4   0  -7   18.30    0.90
  -5   0   7   -0.20    0.18
   5   0  -7    0.02    0.23
   5   0   7   -0.22    0.36
  -5   0  -7    0.39    0.23
   5   0  -7    0.11    0.23
  -5   0  -7   -0.02    0.18
   6   0  -7   80.48    3.04
  -6   0  -7   81.90    2.73
   6   0  -7   78.58    2.90
   6   0   7   77.54    3.16
  -6   0   7   77.23    2.77
  -6   0  -7   77.90    2.84
  -7   0   7    0.05    0.28
  -7   0  -7    0.04    0.28
   7   0  -7   -0.46    0.31
   7   0   7   -0.22    0.39
  -8   0   7    0.23    0.37
   8   0  -7   -0.01    0.37
   8   0   7    0.14    0.43
  -8   0  -7    0.25    0.34
   9   0  -7    0.28    0.43
   9   0   7   -0.12    0.52
  -9   0   7    0.17    0.37
  -9   0  -7    0.02    0.37
 -10   0   7   17.28    1.21
 -10   0  -7   16.52    1.12
  10   0   7   17.87    1.48
  10   0  -7   17.36    1.30
 -11   0   7    0.31    0.55
  11   0  -7   -0.25    0.65
 -11   0  -7    0.18    0.47
  11   0   7    1.16    0.67
   0  -1  -7   19.93    0.89
   0  -1  -7   22.35    0.76
   0   1  -7   21.32    0.83
   0   1  -7   21.62    0.91
   0  -1   7   21.14    0.97
   0   1   7   20.84    0.99
  -1  -1  -7   43.96    1.42
   1  -1   7   41.51    1.71
   1   1  -7   41.34    1.58
   1   1  -7   42.71    1.50
  -1   1   7   42.88    1.68
  -1  -1  -7   40.55    1.56
   1  -1  -7   42.90    1.44
   1  -1  -7   44.06    1.58
  -1   1  -7   41.73    1.56
  -1  -1   7   41.52    1.62
  -1   1  -7   42.57    1.49
   1   1   7   42.91    1.73
   2  -1   7   32.07    1.41
  -2  -1  -7   30.26    1.22
   2   1  -7   30.51    1.26
   2   1  -7   31.87    1.19
  -2  -1  -7   32.46    1.13
  -2   1  -7   31.87    1.18
   2  -1  -7   31.22    1.15
   2  -1  -7   32.49    1.25
   2   1   7   31.64    1.45
   2  -1  -7   32.27    1.31
  -2   1  -7   30.30    1.21
  -2  -1   7   32.62    1.28
   3  -1   7    3.21    0.49
   3   1  -7    1.86    0.31
   3   1  -7    2.19    0.29
  -3  -1  -7    2.65    0.31
  -3  -1  -7    2.05    0.25
   3   1  -7    1.83    0.27
   3   1   7    3.05    0.53
  -3   1  -7    1.91    0.29
   3  -1  -7    2.40    0.31
   3  -1  -7    3.01    0.31
  -3   1  -7    2.35    0.28
   3  -1  -7    2.20    0.31
  -4  -1  -7    1.45    0.25
  -4  -1  -7    1.20    0.25
   4  -1   7    1.05    0.41
   4   1  -7    1.24    0.28
   4   1  -7    1.19    0.26
   4   1  -7    1.10    0.25
   4  -1  -7    1.26    0.28
   4  -1  -7    1.06    0.25
   4  -1  -7    1.54    0.27
  -4   1  -7    1.24    0.24
  -4   1  -7    1.31    0.26
   4   1   7    1.58    0.47
   5   1  -7   10.42    0.66
   5  -1   7    9.80    0.86
   5   1  -7   10.71    0.68
  -5  -1  -7   11.55    0.62
  -5  -1  -7   11.23    0.63
  -5   1  -7   10.95    0.57
  -5  -1   7   10.56    0.63
   5  -1  -7   11.11    0.63
  -5   1  -7   10.78    0.66
   5   1   7   11.16    0.93
   5  -1  -7   11.02    0.67
   5  -1  -7   10.44    0.70
  -6  -1  -7   22.54    0.99
   6   1  -7   21.64    1.11
  -6   1   7   21.63    0.98
  -6  -1  -7   23.39    1.06
   6  -1   7   21.32    1.23
   6   1  -7   21.05    1.12
  -6   1   7   22.90    1.12
   6  -1  -7   22.87    1.17
   6   1   7   21.45    1.29
  -6   1  -7   23.44    1.09
  -6  -1   7   23.75    1.03
  -7   1   7    1.49    0.42
   7  -1   7    0.83    0.41
  -7  -1  -7    0.67    0.33
   7   1  -7    0.62    0.35
   7   1  -7    0.82    0.33
  -7  -1   7    1.00    0.28
   7   1   7    1.23    0.47
  -7   1  -7    0.67    0.33
   7  -1  -7    0.67    0.36
   8  -1   7    0.46    0.42
  -8   1   7    0.19    0.37
  -8  -1  -7    0.04    0.32
   8   1  -7    0.29    0.37
  -8  -1   7    0.41    0.38
   8  -1  -7   -0.05    0.35
   8   1   7    0.36    0.38
  -8   1  -7    0.70    0.35
  -9  -1  -7    1.77    0.51
   9   1  -7    3.45    0.62
  -9   1   7    2.92    0.57
   9  -1   7    2.22    0.59
   9   1   7    2.44    0.64
   9  -1  -7    2.07    0.57
  -9  -1   7    2.62    0.59
  -9   1  -7    2.89    0.54
  10   1  -7   -0.11    0.54
 -10  -1  -7    0.79    0.44
  10  -1   7    1.04    0.58
 -10   1   7    1.27    0.54
  10   1   7    0.42    0.56
 -10  -1   7    0.71    0.47
 -10   1  -7   -0.36    0.45
  10  -1  -7    0.40    0.59
 -11   1   7    1.07    0.57
  11  -1   7    1.97    0.71
 -11  -1  -7    0.91    0.57
 -11   1  -7    0.78    0.52
  11  -1  -7    0.78    0.65
 -11  -1   7    1.83    0.61
  11   1   7    1.02    0.64
   0  -2  -7   -0.01    0.16
   0  -2  -7   -0.05    0.06
   0  -2   7   -0.01    0.26
   0   2   7    0.18    0.27
   0   2  -7    0.02    0.17
   0   2  -7   -0.02    0.14
  -1  -2  -7   31.25    1.23
  -1   2   7   30.17    1.32
   1   2  -7   30.08    1.23
  -1  -2  -7   31.10    1.03
   1   2  -7   31.80    1.18
   1  -2   7   30.30    1.35
  -1   2  -7   34.41    1.23
  -1  -2   7   29.76    1.23
   1  -2  -7   30.03    1.06
   1   2   7   32.78    1.38
   1  -2  -7   32.30    1.23
  -1   2  -7   29.04    1.16
  -2  -2  -7   20.10    0.90
  -2  -2  -7   20.53    0.76
   2   2  -7   20.94    0.87
   2  -2   7   22.11    1.03
   2   2  -7   20.14    0.93
   2  -2  -7   19.38    0.89
   2   2   7   20.53    1.12
  -2   2  -7   22.26    0.88
   2  -2  -7   20.25    0.96
   2  -2  -7   20.04    0.79
  -2   2  -7   20.38    0.87
  -2  -2   7   20.90    0.88
  -3  -2  -7    7.25    0.47
   3  -2   7    8.56    0.68
   3   2  -7    8.01    0.47
   3   2  -7    7.20    0.47
  -3  -2  -7    7.51    0.42
   3   2  -7    7.64    0.53
   3  -2  -7    7.79    0.46
   3   2   7    7.36    0.73
  -3   2  -7    8.15    0.50
   3  -2  -7    7.35    0.48
  -3   2  -7    7.91    0.46
   3  -2  -7    7.30    0.53
   4   2  -7   11.21    0.62
  -4  -2  -7   11.70    0.63
  -4  -2  -7   12.38    0.60
   4  -2   7   11.71    0.78
   4   2  -7   11.06    0.64
  -4   2   7   10.93    0.63
   4  -2  -7   11.22    0.70
   4   2   7   12.64    0.85
  -4   2  -7   11.08    0.58
  -4   2  -7   11.80    0.65
  -4  -2   7   11.60    0.65
   4  -2  -7   11.12    0.63
  -5  -2  -7    6.58    0.46
   5  -2   7    5.81    0.68
  -5   2   7    6.32    0.56
   5   2  -7    5.97    0.55
   5   2  -7    5.61    0.53
  -5  -2  -7    6.23    0.51
  -5  -2   7    5.65    0.50
   5  -2  -7    5.97    0.60
  -5   2  -7    6.12    0.54
   5   2   7    5.24    0.66
   5  -2  -7    5.66    0.50
  -5   2  -7    5.89    0.40
  -6   2   7   17.92    0.96
   6   2  -7   18.91    0.98
  -6  -2  -7   17.60    0.85
  -6   2   7   17.52    0.83
  -6  -2  -7   18.01    0.91
   6  -2   7   15.28    1.08
   6   2  -7   17.51    0.96
  -6  -2   7   17.00    0.87
  -6   2  -7   17.51    0.96
   6  -2  -7   21.74    1.08
   6   2   7   17.71    1.11
   7  -2   7   12.49    0.94
  -7  -2  -7   11.72    0.77
  -7   2   7   12.80    0.82
   7   2  -7   10.83    0.90
   7   2  -7   13.61    0.87
  -7   2  -7   12.38    0.83
  -7  -2   7   13.48    0.76
   7   2   7   15.92    1.06
   7  -2  -7   14.16    0.93
   8   2  -7    3.77    0.56
  -8  -2  -7    3.67    0.52
   8  -2   7    3.80    0.68
  -8   2   7    4.08    0.58
   8   2  -7    3.40    0.55
  -8   2  -7    2.87    0.49
   8  -2  -7    3.61    0.60
   8   2   7    3.40    0.67
   9   2  -7   -0.08    0.44
  -9  -2  -7    0.32    0.38
   9  -2   7    0.44    0.50
  -9   2   7    0.26    0.40
  -9   2  -7    0.04    0.40
   9   2   7    0.76    0.48
   9  -2  -7   -0.06    0.44
  -9  -2   7    0.57    0.44
 -10  -2  -7    0.46    0.45
  10  -2   7    0.86    0.59
 -10   2   7    0.53    0.45
 -10  -2   7    0.32    0.43
 -10   2  -7   -0.35    0.44
  10  -2  -7   -0.02    0.51
  10   2   7   -0.10    0.54
 -11   2   7   -0.29    0.53
 -11  -2  -7    0.24    0.55
  11  -2   7    1.62    0.65
  11  -2  -7    0.54    0.67
 -11  -2   7    0.99    0.56
 -11   2  -7    0.53    0.52
  11   2   7    1.13    0.69
   0  -3   7    8.27    0.55
   0   3  -7    7.57    0.47
   0   3  -7    7.45    0.55
   0   3   7    6.37    0.56
   0  -3  -7    6.29    0.50
   1   3  -7   21.78    0.94
  -1   3   7   20.76    1.02
   1  -3   7   21.10    0.98
  -1   3   7   20.58    0.75
   1   3  -7   20.75    0.89
  -1  -3  -7   21.69    0.93
  -1   3  -7   21.99    0.90
  -1   3  -7   21.89    0.92
  -1  -3   7   20.94    0.90
   1   3   7   20.58    1.08
   1  -3  -7   21.00    0.92
  -2  -3  -7    1.28    0.15
   2  -3   7    2.15    0.38
  -2   3   7    1.45    0.19
  -2  -3  -7    1.43    0.26
   2   3  -7    0.85    0.24
   2   3  -7    1.52    0.26
  -2  -3   7    1.83    0.28
  -2   3  -7    1.37    0.25
  -2   3  -7    1.84    0.27
  -2  -3   7    1.53    0.24
   2  -3  -7    1.22    0.27
   2  -3  -7    1.61    0.26
   2   3   7    1.57    0.47
  -3  -3  -7   47.79    1.79
   3   3  -7   48.25    1.79
  -3  -3  -7   47.62    1.65
  -3   3   7   45.69    1.70
   3  -3   7   48.00    1.94
   3   3  -7   48.10    1.77
   3  -3  -7   49.76    1.78
  -3   3  -7   48.29    1.73
  -3   3  -7   50.21    1.79
   3   3   7   48.00    2.04
   3  -3  -7   48.23    1.93
  -3  -3   7   45.79    1.79
   4   3  -7   18.66    0.87
   4   3  -7   19.84    0.92
  -4  -3  -7   19.49    0.90
  -4  -3  -7   20.75    0.84
  -4   3   7   18.90    0.87
   4  -3   7   19.43    1.04
   4  -3  -7   19.05    0.87
   4  -3  -7   19.04    0.99
  -4   3  -7   18.97    0.82
   4   3   7   18.81    1.16
  -4  -3   7   19.87    0.91
  -4   3  -7   19.93    0.91
   5   3  -7    7.00    0.60
   5  -3   7    5.74    0.65
  -5   3   7    6.27    0.55
  -5  -3  -7    6.66    0.55
  -5  -3  -7    5.77    0.50
   5   3  -7    5.42    0.52
  -5   3  -7    6.98    0.61
   5   3   7    7.10    0.78
  -5  -3   7    6.64    0.56
  -5   3  -7    6.87    0.47
   5  -3  -7    6.11    0.64
   5  -3  -7    6.90    0.53
  -6   3   7    7.75    0.66
   6   3  -7    7.44    0.63
   6  -3   7    8.79    0.89
  -6  -3  -7    7.47    0.61
  -6  -3  -7    8.07    0.62
   6   3  -7    5.61    0.61
   6   3   7    6.63    0.78
  -6  -3   7    8.42    0.65
  -6   3  -7    7.89    0.69
   6  -3  -7    7.34    0.73
   6  -3  -7    8.16    0.60
   7   3  -7    1.75    0.41
  -7  -3  -7    0.68    0.31
   7   3  -7    1.60    0.41
   7  -3   7    1.23    0.47
  -7   3   7    1.35    0.35
   7  -3  -7    0.58    0.36
   7   3   7    1.45    0.53
  -7  -3   7    1.06    0.31
  -7   3  -7    1.07    0.38
   8   3  -7    1.57    0.43
  -8  -3  -7    0.98    0.36
  -8   3   7    2.24    0.48
   8   3  -7    1.35    0.44
   8  -3   7    1.32    0.48
  -8   3  -7    1.57    0.42
   8   3   7    1.49    0.53
   8  -3  -7    1.90    0.49
   9   3  -7    0.84    0.46
   9  -3   7    1.56    0.56
  -9   3   7    0.65    0.38
  -9  -3  -7    0.93    0.40
   9   3   7    1.80    0.58
   9  -3  -7    1.04    0.48
  -9   3  -7    0.80    0.45
 -10   3   7    0.24    0.42
 -10  -3  -7    0.16    0.42
  10  -3   7    1.21    0.61
  10   3   7    0.87    0.56
 -10  -3   7    0.53    0.46
  10  -3  -7    0.19    0.59
 -10   3  -7    0.72    0.43
 -11   3   7    1.00    0.57
  11  -3   7    0.16    0.62
 -11  -3  -7    0.49    0.56
 -11   3  -7    1.03    0.56
 -11  -3   7    1.03    0.55
  11  -3  -7    0.58    0.73
  11   3   7    1.72    0.72
   0   4   7    0.43    0.32
   0  -4  -7   -0.27    0.14
   0   4  -7    0.08    0.19
   0  -4   7   -0.06    0.24
   0   4  -7    0.02    0.19
  -1  -4  -7   33.36    1.33
  -1   4   7   32.86    1.44
   1   4  -7   32.58    1.30
  -1   4   7   33.09    1.13
   1  -4   7   32.33    1.34
  -1   4  -7   33.35    1.31
  -1  -4   7   33.23    1.31
  -1  -4   7   32.89    1.27
   1   4   7   33.46    1.45
  -1   4  -7   34.53    1.31
   1  -4  -7   34.77    1.33
  -2  -4  -7    5.30    0.27
  -2  -4  -7    5.56    0.48
   2  -4   7    5.92    0.52
  -2   4   7    5.37    0.34
   2   4  -7    5.87    0.48
   2   4   7    5.69    0.64
  -2   4  -7    5.68    0.45
  -2  -4   7    5.63    0.38
  -2  -4   7    5.60    0.48
   2  -4  -7    5.15    0.45
   2  -4  -7    5.25    0.51
  -2   4  -7    5.99    0.48
  -3  -4  -7    8.63    0.55
   3   4  -7    8.76    0.58
   3  -4   7    9.08    0.66
  -3   4   7    8.98    0.50
  -3  -4  -7    8.36    0.44
   3  -4  -7    9.28    0.64
   3   4   7    9.85    0.85
  -3   4  -7    9.49    0.55
  -3   4  -7    9.22    0.59
  -3  -4   7    9.88    0.59
   3  -4  -7    8.71    0.53
   4  -4   7    7.70    0.70
   4   4  -7    6.85    0.57
  -4  -4  -7    7.43    0.58
   4   4  -7    6.24    0.43
  -4   4   7    7.40    0.54
  -4  -4  -7    6.50    0.43
   4   4   7    6.77    0.76
  -4   4  -7    7.30    0.60
   4  -4  -7    6.70    0.64
   4  -4  -7    7.15    0.49
  -4   4  -7    6.98    0.46
  -4  -4   7    7.93    0.62
  -5  -4  -7    7.12    0.59
   5  -4   7    7.73    0.77
   5   4  -7    6.35    0.48
  -5  -4  -7    6.30    0.51
  -5   4   7    6.78    0.57
   5   4  -7    7.56    0.65
   5  -4  -7    5.88    0.64
  -5  -4   7    6.50    0.58
  -5   4  -7    6.23    0.42
   5   4   7    8.25    0.85
   5  -4  -7    6.70    0.53
  -5   4  -7    6.76    0.62
   6   4  -7    1.17    0.34
   6   4  -7    0.84    0.30
  -6  -4  -7    1.16    0.30
  -6   4   7    1.31    0.33
  -6  -4  -7    1.12    0.30
   6  -4   7    1.96    0.48
   6   4   7    1.28    0.52
   6  -4  -7    0.90    0.27
  -6  -4   7    1.24    0.32
   6  -4  -7    1.36    0.41
  -6   4  -7    1.27    0.37
   7  -4   7   16.64    1.12
  -7  -4  -7   18.95    0.97
  -7   4   7   18.34    1.01
  -7  -4  -7   17.15    0.89
   7   4  -7   15.95    0.94
   7   4  -7   15.87    0.99
  -7   4  -7   16.06    1.00
  -7  -4   7   18.08    0.92
   7  -4  -7   17.69    1.08
   7   4   7   19.29    1.19
   8   4  -7    1.52    0.47
  -8  -4  -7    1.23    0.39
  -8   4   7    0.82    0.38
   8  -4   7    1.49    0.51
   8  -4  -7    1.97    0.51
   8   4   7    1.26    0.53
  -8   4  -7    1.35    0.40
   9  -4   7    0.50    0.48
  -9  -4  -7    0.94    0.41
  -9   4   7    0.53    0.40
   9   4  -7    0.63    0.40
  -9   4  -7    1.02    0.42
   9   4   7    1.34    0.62
   9  -4  -7    0.73    0.51
 -10  -4  -7    1.42    0.49
  10  -4   7    2.43    0.72
 -10   4   7    1.91    0.51
 -10  -4   7    2.10    0.60
  10   4   7    1.81    0.65
 -10   4  -7    1.51    0.52
  10  -4  -7    0.57    0.58
 -11   4   7    1.36    0.60
  11  -4   7    1.22    0.65
 -11  -4  -7    1.10    0.52
  11  -4  -7    1.04    0.68
  11   4   7    1.52    0.78
 -11   4  -7    0.94    0.58
 -11  -4   7    0.87    0.54
   0   5  -7   30.77    1.31
   0   5   7   34.28    1.48
   0  -5  -7   34.36    1.35
   0  -5   7   33.86    1.33
   0  -5   7   33.75    1.28
   1   5  -7   15.40    0.77
   1  -5   7   13.55    0.70
  -1  -5  -7   14.25    0.74
  -1   5   7   14.39    0.82
   1  -5   7   13.73    0.71
  -1   5   7   14.80    0.56
   1  -5  -7   16.08    0.75
   1   5   7   15.26    0.92
  -1  -5   7   14.52    0.63
  -1   5  -7   13.30    0.73
  -1  -5   7   14.34    0.75
   2  -5   7   66.79    2.55
   2   5  -7   71.55    2.48
  -2   5   7   67.57    2.31
  -2  -5  -7   66.97    2.48
  -2  -5  -7   70.53    2.24
   2  -5   7   65.71    2.40
   2  -5  -7   71.40    2.46
  -2  -5   7   64.91    2.46
   2  -5  -7   74.75    2.66
  -2   5  -7   68.04    2.46
  -2  -5   7   69.07    2.38
   2   5   7   68.84    2.69
  -3  -5  -7    7.66    0.60
   3  -5   7    6.89    0.62
   3   5  -7    6.89    0.57
  -3   5   7    7.38    0.45
  -3  -5  -7    7.73    0.40
   3  -5   7    7.51    0.46
   3  -5  -7    6.84    0.63
  -3  -5   7    7.71    0.41
   3   5   7    8.71    0.81
  -3   5  -7    6.97    0.59
  -3  -5   7    7.45    0.61
   3  -5  -7    7.06    0.55
   4  -5   7   25.21    0.98
   4  -5   7   23.45    1.20
  -4   5   7   21.72    1.01
  -4  -5  -7   24.09    1.08
   4   5  -7   23.45    1.09
  -4  -5  -7   24.33    0.96
   4   5  -7   23.94    0.96
   4  -5  -7   23.41    1.02
   4  -5  -7   23.14    1.19
  -4   5  -7   24.54    1.13
   4   5   7   23.24    1.33
  -4  -5   7   23.09    1.09
   5  -5   7   10.14    0.52
  -5   5   7    9.20    0.66
  -5  -5  -7   10.27    0.61
  -5  -5  -7   10.47    0.66
   5   5  -7    9.39    0.57
   5  -5   7   11.22    0.81
   5   5  -7    9.42    0.66
  -5  -5   7    8.97    0.65
   5   5   7   10.87    0.95
  -5   5  -7   10.99    0.72
   5  -5  -7   10.33    0.86
   5  -5  -7   10.10    0.59
  -6  -5  -7    3.57    0.45
   6   5  -7    4.21    0.53
   6  -5   7    4.04    0.61
   6   5  -7    2.96    0.39
  -6   5   7    4.22    0.49
  -6  -5  -7    3.37    0.42
   6  -5  -7    2.82    0.52
   6   5   7    4.43    0.69
  -6   5  -7    3.60    0.52
  -6  -5   7    3.26    0.45
  -7   5   7    0.08    0.28
  -7  -5  -7    0.11    0.29
  -7  -5  -7    0.17    0.28
   7   5  -7    0.42    0.28
   7  -5   7    0.74    0.41
  -7   5  -7    0.75    0.39
   7  -5  -7    0.19    0.37
   7   5   7   -0.08    0.44
  -7  -5   7    0.41    0.29
  -8   5   7    0.29    0.34
   8   5  -7    0.37    0.36
  -8  -5  -7    0.65    0.35
   8  -5   7    0.90    0.47
   8   5   7    1.14    0.56
   8  -5  -7    0.87    0.46
  -8   5  -7    0.17    0.36
   9  -5   7    0.22    0.51
  -9  -5  -7    1.16    0.42
  -9   5   7    0.93    0.45
   9   5  -7    0.69    0.40
   9   5   7    0.01    0.49
  -9   5  -7    0.35    0.49
   9  -5  -7    0.57    0.58
  10  -5   7    1.50    0.62
 -10   5   7    1.33    0.54
 -10  -5  -7    1.15    0.48
  10   5  -7    1.56    0.56
 -10   5  -7    2.18    0.59
  10  -5  -7    2.18    0.66
  10   5   7    1.36    0.68
 -11   5   7    3.26    0.75
  11   5   7    3.56    0.82
  11  -5  -7    3.99    0.86
 -11   5  -7    4.89    0.80
   0  -6   7   -0.03    0.18
   0   6  -7    0.07    0.21
   0   6   7    0.13    0.27
   0   6   7    0.02    0.08
   0  -6   7   -0.07    0.15
   0  -6  -7   -0.22    0.16
  -1  -6  -7    0.93    0.24
  -1   6   7    0.92    0.31
   1  -6   7    0.64    0.23
  -1   6   7    0.88    0.16
   1   6  -7    1.21    0.29
   1  -6   7    1.27    0.25
  -1  -6   7    1.08    0.14
  -1   6  -7    1.10    0.27
   1   6   7    1.32    0.42
   1  -6  -7    0.82    0.24
  -1  -6   7    1.38    0.29
   2   6  -7   11.77    0.68
   2  -6   7   10.10    0.64
  -2  -6  -7   10.77    0.63
  -2   6   7   10.63    0.51
   2  -6   7   10.00    0.58
   2  -6  -7    9.98    0.67
   2  -6  -7    9.71    0.60
  -2   6  -7   10.69    0.67
   2   6   7    9.87    0.43
   2   6   7   12.11    0.89
  -2  -6   7    9.08    0.63
   3  -6   7    1.51    0.35
  -3   6   7    1.24    0.23
  -3  -6  -7    1.10    0.29
   3  -6   7    1.17    0.24
   3   6  -7    0.99    0.28
  -3  -6   7    1.44    0.31
   3   6   7    2.35    0.61
   3  -6  -7    0.98    0.26
   3  -6  -7    0.66    0.30
  -3   6  -7    1.49    0.34
  -4  -6  -7    4.20    0.47
  -4   6   7    3.44    0.38
  -4  -6  -7    3.36    0.34
   4   6  -7    2.89    0.26
   4  -6   7    3.72    0.52
   4  -6   7    3.96    0.38
   4   6  -7    3.80    0.46
  -4   6  -7    3.63    0.48
   4  -6  -7    3.14    0.39
  -4  -6   7    3.14    0.44
   4   6   7    3.57    0.64
   4  -6  -7    4.01    0.52
  -5   6   7   49.08    1.86
  -5  -6  -7   47.54    1.77
  -5  -6  -7   50.45    1.91
   5   6  -7   47.14    1.93
   5  -6   7   46.45    2.06
   5  -6  -7   47.18    1.80
   5   6   7   48.12    2.14
  -5  -6   7   48.14    1.91
  -5   6  -7   47.55    1.95
   5  -6  -7   45.41    2.06
  -6  -6  -7   17.47    0.95
  -6  -6  -7   17.10    0.87
  -6   6   7   17.29    0.94
   6   6  -7   19.08    1.03
   6  -6   7   15.62    1.07
   6  -6  -7   19.69    1.13
  -6  -6   7   19.28    0.96
   6   6   7   17.45    1.15
  -6   6  -7   17.01    1.02
  -7   6   7    6.65    0.68
  -7  -6  -7    7.15    0.64
   7   6  -7    8.69    0.79
  -7  -6  -7    5.95    0.62
   7  -6   7    6.13    0.79
   7  -6  -7    7.24    0.79
   7   6   7    6.26    0.79
  -7   6  -7    5.64    0.68
  -7  -6   7    7.27    0.67
  -8   6   7    7.91    0.81
   8  -6   7    9.16    0.97
   8   6  -7   10.78    0.94
  -8  -6  -7    9.51    0.80
   8   6   7   10.05    1.02
   8  -6  -7    9.97    1.01
  -8  -6   7    9.75    0.82
  -8   6  -7    9.30    0.89
   9  -6   7    1.65    0.53
   9   6  -7    1.00    0.45
  -9   6   7    0.62    0.42
  -9  -6  -7    0.37    0.39
   9   6   7    0.27    0.52
  -9   6  -7    0.19    0.47
   9  -6  -7    0.99    0.53
 -10   6   7   -0.02    0.46
  10   6  -7    0.18    0.46
  10  -6   7   -0.01    0.56
 -10   6  -7    0.28    0.51
  10   6   7    0.06    0.59
  10  -6  -7    1.01    0.62
 -11   6   7    3.39    0.76
  11   6   7    3.61    0.87
   0   7   7   26.84    0.94
   0  -7   7   26.35    1.03
   0   7   7   30.01    1.33
   0   7  -7   24.59    1.17
   0  -7  -7   28.16    1.19
   0  -7   7   26.34    1.15
   1  -7   7   38.39    1.51
   1  -7   7   40.61    1.54
  -1   7   7   39.86    1.37
   1   7  -7   37.81    1.58
  -1  -7  -7   42.16    1.60
  -1   7   7   37.14    1.71
  -1  -7   7   38.56    1.57
   1   7   7   38.62    1.31
   1   7   7   39.97    1.74
   1  -7  -7   39.99    1.57
  -1   7  -7   38.69    1.60
   2   7  -7   -0.22    0.23
   2  -7   7    0.09    0.22
  -2  -7  -7    0.04    0.20
   2  -7   7   -0.06    0.18
  -2   7   7   -0.02    0.15
  -2  -7   7   -0.06    0.19
   2  -7  -7    0.15    0.19
   2   7   7    0.24    0.12
   2   7   7    0.25    0.40
   2  -7  -7   -0.01    0.25
  -2   7  -7    0.13    0.28
  -3   7   7    1.27    0.26
   3  -7   7    1.03    0.26
   3  -7   7    1.32    0.33
  -3  -7  -7    1.43    0.31
   3   7  -7    0.90    0.32
   3   7   7    1.39    0.52
   3  -7  -7    1.39    0.36
   3  -7  -7    0.84    0.25
   3   7   7    1.10    0.20
  -3   7  -7    0.86    0.35
  -3  -7   7    1.31    0.31
  -4  -7  -7    1.56    0.34
   4   7  -7    1.34    0.36
  -4   7   7    1.97    0.31
   4  -7   7    1.37    0.39
   4  -7   7    2.28    0.31
   4  -7  -7    1.96    0.42
  -4   7  -7    2.94    0.47
   4  -7  -7    2.24    0.34
   4   7   7    2.05    0.64
  -4  -7   7    2.46    0.43
   4   7   7    2.09    0.28
  -5  -7  -7   19.35    0.89
   5  -7   7   18.44    1.08
  -5  -7  -7   17.80    0.97
  -5   7   7   20.51    0.95
   5   7  -7   16.71    0.97
   5  -7  -7   20.08    1.12
   5   7   7   16.63    1.18
  -5   7  -7   18.02    1.03
  -5  -7   7   17.66    0.97
   5  -7  -7   18.52    0.90
  -6  -7  -7    1.70    0.37
   6  -7   7    0.87    0.40
  -6   7   7    1.51    0.38
  -6  -7  -7    1.69    0.35
   6   7  -7    1.91    0.41
  -6   7  -7    2.10    0.45
   6   7   7    2.17    0.56
  -6  -7   7    1.86    0.40
   6  -7  -7    1.47    0.46
  -7   7   7    2.15    0.46
   7   7  -7    2.65    0.52
  -7  -7  -7    1.64    0.40
  -7  -7  -7    1.88    0.40
   7  -7   7    2.04    0.54
   7  -7  -7    1.93    0.51
  -7   7  -7    2.39    0.53
  -7  -7   7    3.56    0.49
   7   7   7    1.33    0.55
   8   7  -7   29.11    1.48
  -8  -7  -7   29.69    1.40
   8  -7   7   28.36    1.64
  -8   7   7   27.47    1.43
  -8   7  -7   28.41    1.50
   8  -7  -7   28.88    1.61
  -8  -7   7   27.38    1.37
   8   7   7   31.20    1.64
   9  -7   7    2.02    0.63
   9   7  -7    2.21    0.59
  -9   7   7    1.34    0.52
   9  -7  -7    0.84    0.58
  -9   7  -7    1.04    0.51
   9   7   7    1.44    0.61
  10   7  -7    3.39    0.67
 -10   7   7    4.56    0.75
  10  -7   7    5.30    0.92
 -10   7  -7    3.35    0.71
  10  -7  -7    4.17    0.84
  10   7   7    4.39    0.82
   0   8   7   -0.11    0.13
   0  -8   7   -0.45    0.20
   0   8   7    0.00    0.33
   0   8  -7    0.03    0.25
   0  -8  -7    0.18    0.19
   0  -8   7    0.00    0.13
  -1   8   7    2.87    0.28
  -1  -8  -7    2.65    0.41
   1  -8   7    3.38    0.41
  -1   8   7    3.28    0.52
   1  -8   7    2.38    0.30
   1   8  -7    3.06    0.46
  -1  -8   7    3.31    0.46
  -1   8  -7    2.90    0.45
   1   8   7    3.03    0.24
   1  -8  -7    1.89    0.35
   1   8   7    3.79    0.58
   2  -8   7   21.36    0.99
  -2   8   7   21.14    0.89
   2  -8   7   21.48    0.99
   2   8  -7   20.21    1.04
  -2  -8  -7   20.44    1.03
   2   8   7   22.42    1.24
  -2   8  -7   20.79    1.05
   2   8   7   20.68    0.81
  -2  -8   7   21.02    1.05
   2  -8  -7   21.39    1.01
   2  -8  -7   22.93    1.15
   3  -8   7    4.53    0.51
   3   8  -7    4.92    0.56
  -3  -8  -7    3.85    0.50
  -3   8   7    4.38    0.41
   3  -8   7    3.56    0.41
   3  -8  -7    4.88    0.59
  -3   8  -7    3.88    0.52
  -3  -8   7    4.32    0.51
   3   8   7    4.57    0.73
   3  -8  -7    4.02    0.46
   3   8   7    4.58    0.35
   4   8  -7    8.49    0.74
  -4  -8  -7   10.18    0.80
   4  -8   7    9.55    0.71
  -4   8   7    9.12    0.60
   4  -8   7    9.04    0.57
   4   8   7    9.04    0.55
  -4   8  -7    9.15    0.79
   4  -8  -7    8.93    0.63
   4   8   7    9.40    0.96
   4  -8  -7    8.58    0.81
  -4  -8   7   10.40    0.81
   5  -8   7   21.32    1.20
   5   8  -7   21.87    1.16
  -5  -8  -7   21.05    1.14
  -5   8   7   22.70    1.08
   5  -8  -7   23.33    1.25
   5  -8  -7   22.54    1.04
  -5  -8   7   22.93    1.14
  -5   8  -7   22.13    1.19
   5   8   7   22.70    1.01
   5   8   7   22.13    1.33
   6  -8   7    4.00    0.61
  -6  -8  -7    4.80    0.57
  -6   8   7    4.97    0.56
  -6  -8  -7    3.67    0.45
   6   8  -7    4.15    0.56
   6  -8  -7    3.67    0.61
   6   8   7    4.40    0.69
  -6  -8   7    4.77    0.58
  -6   8  -7    4.02    0.57
  -7   8   7    3.67    0.54
  -7  -8  -7    3.05    0.46
   7  -8   7    3.05    0.60
   7   8  -7    4.37    0.60
  -7  -8  -7    4.19    0.55
  -7  -8   7    3.48    0.52
   7   8   7    3.63    0.65
  -7   8  -7    2.27    0.53
   7  -8  -7    3.36    0.60
   8   8  -7    0.55    0.38
  -8   8   7    0.41    0.39
   8  -8   7    1.17    0.53
  -8   8  -7    1.07    0.49
  -8  -8   7    0.60    0.38
   8   8   7    1.12    0.51
   8  -8  -7   -0.14    0.39
  -9   8   7    2.00    0.56
   9   8  -7    2.05    0.57
   9  -8   7    1.56    0.59
   9  -8  -7    1.08    0.59
  -9   8  -7    2.29    0.62
   9   8   7    1.02    0.56
  10   8  -7    0.70    0.47
 -10   8   7    1.23    0.58
  10  -8   7    0.27    0.55
 -10   8  -7    0.88    0.53
  10   8   7    1.17    0.72
  10  -8  -7    0.36    0.60
   0   9   7   15.87    0.97
   0   9  -7   17.38    0.94
   0  -9   7   16.04    0.87
   0   9   7   14.59    0.67
   0  -9  -7   15.63    0.87
   1  -9   7    6.20    0.47
  -1   9   7    7.14    0.72
  -1   9   7    6.50    0.46
  -1  -9  -7    6.70    0.63
   1  -9   7    8.00    0.65
   1   9  -7    7.58    0.69
  -1   9  -7    7.16    0.66
   1  -9  -7    6.97    0.62
   1   9   7    7.93    0.78
  -1  -9   7    6.56    0.61
  -2   9   7    4.47    0.62
   2  -9   7    4.36    0.45
  -2  -9  -7    4.12    0.51
   2   9  -7    5.16    0.58
  -2   9   7    5.58    0.44
   2  -9   7    3.81    0.44
  -2  -9   7    6.68    0.64
  -2   9  -7    4.41    0.57
   2  -9  -7    5.26    0.53
   2   9   7    4.20    0.67
  -3  -9  -7    6.98    0.69
   3   9  -7    8.79    0.77
  -3   9   7    8.25    0.56
   3  -9   7    8.70    0.70
   3  -9   7    8.00    0.61
   3  -9  -7    7.38    0.64
   3  -9  -7    7.36    0.74
   3   9   7    8.72    0.89
  -3  -9   7    7.94    0.71
  -3   9  -7    7.31    0.71
   4   9  -7   31.44    1.47
  -4  -9  -7   31.61    1.47
   4  -9   7   32.05    1.30
   4  -9   7   33.80    1.50
  -4   9   7   30.15    1.33
  -4  -9   7   30.69    1.45
  -4   9  -7   34.07    1.52
   4  -9  -7   31.77    1.37
   4   9   7   31.47    1.68
   4  -9  -7   33.69    1.61
   5   9  -7   13.06    0.89
  -5   9   7   16.49    0.88
  -5  -9  -7   16.07    0.93
   5  -9   7   15.69    1.00
  -5   9  -7   14.91    0.98
   5  -9  -7   13.83    1.00
   5  -9  -7   15.49    0.85
  -5  -9   7   16.27    0.94
   5   9   7   16.64    1.14
   6  -9   7    0.95    0.42
  -6   9   7    0.73    0.33
   6   9  -7    0.89    0.37
  -6  -9  -7    0.69    0.32
   6  -9  -7    0.52    0.36
   6   9   7    1.01    0.52
  -6   9  -7    0.88    0.42
  -6  -9   7    0.83    0.35
  -7  -9  -7    0.46    0.34
  -7   9   7    0.31    0.34
   7  -9   7    0.97    0.51
   7   9  -7    0.42    0.36
  -7   9  -7    0.19    0.38
   7   9   7    0.67    0.48
   7  -9  -7    0.41    0.43
  -7  -9   7    0.77    0.37
   8   9  -7    1.64    0.54
  -8   9   7    0.91    0.47
   8  -9   7    1.06    0.53
  -8   9  -7    0.75    0.43
  -8  -9   7    0.97    0.43
   8   9   7    0.77    0.51
   8  -9  -7    1.19    0.55
   9   9  -7    1.37    0.53
  -9   9   7    1.26    0.52
   9  -9   7    0.54    0.57
   9  -9  -7    0.52    0.57
   9   9   7    1.23    0.58
  -9   9  -7    0.73    0.52
  10  -9   7   -0.50    0.59
 -10   9   7    1.05    0.59
  10   9  -7    0.14    0.44
 -10   9  -7    0.93    0.63
  10  -9  -7   -0.15    0.61
   0 -10  -7   -0.13    0.21
   0  10  -7    0.11    0.27
   0  10   7   -0.47    0.35
   0 -10   7   -0.29    0.23
  -1  10   7    3.63    0.36
  -1  10   7    3.70    0.55
  -1 -10  -7    2.25    0.43
   1 -10   7    2.47    0.39
   1  10  -7    3.80    0.54
  -1 -10   7    2.45    0.42
  -1  10  -7    3.07    0.48
   1 -10  -7    3.41    0.46
   1  10   7    3.67    0.60
  -2  10   7   17.19    1.09
   2 -10   7   19.25    0.90
  -2  10   7   17.51    0.84
   2  10  -7   18.39    1.02
   2 -10   7   16.72    0.90
  -2 -10  -7   18.55    1.00
   2 -10  -7   16.11    0.90
  -2 -10   7   17.07    0.98
   2  10   7   17.95    1.18
  -2  10  -7   16.64    1.02
   3  10  -7    5.19    0.62
  -3 -10  -7    6.53    0.68
   3 -10   7    6.83    0.61
   3 -10   7    5.94    0.55
  -3  10   7    6.77    0.56
  -3 -10   7    7.98    0.75
   3  10   7    7.49    0.86
   3 -10  -7    7.63    0.77
  -3  10  -7    4.75    0.61
   3 -10  -7    7.44    0.66
  -4 -10  -7    5.39    0.63
  -4  10   7    4.46    0.50
   4  10  -7    5.01    0.62
   4 -10   7    4.68    0.49
   4 -10   7    4.74    0.58
   4  10   7    5.19    0.77
  -4  10  -7    4.36    0.60
  -4 -10   7    5.48    0.65
   4 -10  -7    5.37    0.69
   4 -10  -7    4.01    0.49
   5  10  -7    7.00    0.72
   5 -10   7    8.37    0.80
  -5 -10  -7    6.02    0.68
  -5  10   7    6.39    0.63
  -5 -10   7    7.21    0.73
   5  10   7    7.37    0.85
   5 -10  -7    6.17    0.74
  -5  10  -7    7.59    0.76
  -6 -10  -7    9.62    0.87
  -6  10   7   10.68    0.86
   6 -10   7   10.66    0.96
   6  10  -7    9.35    0.87
  -6  10  -7    9.12    0.89
   6 -10  -7    9.49    0.98
   6  10   7   10.74    1.01
  -6 -10   7    8.61    0.83
   7  10  -7    1.14    0.46
  -7  10   7    0.87    0.43
  -7 -10  -7    1.07    0.40
   7 -10   7    0.98    0.48
  -7 -10   7    1.85    0.44
   7  10   7    2.21    0.60
   7 -10  -7    0.71    0.44
  -7  10  -7    0.77    0.43
  -8  10   7    4.16    0.67
   8  10  -7    2.52    0.57
   8 -10   7    3.37    0.68
  -8 -10  -7    3.01    0.58
   8 -10  -7    1.93    0.63
  -8 -10   7    2.80    0.52
  -8  10  -7    3.53    0.69
   8  10   7    3.09    0.65
   9  10  -7    1.54    0.55
  -9  10   7    1.36    0.55
   9 -10  -7    1.02    0.61
  -9  10  -7    1.57    0.59
   0 -11  -7    1.09    0.34
   0 -11   7    1.45    0.36
   0  11   7    1.87    0.52
   0  11  -7    1.26    0.39
  -1 -11  -7   12.78    0.83
   1  11  -7   10.58    0.88
  -1  11   7   12.88    1.03
   1 -11   7   12.31    0.78
  -1 -11   7   11.22    0.89
   1 -11  -7   11.62    0.77
   1  11   7   13.31    1.02
  -1  11  -7   11.12    0.90
  -2 -11  -7    2.80    0.46
   2 -11   7    3.85    0.48
  -2  11   7    3.36    0.59
   2  11  -7    3.60    0.53
  -2 -11   7    3.77    0.55
   2  11   7    3.68    0.68
   2 -11  -7    3.76    0.49
  -2  11  -7    4.36    0.58
  -3 -11  -7   11.45    0.92
   3 -11   7   11.19    0.75
   3 -11   7   10.15    0.69
   3  11  -7   10.71    0.89
  -3  11   7   11.22    0.69
   3 -11  -7    9.72    0.91
   3 -11  -7   10.22    0.71
  -3 -11   7   10.23    0.88
  -3  11  -7   12.14    0.97
   3  11   7   11.24    1.01
  -4 -11  -7    0.95    0.36
  -4  11   7    1.70    0.36
   4 -11   7    1.78    0.42
   4  11  -7    1.73    0.41
   4  11   7    0.59    0.60
   4 -11  -7    1.27    0.35
  -4 -11   7    1.15    0.37
   4 -11  -7    1.82    0.49
  -4  11  -7    1.35    0.45
   5 -11   7    5.76    0.69
  -5  11   7    5.84    0.63
   5  11  -7    7.03    0.74
  -5 -11  -7    5.49    0.67
   5 -11  -7    5.64    0.73
  -5  11  -7    5.98    0.73
   5  11   7    6.21    0.83
  -5 -11   7    5.97    0.69
  -6  11   7   -0.06    0.37
   6 -11   7    0.31    0.40
   6  11  -7    0.27    0.38
  -6 -11  -7   -0.52    0.30
   6  11   7    0.30    0.53
  -6  11  -7    0.18    0.42
   6 -11  -7    0.46    0.45
  -6 -11   7   -0.03    0.30
   7  11  -7    4.44    0.69
  -7  11   7    4.61    0.68
  -7 -11  -7    4.68    0.67
   7 -11   7    5.18    0.77
  -7  11  -7    4.82    0.75
   7  11   7    5.54    0.77
  -7 -11   7    4.20    0.62
   7 -11  -7    5.28    0.80
   8 -11   7   14.79    1.32
  -8 -11  -7   13.54    1.11
  -8  11   7   14.95    1.19
   8  11  -7   15.05    1.23
  -8 -11   7   14.28    0.98
   8 -11  -7   15.00    1.37
  -8  11  -7   12.98    1.21
   9 -11   7    0.31    0.61
  -9  11   7    0.90    0.60
   9  11  -7    0.35    0.51
  -9  11  -7    0.49    0.51
   9 -11  -7    1.92    0.69
   0 -12  -7   -0.05    0.27
   0  12   7   -0.25    0.40
   0  12  -7    0.54    0.33
   0 -12   7   -0.04    0.27
   1  12  -7    7.96    0.78
  -1  12   7    7.54    0.81
   1 -12   7    7.18    0.70
  -1 -12  -7    6.58    0.69
  -1 -12   7    5.93    0.66
   1 -12  -7    5.97    0.67
   1  12   7    5.65    0.78
  -1  12  -7    6.18    0.71
   2 -12   7    8.84    0.77
  -2  12   7   11.46    1.00
   2  12  -7   11.39    0.93
  -2 -12  -7    9.67    0.88
  -2 -12   7    9.59    0.86
  -2  12  -7   10.68    0.94
   2  12   7    9.46    0.96
   2 -12  -7   10.56    0.84
   3  12  -7    7.53    0.79
   3 -12   7    7.23    0.67
  -3 -12  -7    7.55    0.78
   3 -12  -7    6.45    0.66
  -3 -12   7    7.72    0.78
   3 -12  -7    6.39    0.78
   3  12   7    7.65    0.87
  -3  12  -7    6.82    0.77
  -4 -12  -7   13.74    0.92
   4 -12   7   15.21    0.94
   4  12  -7   14.74    0.98
   4 -12  -7   14.13    0.87
  -4 -12   7   13.97    0.94
   4 -12  -7   13.69    1.02
  -4  12  -7   14.40    1.14
   4  12   7   14.56    1.21
   5 -12   7    3.22    0.56
   5  12  -7    3.65    0.57
  -5 -12  -7    3.53    0.58
  -5 -12   7    2.86    0.53
   5  12   7    3.75    0.73
  -5  12  -7    3.51    0.63
   5 -12  -7    3.02    0.61
   6  12  -7    1.67    0.48
   6 -12   7    0.52    0.46
  -6 -12  -7    1.29    0.43
  -6  12  -7    0.67    0.47
  -6 -12   7    0.98    0.43
   6 -12  -7    0.94    0.50
   6  12   7    1.88    0.61
  -7 -12  -7    0.54    0.41
   7 -12   7    1.47    0.53
   7  12  -7    1.63    0.51
  -7 -12   7    1.39    0.43
  -7  12  -7    0.87    0.52
   7 -12  -7    0.08    0.47
  -8 -12  -7    0.67    0.56
   8 -12   7    0.47    0.53
   8  12  -7    0.39    0.50
  -8  12  -7   -0.18    0.49
  -8 -12   7   -0.54    0.40
   8 -12  -7   -0.59    0.49
   9 -12   7   -0.08    0.67
   0  13  -7   64.55    2.55
   0  13   7   57.29    2.65
   0 -13  -7   65.44    2.57
   0 -13   7   64.89    2.52
  -1  13   7    0.08    0.40
   1 -13   7    0.50    0.30
   1  13  -7    0.55    0.36
  -1 -13  -7    0.52    0.34
   1  13   7    0.89    0.52
  -1 -13   7    0.22    0.30
  -1  13  -7    1.21    0.43
   1 -13  -7    0.82    0.35
   2  13  -7    2.09    0.54
  -2 -13  -7    1.20    0.40
   2 -13   7    1.68    0.41
  -2  13   7    2.07    0.53
   2 -13  -7    1.66    0.41
  -2  13  -7    2.48    0.52
  -2 -13   7    2.28    0.47
   2  13   7    2.04    0.60
  -3 -13  -7    4.28    0.64
  -3  13   7    5.80    0.78
   3  13  -7    5.72    0.70
   3 -13   7    5.23    0.60
   3  13   7    4.97    0.77
   3 -13  -7    5.89    0.67
  -3 -13   7    7.26    0.79
  -3  13  -7    5.31    0.72
  -4 -13  -7    2.36    0.49
   4  13  -7    2.98    0.56
  -4  13  -7    2.96    0.58
  -4 -13   7    3.31    0.57
   4 -13  -7    1.88    0.44
   4 -13  -7    2.83    0.61
   4  13   7    3.11    0.74
   5  13  -7    7.13    0.81
  -5 -13  -7    7.61    0.83
   5  13   7    8.92    0.98
  -5  13  -7    7.06    0.88
   5 -13  -7    7.59    0.93
  -5 -13   7    8.19    0.87
   6  13  -7    5.00    0.70
  -6 -13  -7    4.87    0.69
   6 -13   7    5.39    0.76
  -6 -13   7    6.66    0.78
   6 -13  -7    5.03    0.82
  -6  13  -7    5.07    0.77
   7  13  -7    0.37    0.42
   7 -13   7    0.48    0.51
  -7 -13  -7   -0.70    0.40
  -7  13  -7    0.54    0.55
  -7 -13   7    0.11    0.39
   7 -13  -7    0.27    0.56
  -8 -13  -7    0.02    0.49
   8  13  -7   -0.02    0.47
   8 -13   7    0.48    0.60
  -8 -13   7   -0.80    0.39
   8 -13  -7    0.93    0.63
  -8  13  -7   -0.10    0.49
   0  14  -7    0.09    0.34
   0 -14   7   -0.15    0.28
   0 -14  -7   -0.13    0.35
   0  14   7   -0.85    0.43
   1  14  -7    7.38    0.79
  -1 -14  -7    6.26    0.73
   1 -14   7    6.07    0.69
  -1  14   7    6.85    0.83
   1 -14  -7    6.41    0.75
  -1 -14   7    8.05    0.81
   1  14   7    6.19    0.84
  -1  14  -7    7.95    0.82
  -2  14   7    4.44    0.72
   2  14  -7    2.76    0.58
   2 -14   7    3.11    0.50
  -2 -14  -7    3.37    0.58
   2  14   7    3.87    0.75
  -2 -14   7    3.72    0.58
  -2  14  -7    3.24    0.61
   2 -14  -7    3.28    0.57
  -3 -14  -7    5.81    0.73
   3  14  -7    3.68    0.61
   3 -14   7    4.00    0.56
  -3  14   7    5.01    0.78
   3  14   7    4.86    0.83
   3 -14  -7    3.45    0.55
  -3  14  -7    6.05    0.75
  -3 -14   7    5.59    0.73
   4  14  -7    1.94    0.49
  -4 -14  -7    2.23    0.50
  -4 -14   7    2.33    0.57
  -4  14  -7    1.96    0.60
   4  14   7    2.35    0.71
   4 -14  -7    2.10    0.58
   5  14  -7    6.40    0.78
  -5 -14  -7    5.66    0.75
   5 -14  -7    5.33    0.84
  -5  14  -7    5.61    0.84
  -5 -14   7    6.85    0.81
   6  14  -7    1.16    0.54
  -6 -14  -7    0.75    0.44
   6 -14  -7    1.56    0.65
  -6  14  -7    0.89    0.48
  -6 -14   7    1.23    0.44
   7  14  -7    0.47    0.49
  -7 -14  -7    1.49    0.54
   7 -14  -7    1.04    0.65
  -7  14  -7    2.24    0.68
  -7 -14   7    2.22    0.54
  -8 -14  -7   -0.03    0.54
   8 -14   7    0.24    0.63
  -8 -14   7    0.99    0.52
   0 -15   7    1.45    0.44
   0  15   7    0.50    0.60
   0 -15  -7    1.35    0.47
   0  15  -7    1.36    0.46
   1  15  -7    2.54    0.54
   1 -15   7    2.78    0.53
  -1  15   7    3.60    0.68
  -1 -15  -7    3.02    0.55
  -1  15  -7    3.68    0.63
   1  15   7    2.37    0.67
  -1 -15   7    2.39    0.54
   1 -15  -7    2.32    0.53
   2 -15   7    0.16    0.34
   2  15  -7    0.20    0.41
  -2  15   7    0.06    0.50
  -2 -15  -7   -0.48    0.33
  -2  15  -7    0.38    0.41
   2  15   7   -0.19    0.62
  -2 -15   7   -0.09    0.33
   2 -15  -7   -0.04    0.39
  -3 -15  -7    1.49    0.49
   3  15  -7    2.15    0.54
  -3  15   7    1.79    0.56
   3 -15  -7    2.32    0.52
   3  15   7    2.21    0.73
  -3  15  -7    2.42    0.61
  -3 -15   7    2.12    0.54
  -4 -15  -7    0.61    0.42
   4  15  -7    1.14    0.47
  -4  15   7    1.59    0.55
   4 -15  -7    1.05    0.54
  -4 -15   7    1.03    0.43
  -4  15  -7    0.95    0.52
   5  15  -7    0.60    0.50
  -5 -15  -7    0.94    0.48
   5 -15  -7   -0.20    0.52
  -5  15  -7   -0.32    0.42
  -5 -15   7    1.28    0.47
  -6 -15  -7    3.97    0.70
   6  15  -7    2.78    0.64
   6 -15  -7    4.48    0.85
  -6  15  -7    3.59    0.75
  -6 -15   7    2.79    0.60
   7  15  -7    3.65    0.71
  -7 -15  -7    3.14    0.68
   7 -15  -7    3.56    0.81
  -7 -15   7    3.90    0.71
  -7  15  -7    2.29    0.72
   0 -16  -7    0.11    0.38
   0  16  -7   -0.20    0.41
   0 -16   7   -0.04    0.34
   0  16   7   -0.42    0.55
   1 -16   7    0.46    0.40
  -1 -16  -7   -0.26    0.33
   1  16  -7    0.02    0.46
  -1  16   7   -0.60    0.45
  -1 -16   7    0.72    0.39
   1  16   7   -1.32    0.55
  -1  16  -7   -0.18    0.37
   1 -16  -7   -0.25    0.39
  -2  16   7    2.30    0.64
   2 -16   7    4.54    0.64
  -2 -16  -7    5.06    0.74
   2  16  -7    4.04    0.69
  -2 -16   7    4.39    0.68
   2 -16  -7    2.89    0.60
  -2  16  -7    3.65    0.71
   3  16  -7   -0.32    0.42
  -3 -16  -7    0.12    0.42
  -3  16   7   -0.32    0.51
  -3 -16   7   -0.38    0.36
  -3  16  -7   -0.08    0.46
   3 -16  -7   -0.61    0.41
  -4  16   7    1.65    0.60
   4  16  -7    1.77    0.53
  -4 -16  -7    1.59    0.52
  -4  16  -7    1.92    0.64
  -4 -16   7    1.71    0.53
  -5 -16  -7    0.37    0.47
   5  16  -7   -0.41    0.45
  -5 -16   7   -0.53    0.36
   5 -16  -7    0.12    0.60
  -5  16  -7   -0.43    0.45
  -6 -16  -7    2.61    0.63
   6  16  -7    2.54    0.64
  -6  16  -7    2.69    0.73
   6 -16  -7    2.69    0.75
  -6 -16   7    0.96    0.49
   0  17  -7    9.81    1.05
   0 -17  -7   11.07    1.09
   0 -17   7   10.14    1.00
   0  17   7   10.00    1.10
   1 -17   7    7.73    0.87
  -1 -17  -7    7.87    0.91
   1  17  -7    7.22    0.89
  -1  17   7    6.89    0.98
   1 -17  -7    7.20    0.90
  -1  17  -7    6.71    0.89
  -1 -17   7    7.25    0.84
   2 -17   7    1.02    0.51
   2  17  -7    1.29    0.51
  -2  17   7    1.17    0.62
  -2 -17  -7    1.41    0.55
  -2  17  -7    1.11    0.58
  -2 -17   7    0.27    0.41
   2 -17  -7    0.77    0.48
  -3  17   7   11.85    1.23
  -3 -17  -7    9.57    1.05
   3  17  -7   13.37    1.18
  -3 -17   7   12.35    1.16
  -3  17  -7   10.14    1.13
   4  17  -7    9.05    1.00
  -4  17   7    8.71    1.08
  -4 -17  -7    7.99    0.98
  -4  17  -7    9.48    1.06
  -4 -17   7    7.61    0.96
   5  17  -7    2.86    0.70
  -5 -17  -7    1.15    0.55
  -5  17   7    2.46    0.73
  -5 -17   7    2.62    0.61
  -5  17  -7    2.17    0.64
   0 -18  -7   -0.17    0.47
   0  18  -7   -0.68    0.50
   0 -18   7   -0.48    0.42
   1 -18   7   -0.31    0.47
  -1 -18  -7   -0.18    0.50
   1  18  -7    0.18    0.50
   1 -18  -7    0.46    0.49
  -1  18  -7    0.80    0.54
  -1 -18   7    0.04    0.43
  -2 -18  -7    0.84    0.51
   2  18  -7    0.99    0.57
  -2  18   7    0.64    0.61
  -2 -18   7    0.57    0.49
  -2  18  -7    1.31    0.58
   2 -18  -7    0.88    0.55
  -3  18   7    0.73    0.67
  -3 -18  -7   -0.31    0.47
   3  18  -7    0.99    0.55
  -3 -18   7    0.24    0.51
  -3  18  -7    0.06    0.55
  -4 -18  -7    2.10    0.63
   4  18  -7    1.84    0.61
  -4  18   7    1.28    0.66
  -4 -18   7    1.45    0.61
  -4  18  -7    0.74    0.64
   0 -19  -7    0.82    0.58
   0  19  -7    0.29    0.57
   0 -19   7    1.08    0.55
   1 -19   7    1.84    0.57
   1  19  -7    1.78    0.70
  -1 -19  -7    2.31    0.69
  -1 -19   7    1.27    0.62
  -1  19  -7    3.04    0.69
   1 -19  -7    1.58    0.61
   2  19  -7    1.41    0.69
  -2 -19  -7    1.92    0.66
  -2 -19   7    0.42    0.55
  -2  19  -7    2.04    0.68
   2 -19  -7    1.68    0.59
   3  19  -7    0.27    0.59
   0   0   8  180.83    6.24
   0   0  -8  184.67    5.77
   0   0  -8  173.14    5.93
   1   0   8    0.25    0.39
  -1   0  -8    0.03    0.14
   1   0  -8   -0.20    0.15
   1   0  -8   -0.04    0.12
  -1   0   8    0.00    0.24
  -1   0  -8   -0.08    0.16
   2   0  -8   16.43    0.82
   2   0   8   18.79    1.07
  -2   0   8   18.32    0.87
   2   0  -8   17.60    0.74
  -2   0  -8   17.58    0.72
  -2   0  -8   17.38    0.81
   3   0  -8   -0.12    0.20
  -3   0  -8    0.05    0.16
  -3   0  -8   -0.02    0.16
   3   0  -8    0.19    0.20
   3   0   8   -0.28    0.38
   3   0  -8   -0.02    0.16
   4   0  -8    1.71    0.32
   4   0   8    2.02    0.47
   4   0  -8    1.60    0.30
   4   0  -8    1.58    0.29
  -4   0  -8    1.62    0.28
  -4   0  -8    1.48    0.29
  -5   0  -8   -0.29    0.20
   5   0   8   -0.20    0.43
  -5   0  -8   -0.04    0.22
   5   0  -8    0.20    0.26
   5   0  -8    0.22    0.25
   5   0  -8    0.04    0.21
  -6   0   8    2.90    0.40
   6   0   8    3.80    0.64
   6   0  -8    2.51    0.42
  -6   0  -8    2.44    0.35
  -6   0  -8    3.02    0.42
   6   0  -8    2.63    0.43
  -7   0  -8    0.09    0.28
   7   0  -8   -0.14    0.32
   7   0   8   -0.11    0.38
  -7   0   8    0.17    0.29
  -8   0  -8    0.35    0.34
   8   0   8    0.44    0.42
  -8   0   8    0.39    0.36
   8   0  -8    0.15    0.39
   9   0  -8   -0.26    0.43
  -9   0  -8    0.21    0.38
   9   0   8    0.22    0.47
  -9   0   8    0.03    0.39
 -10   0  -8    1.11    0.52
  10   0  -8    1.33    0.56
 -10   0   8    2.13    0.61
  10   0   8    1.15    0.66
  11   0   8    0.00    0.63
 -11   0   8   -0.04    0.53
 -11   0  -8    0.28    0.52
   0   1   8    0.31    0.31
   0  -1  -8    0.10    0.16
   0   1  -8    0.07    0.19
   0  -1  -8   -0.04    0.11
   0  -1   8    0.16    0.32
   0   1  -8    0.01    0.15
   1   1  -8   35.20    1.35
   1  -1   8   33.69    1.46
  -1  -1  -8   33.56    1.32
  -1   1   8   32.70    1.40
  -1  -1  -8   34.69    1.16
   1   1  -8   33.38    1.23
  -1  -1   8   30.72    1.34
  -1   1  -8   36.46    1.24
   1   1   8   31.15    1.45
   1  -1  -8   32.66    1.33
  -1   1  -8   33.60    1.31
   1  -1  -8   33.27    1.17
  -2  -1  -8   38.53    1.49
  -2  -1  -8   39.82    1.36
   2  -1   8   38.08    1.67
   2   1  -8   38.85    1.51
  -2   1   8   39.76    1.61
   2   1  -8   38.30    1.43
  -2  -1   8   40.16    1.55
   2   1   8   38.04    1.69
  -2   1  -8   38.71    1.42
  -2   1  -8   39.89    1.48
   2  -1  -8   37.44    1.50
   2  -1  -8   38.37    1.39
  -3  -1  -8   24.08    0.93
   3   1  -8   23.48    1.04
   3  -1   8   24.19    1.20
   3   1  -8   24.14    0.99
   3   1  -8   22.92    1.03
  -3  -1  -8   22.30    1.00
  -3   1  -8   23.86    0.97
   3  -1  -8   25.37    1.04
   3  -1  -8   23.16    0.96
   3   1   8   20.46    1.17
  -3   1  -8   22.79    0.98
   3  -1  -8   23.98    1.09
   4   1  -8    3.29    0.39
   4   1  -8    3.91    0.44
   4  -1   8    3.47    0.55
  -4  -1  -8    3.65    0.41
  -4  -1  -8    3.20    0.35
   4   1  -8    3.45    0.41
   4  -1  -8    3.59    0.44
   4   1   8    3.33    0.55
  -4   1  -8    3.37    0.36
  -4   1  -8    3.10    0.38
   4  -1  -8    3.96    0.43
   4  -1  -8    3.96    0.41
  -5  -1  -8   22.07    1.00
  -5  -1  -8   23.56    1.01
   5   1  -8   24.43    1.12
   5  -1   8   23.10    1.28
   5   1  -8   22.40    1.08
   5  -1  -8   23.49    1.07
  -5   1  -8   21.38    1.04
   5   1   8   21.36    1.25
   5  -1  -8   24.35    1.17
  -5   1  -8   22.32    0.97
  -5  -1   8   22.21    1.03
   5  -1  -8   23.97    1.07
  -6  -1  -8   21.48    0.98
  -6  -1  -8   22.00    1.03
   6  -1   8   20.60    1.22
  -6   1   8   22.57    1.08
  -6   1   8   21.82    0.98
   6   1  -8   20.09    1.09
   6   1  -8   20.17    1.06
  -6   1  -8   21.29    1.05
   6   1   8   19.17    1.21
   6  -1  -8   21.85    1.15
  -6  -1   8   22.39    1.01
  -7  -1  -8    8.71    0.73
   7  -1   8    9.22    0.94
  -7   1   8    9.71    0.82
   7   1  -8    8.31    0.77
   7   1  -8   10.43    0.84
  -7  -1   8    8.30    0.67
   7   1   8    8.39    0.91
   7  -1  -8    8.33    0.80
  -7   1  -8    7.97    0.73
   8   1  -8    5.04    0.65
  -8  -1  -8    5.87    0.64
  -8   1   8    5.83    0.68
   8  -1   8    5.54    0.78
   8   1   8    4.72    0.76
  -8  -1   8    6.72    0.74
  -8   1  -8    5.20    0.62
   8  -1  -8    5.48    0.71
  -9  -1  -8    2.55    0.57
   9   1  -8    3.68    0.64
   9  -1   8    2.33    0.66
  -9   1   8    2.51    0.59
  -9  -1   8    3.77    0.65
   9  -1  -8    2.99    0.65
  -9   1  -8    2.51    0.55
   9   1   8    3.75    0.72
 -10  -1  -8    1.40    0.55
  10  -1   8    2.26    0.69
 -10   1   8    2.12    0.58
  10   1   8    2.85    0.73
  10  -1  -8    1.68    0.67
 -10  -1   8    2.83    0.64
 -10   1  -8    2.06    0.55
 -11  -1  -8    2.42    0.64
  11  -1   8    2.71    0.77
 -11   1   8    2.48    0.72
 -11   1  -8    3.24    0.68
 -11  -1   8    2.50    0.67
  11  -1  -8    3.69    0.80
  11   1   8    2.53    0.83
   0   2  -8   15.25    0.69
   0   2  -8   14.59    0.75
   0   2   8   15.96    0.89
   0  -2   8   15.74    0.84
   0  -2  -8   14.20    0.73
   1  -2   8  114.39    4.18
   1   2  -8  120.56    3.89
  -1  -2  -8  120.70    3.73
  -1  -2  -8  118.36    3.98
  -1   2   8  110.86    4.20
   1   2  -8  119.72    4.00
  -1  -2   8  117.85    4.11
  -1   2  -8  116.07    3.88
  -1   2  -8  117.94    3.97
   1   2   8  109.07    4.22
   1  -2  -8  119.30    3.77
   1  -2  -8  119.72    3.99
   2  -2   8   31.66    1.46
  -2  -2  -8   32.49    1.16
  -2  -2  -8   35.03    1.34
  -2   2   8   33.82    1.45
   2   2  -8   33.39    1.29
   2   2  -8   33.30    1.36
  -2   2  -8   33.36    1.30
  -2   2  -8   31.24    1.27
   2  -2  -8   33.47    1.34
   2   2   8   34.45    1.56
  -2  -2   8   33.64    1.34
   2  -2  -8   34.75    1.21
   3   2  -8   38.60    1.52
  -3  -2  -8   37.43    1.34
   3   2  -8   36.03    1.44
   3  -2   8   35.62    1.63
  -3  -2  -8   37.20    1.47
   3  -2  -8   38.26    1.59
   3  -2  -8   39.08    1.49
  -3   2  -8   37.50    1.42
   3   2   8   36.96    1.69
   3  -2  -8   37.28    1.39
  -3   2  -8   38.59    1.44
   4  -2   8    8.97    0.78
   4   2  -8    7.16    0.57
   4   2  -8    7.19    0.56
  -4  -2  -8    7.17    0.46
  -4   2   8    8.35    0.53
  -4  -2  -8    7.02    0.57
  -4  -2   8    7.71    0.61
  -4   2  -8    7.70    0.54
   4  -2  -8    8.40    0.62
  -4   2  -8    6.60    0.50
   4  -2  -8    6.58    0.52
   4  -2  -8    6.22    0.60
   4   2   8    8.20    0.82
   5   2  -8   13.84    0.76
   5   2  -8   12.74    0.74
  -5  -2  -8   12.03    0.69
   5  -2   8   13.67    0.97
  -5   2   8   12.80    0.75
  -5  -2  -8   13.22    0.72
  -5  -2   8   13.29    0.74
   5  -2  -8   12.48    0.72
  -5   2  -8   12.94    0.76
   5   2   8   14.26    1.09
   5  -2  -8   13.58    0.84
  -5   2  -8   13.99    0.68
   6  -2   8    1.88    0.50
   6   2  -8    1.84    0.39
  -6  -2  -8    1.14    0.30
   6   2  -8    1.72    0.36
  -6  -2  -8    1.33    0.33
  -6   2   8    1.43    0.36
   6  -2  -8    1.32    0.33
  -6  -2   8    1.20    0.31
   6   2   8    1.82    0.54
  -6   2  -8    0.61    0.33
   6  -2  -8    0.98    0.37
  -7  -2  -8    7.18    0.64
  -7   2   8    8.36    0.75
   7  -2   8    6.92    0.82
   7   2  -8    7.86    0.76
   7   2  -8    7.46    0.71
  -7  -2   8    7.98    0.64
   7   2   8    7.56    0.88
   7  -2  -8    6.61    0.75
  -7   2  -8    7.15    0.70
  -8   2   8    1.89    0.46
   8   2  -8    1.37    0.42
   8   2  -8    1.46    0.43
  -8  -2  -8    1.28    0.42
   8  -2   8    1.23    0.47
   8   2   8    1.90    0.58
  -8   2  -8    1.29    0.43
   8  -2  -8    1.04    0.44
   9  -2   8    1.05    0.52
  -9  -2  -8    0.55    0.39
  -9   2   8    0.87    0.41
   9   2   8   -0.02    0.48
  -9  -2   8    0.39    0.46
   9  -2  -8    0.51    0.47
  -9   2  -8    0.39    0.40
  10  -2   8    0.28    0.55
 -10  -2  -8    0.88    0.48
 -10   2   8    1.28    0.56
  10  -2  -8    0.76    0.59
  10   2   8    1.32    0.63
 -10  -2   8    0.90    0.56
 -10   2  -8    0.20    0.44
  11  -2   8    0.14    0.66
 -11   2   8    1.39    0.65
 -11  -2  -8    1.26    0.63
 -11  -2   8    0.90    0.53
  11   2   8    1.68    0.73
 -11   2  -8    1.49    0.60
  11  -2  -8    0.76    0.77
   0  -3  -8    0.13    0.16
   0   3  -8    0.06    0.17
   0  -3   8    0.29    0.34
   0   3  -8    0.02    0.17
   0   3   8   -0.09    0.29
  -1  -3  -8   13.01    0.68
   1   3  -8   11.67    0.69
  -1   3   8   12.35    0.48
   1  -3   8   11.82    0.79
   1   3  -8   13.75    0.66
  -1   3   8   11.72    0.76
  -1   3  -8   12.83    0.65
  -1   3  -8   12.91    0.68
  -1  -3   8   13.45    0.70
   1   3   8   11.96    0.86
   1  -3  -8   11.83    0.67
  -2   3   8   13.77    0.82
  -2   3   8   12.37    0.59
  -2  -3  -8   14.42    0.73
   2   3  -8   13.14    0.69
  -2  -3  -8   13.45    0.53
   2   3  -8   15.07    0.77
   2  -3   8   14.06    0.82
   2  -3  -8   14.32    0.72
   2   3   8   15.43    1.01
  -2  -3   8   13.31    0.68
  -2   3  -8   15.50    0.71
  -2   3  -8   12.79    0.68
   3   3  -8    3.17    0.38
   3  -3   8    4.06    0.52
  -3   3   8    3.88    0.35
  -3  -3  -8    3.43    0.28
  -3  -3  -8    3.26    0.38
   3   3   8    3.83    0.63
  -3  -3   8    3.55    0.36
  -3   3  -8    3.38    0.40
   3  -3  -8    2.92    0.42
  -3   3  -8    3.98    0.39
  -3  -3   8    3.60    0.42
   3  -3  -8    4.59    0.44
   4   3  -8    5.85    0.53
  -4  -3  -8    5.62    0.43
   4  -3   8    5.40    0.63
  -4   3   8    6.21    0.49
  -4  -3  -8    5.77    0.52
   4   3  -8    5.18    0.46
   4   3   8    6.10    0.76
  -4  -3   8    5.75    0.53
   4  -3  -8    5.43    0.57
  -4   3  -8    5.29    0.51
  -4   3  -8    6.16    0.48
   4  -3  -8    5.93    0.51
  -5  -3  -8    8.11    0.63
  -5   3   8    8.75    0.63
   5  -3   8    6.47    0.71
   5   3  -8    5.18    0.50
   5   3  -8    8.38    0.67
  -5  -3  -8    6.27    0.51
  -5   3  -8    6.87    0.61
   5   3   8    7.27    0.79
   5  -3  -8    5.93    0.64
  -5  -3   8    7.74    0.62
  -5   3  -8    6.14    0.49
   5  -3  -8    6.81    0.56
  -6   3   8    3.34    0.46
   6   3  -8    2.91    0.42
   6  -3   8    3.36    0.57
  -6  -3  -8    2.70    0.39
  -6  -3  -8    3.37    0.43
   6   3  -8    2.34    0.41
   6  -3  -8    3.33    0.42
  -6  -3   8    3.15    0.43
   6   3   8    4.17    0.66
  -6   3  -8    2.37    0.44
   6  -3  -8    2.95    0.50
   7   3  -8   15.66    1.01
  -7   3   8   16.07    0.99
   7  -3   8   17.52    1.14
  -7  -3  -8   17.50    0.92
   7   3  -8   16.62    0.97
  -7  -3   8   16.92    0.90
   7  -3  -8   16.68    1.07
   7   3   8   17.50    1.18
  -7   3  -8   16.47    0.97
  -8   3   8    4.23    0.59
   8   3  -8    4.98    0.66
  -8  -3  -8    5.09    0.59
   8  -3   8    4.56    0.77
   8   3   8    4.90    0.75
   8  -3  -8    4.26    0.67
  -8   3  -8    4.10    0.59
  -9   3   8   -0.22    0.33
  -9  -3  -8    0.40    0.41
   9   3  -8   -0.19    0.39
   9  -3   8    0.71    0.45
   9   3   8   -0.42    0.48
   9  -3  -8    0.28    0.48
  -9   3  -8    0.23    0.43
 -10   3   8    1.08    0.55
  10  -3   8    2.24    0.64
 -10  -3  -8    0.52    0.46
  10   3   8    1.03    0.66
 -10   3  -8    1.05    0.50
  10  -3  -8    1.57    0.64
 -10  -3   8    1.91    0.57
 -11  -3  -8    0.51    0.53
 -11   3   8    0.17    0.57
  11  -3   8    0.71    0.65
  11  -3  -8    0.54    0.71
  11   3   8    1.93    0.74
 -11   3  -8    0.34    0.59
 -11  -3   8    0.84    0.56
   0  -4   8    9.51    0.64
   0   4   8   11.49    0.78
   0  -4  -8    9.00    0.56
   0   4  -8    9.74    0.58
   0   4  -8    9.42    0.58
   1   4  -8    2.10    0.32
  -1   4   8    2.25    0.17
  -1   4   8    2.97    0.46
   1   4  -8    2.19    0.35
   1  -4   8    1.71    0.35
  -1  -4  -8    1.78    0.31
  -1   4  -8    2.06    0.33
   1  -4  -8    1.69    0.30
  -1   4  -8    2.35    0.34
   1   4   8    2.53    0.50
  -1  -4   8    2.48    0.36
  -1  -4   8    2.15    0.33
  -2  -4  -8   10.43    0.64
  -2  -4  -8   10.22    0.43
  -2   4   8   11.70    0.76
  -2   4   8   10.70    0.50
   2   4  -8   10.63    0.63
   2  -4   8   11.92    0.76
  -2  -4   8   10.68    0.58
  -2  -4   8   11.76    0.67
  -2   4  -8   12.46    0.67
  -2   4  -8   12.51    0.64
   2  -4  -8   11.41    0.65
   2   4   8   12.57    0.92
   3  -4   8    2.51    0.44
  -3  -4  -8    1.88    0.22
  -3  -4  -8    1.81    0.33
   3   4  -8    1.96    0.33
  -3   4   8    2.42    0.29
   3  -4  -8    2.57    0.35
  -3   4  -8    1.79    0.34
   3  -4  -8    1.77    0.36
  -3  -4   8    2.46    0.29
  -3  -4   8    2.50    0.38
  -3   4  -8    2.56    0.34
   3   4   8    3.09    0.62
   4   4  -8    8.56    0.53
  -4  -4  -8   10.33    0.55
  -4   4   8   10.58    0.61
   4   4  -8   10.32    0.65
   4  -4   8    9.07    0.80
  -4  -4  -8   10.29    0.63
   4  -4  -8    9.39    0.61
  -4  -4   8   10.38    0.66
   4  -4  -8    9.54    0.71
  -4   4  -8    9.85    0.67
   4   4   8   10.60    0.96
  -4   4  -8   10.35    0.57
  -5  -4  -8    5.78    0.56
   5  -4   8    5.65    0.66
   5   4  -8    6.92    0.53
   5   4  -8    7.89    0.66
  -5  -4  -8    5.47    0.47
  -5   4   8    6.18    0.56
  -5  -4   8    5.64    0.57
  -5   4  -8    6.63    0.62
   5  -4  -8    5.85    0.65
  -5   4  -8    6.19    0.48
   5  -4  -8    7.19    0.58
   5   4   8    6.92    0.78
   6  -4   8    9.22    0.88
  -6  -4  -8    8.21    0.64
  -6  -4  -8    8.75    0.69
  -6   4   8    9.56    0.74
   6   4  -8    8.66    0.63
   6   4  -8    9.62    0.78
  -6  -4   8    9.70    0.74
   6   4   8    9.32    0.91
   6  -4  -8    9.08    0.68
  -6   4  -8    8.33    0.74
   6  -4  -8    7.84    0.80
  -7  -4  -8    3.30    0.47
   7   4  -8    3.77    0.55
   7  -4   8    3.80    0.65
  -7   4   8    3.30    0.51
   7  -4  -8    2.22    0.51
  -7   4  -8    3.79    0.55
   7   4   8    4.43    0.69
  -7  -4   8    3.07    0.46
   8  -4   8   -0.18    0.42
  -8  -4  -8   -0.16    0.32
   8   4  -8    0.77    0.39
  -8   4   8   -0.18    0.33
   8   4   8    0.15    0.48
   8  -4  -8    0.80    0.47
  -8   4  -8   -0.04    0.38
   9   4  -8    2.02    0.49
  -9   4   8    1.77    0.49
  -9  -4  -8    1.76    0.47
   9  -4   8    2.30    0.64
   9   4   8    2.33    0.66
   9  -4  -8    2.76    0.66
  -9   4  -8    2.25    0.53
 -10   4   8   -0.13    0.44
 -10  -4  -8    0.52    0.47
  10  -4   8   -0.21    0.49
 -10   4  -8   -0.51    0.47
 -10  -4   8    0.01    0.46
  10   4   8    1.26    0.60
  10  -4  -8    0.27    0.61
 -11   4   8   -0.15    0.53
  11  -4  -8    0.66    0.81
  11   4   8    1.02    0.76
 -11   4  -8   -0.01    0.59
   0   5  -8    0.20    0.22
   0  -5  -8    0.10    0.19
   0  -5   8    0.05    0.22
   0  -5   8   -0.18    0.18
   0   5   8    0.04    0.28
  -1   5   8    1.29    0.15
  -1  -5  -8    1.07    0.25
  -1   5   8    1.54    0.38
   1  -5   8    1.63    0.31
   1  -5   8    1.42    0.27
   1   5  -8    1.15    0.27
   1   5   8    1.49    0.45
  -1  -5   8    1.79    0.29
  -1  -5   8    1.10    0.27
  -1   5  -8    1.63    0.32
   1  -5  -8    1.00    0.24
  -2   5   8    3.81    0.52
   2  -5   8    3.57    0.43
  -2  -5  -8    3.75    0.42
  -2   5   8    3.56    0.29
   2  -5   8    3.12    0.37
   2   5  -8    2.93    0.39
  -2  -5  -8    3.23    0.20
  -2  -5   8    3.79    0.45
  -2  -5   8    3.70    0.33
   2  -5  -8    3.65    0.41
   2   5   8    4.71    0.65
  -2   5  -8    3.84    0.44
  -3  -5  -8    1.94    0.22
  -3  -5  -8    1.98    0.34
   3  -5   8    2.89    0.43
  -3   5   8    2.36    0.29
   3   5  -8    2.18    0.36
   3  -5   8    2.37    0.31
   3  -5  -8    2.12    0.35
   3  -5  -8    1.85    0.39
  -3  -5   8    2.40    0.36
  -3  -5   8    2.05    0.26
   3   5   8    1.91    0.55
  -3   5  -8    2.40    0.37
   4   5  -8    1.06    0.21
   4   5  -8    1.30    0.32
   4  -5   8    1.56    0.40
  -4  -5  -8    0.80    0.28
   4  -5   8    0.87    0.23
  -4   5   8    1.66    0.30
  -4  -5  -8    1.15    0.23
  -4   5  -8    1.47    0.34
   4  -5  -8    1.74    0.39
  -4  -5   8    1.33    0.33
   4   5   8    1.90    0.62
   4  -5  -8    0.95    0.26
   5  -5   8    8.58    0.51
   5  -5   8    7.74    0.77
  -5   5   8    7.97    0.63
  -5  -5  -8    7.62    0.65
   5   5  -8    8.71    0.71
   5   5  -8    6.76    0.51
  -5  -5  -8    7.60    0.53
  -5   5  -8    8.37    0.71
   5   5   8    7.55    0.88
   5  -5  -8    8.98    0.66
  -5  -5   8    8.59    0.70
   5  -5  -8    9.17    0.82
   6  -5   8   16.28    1.05
  -6   5   8   17.07    0.93
   6   5  -8   15.13    0.93
  -6  -5  -8   16.18    0.90
  -6  -5  -8   15.72    0.84
  -6   5  -8   16.76    0.95
   6  -5  -8   16.50    0.86
   6   5   8   16.07    1.13
  -6  -5   8   15.92    0.90
   6  -5  -8   15.99    1.04
   7   5  -8   -0.20    0.26
  -7  -5  -8    0.40    0.31
  -7  -5  -8    0.39    0.31
  -7   5   8    0.80    0.35
   7  -5   8    0.13    0.38
  -7  -5   8   -0.31    0.23
   7   5   8    0.20    0.42
  -7   5  -8    0.20    0.34
   7  -5  -8    0.08    0.36
  -8  -5  -8    5.10    0.61
  -8   5   8    5.22    0.67
   8  -5   8    7.48    0.91
   8   5  -8    5.90    0.71
   8   5   8    7.15    0.91
  -8   5  -8    5.61    0.70
   8  -5  -8    5.31    0.77
  -9   5   8    5.27    0.69
  -9  -5  -8    3.93    0.59
   9  -5   8    4.63    0.79
   9   5  -8    5.57    0.72
   9  -5  -8    5.25    0.79
  -9   5  -8    4.29    0.69
   9   5   8    6.21    0.88
  10   5  -8    7.33    0.90
 -10   5   8    7.96    0.92
  10  -5   8    7.75    1.03
  10  -5  -8    6.91    0.94
 -10   5  -8    8.28    0.96
  10   5   8    5.77    0.94
 -11   5   8    1.94    0.67
  11   5   8    0.17    0.70
 -11   5  -8    1.42    0.63
  11  -5  -8    1.00    0.77
   0  -6  -8    3.58    0.43
   0  -6   8    4.38    0.35
   0   6   8    5.17    0.60
   0  -6   8    3.62    0.42
   0   6  -8    4.16    0.46
  -1  -6  -8   10.76    0.66
  -1   6   8   10.60    0.75
   1  -6   8   10.98    0.64
  -1   6   8   10.55    0.47
   1  -6   8   11.03    0.65
   1   6  -8   11.63    0.70
  -1  -6   8   11.41    0.68
   1  -6  -8   11.86    0.67
  -1  -6   8   11.85    0.52
   1   6   8   12.44    0.90
  -1   6  -8   10.68    0.70
  -2  -6  -8    1.48    0.32
  -2   6   8    2.47    0.47
   2   6  -8    1.72    0.33
   2  -6   8    1.67    0.34
  -2   6   8    2.99    0.27
   2  -6   8    1.64    0.30
  -2  -6  -8    1.26    0.14
   2  -6  -8    1.15    0.29
[truncated: 349,235 more chars]
