# Supplementary material for: Crystal structure and features of 3′,8-di­benzyl­idene-4a,5,6,7,8,8a-hexa­hydro-2′H-spiro­[chromene-2,1′-cyclo­hexa­n]-2′-one
Source: Acta Crystallogr E Crystallogr Commun. 2017 Oct 6;73(Pt 11):1622–5. doi: 10.1107/S2056989017014165 (PMC5683477; doi:10.1107/S2056989017014165)
Supplement: Supplementary file 2 [file e-73-01622-Isup2.hkl]

data_I                                                                          
_shelx_title ' schek in Pna21 No33' 
_shelx_refln_list_code          4                                               
_shelx_F_calc_maximum      166.92                                               
_exptl_crystal_F_000       848.00                                               
_reflns_d_resolution_high  0.7108                                               
                                                                                
loop_                                                                           
 _space_group_symop_operation_xyz                                               
 'x, y, z'                                                                      
 '-x, -y, z+1/2'                                                                
 '-x+1/2, y+1/2, z+1/2'                                                         
 'x+1/2, -y+1/2, z'                                                             
                                                                                
_cell_length_a     8.5797                                                       
_cell_length_b    14.7450                                                       
_cell_length_c    16.7720                                                       
_cell_angle_alpha  90.000                                                       
_cell_angle_beta   90.000                                                       
_cell_angle_gamma  90.000                                                       
                                                                                
_shelx_F_squared_multiplier     1.000                                           
                                                                                
loop_                                                                           
 _refln_index_h                                                                 
 _refln_index_k                                                                 
 _refln_index_l                                                                 
 _refln_F_squared_calc                                                          
 _refln_F_squared_meas                                                          
 _refln_F_squared_sigma                                                         
 _refln_observed_status                                                         
   2   0 -23         49.33         56.36        22.24 o                         
   0   1 -23        175.94        246.49        22.28 o                         
   1   1 -23        101.88        124.18        13.02 o                         
   2   1 -23         84.70        133.22        19.04 o                         
   1   2 -23         10.62         16.48         9.73 o                         
   2   2 -23         24.13         29.29        15.44 o                         
   0   3 -23        195.22        276.64        34.12 o                         
   1   3 -23         83.64         91.70        26.81 o                         
   2   3 -23         91.35         90.49        24.07 o                         
   1   4 -23         22.23         12.80        21.94 o                         
   0   0 -22        522.36        648.63        43.57 o                         
   2   0 -22        192.63        210.06        20.98 o                         
   4   0 -22         22.44         29.00        14.51 o                         
   1   1 -22         33.81         26.79        11.34 o                         
   2   1 -22         63.86         60.11        10.41 o                         
   3   1 -22         78.86        106.47        14.36 o                         
   4   1 -22         29.43         30.91        10.76 o                         
   0   2 -22        107.78        152.49        17.88 o                         
   1   2 -22          0.07         15.89         9.59 o                         
   2   2 -22         31.35         16.77         9.10 o                         
   3   2 -22         65.55         84.06        11.72 o                         
   4   2 -22         28.28         24.68        12.31 o                         
   1   3 -22         11.11         -0.32         9.28 o                         
   2   3 -22        104.71         91.21        11.37 o                         
   3   3 -22        168.41        220.56        18.87 o                         
   4   3 -22         81.63        131.62        15.52 o                         
   0   4 -22         80.75         79.59        16.15 o                         
   1   4 -22          5.37          8.39         8.96 o                         
   2   4 -22         35.27         31.44        13.24 o                         
   3   4 -22          8.13          9.12        11.06 o                         
   1   5 -22          4.53          2.11         9.95 o                         
   2   5 -22         33.33         51.36        11.97 o                         
   3   5 -22         50.90         77.10        17.74 o                         
   0   6 -22        134.28        164.21        27.42 o                         
   1   6 -22         68.44         60.15        27.42 o                         
   2   6 -22          2.91         -8.53        18.89 o                         
   2   0 -21         38.92         49.48        13.34 o                         
   4   0 -21         53.70         81.42        18.74 o                         
   0   1 -21          1.63         12.03        12.80 o                         
   1   1 -21         59.43         87.61        14.38 o                         
   2   1 -21         26.18         28.34         8.76 o                         
   3   1 -21          9.11          7.61         8.09 o                         
   4   1 -21         19.47         13.60         8.63 o                         
   5   1 -21         69.98         60.65        12.77 o                         
   1   2 -21          6.41         -1.19         7.73 o                         
   2   2 -21         29.41         37.42        10.66 o                         
   3   2 -21          0.46         -0.63         8.49 o                         
   4   2 -21          2.99         -1.10         9.33 o                         
   5   2 -21         13.86        -21.67        13.92 o                         
   0   3 -21         49.01         58.66        13.43 o                         
   1   3 -21        126.09        117.69        11.49 o                         
   2   3 -21         10.81          2.16        11.04 o                         
   3   3 -21         71.28         61.52        10.45 o                         
   4   3 -21          6.01        -12.70        20.85 o                         
   5   3 -21        103.50        105.17        17.26 o                         
   1   4 -21         43.54         57.87        11.44 o                         
   2   4 -21         17.18         13.00        11.79 o                         
   3   4 -21         46.62         54.70        11.61 o                         
   4   4 -21          8.88         -4.57        12.59 o                         
   0   5 -21          7.72         17.06        12.93 o                         
   1   5 -21         14.21         -7.36         9.02 o                         
   2   5 -21         49.38         53.75        11.63 o                         
   3   5 -21         70.73         83.65        18.49 o                         
   4   5 -21         66.90         72.40        16.26 o                         
   1   6 -21         49.60         74.70        14.70 o                         
   2   6 -21         64.67         79.08        15.40 o                         
   3   6 -21         20.56         -0.04        13.35 o                         
   4   6 -21         34.04         48.97        23.15 o                         
   0   7 -21        131.49        109.37        23.76 o                         
   1   7 -21         30.02         31.68        13.35 o                         
   2   7 -21         50.27         66.05        22.09 o                         
   3   7 -21         48.77         57.78        15.39 o                         
   1   8 -21         77.53         81.51        17.02 o                         
   2   8 -21         12.70         27.51        15.04 o                         
   0   0 -20         42.02         -0.61        13.41 o                         
   2   0 -20        376.65        480.66        28.65 o                         
   4   0 -20         49.46         56.60        14.17 o                         
   1   1 -20         28.42         27.55         8.22 o                         
   2   1 -20          3.16         -2.31         7.24 o                         
   3   1 -20         16.49          2.94         7.63 o                         
   4   1 -20         48.10         65.66         9.66 o                         
   5   1 -20         97.89        110.15        13.92 o                         
   6   1 -20         79.29         83.48        22.24 o                         
   0   2 -20         69.98         40.80        12.16 o                         
   1   2 -20         55.17         68.57         9.33 o                         
   2   2 -20         14.99         22.64         8.26 o                         
   3   2 -20         19.50         23.83         9.98 o                         
   4   2 -20         17.31          2.83         8.19 o                         
   5   2 -20        135.63        173.85        19.26 o                         
   6   2 -20         19.94         50.57        20.41 o                         
   1   3 -20          6.23          9.47         7.63 o                         
   2   3 -20         32.77         42.14         8.43 o                         
   3   3 -20          3.64          8.16         7.75 o                         
   4   3 -20          7.67         23.17        10.10 o                         
   5   3 -20         45.59         35.57        13.66 o                         
   6   3 -20         69.79         87.13        24.98 o                         
   0   4 -20        243.28        310.76        41.43 o                         
   1   4 -20         26.59         22.05         8.32 o                         
   2   4 -20        148.32        191.05        21.46 o                         
   3   4 -20         50.17         39.71        14.82 o                         
   4   4 -20         31.08         19.11        10.31 o                         
   5   4 -20         20.96         -1.83        13.14 o                         
   1   5 -20        112.13        125.52        15.17 o                         
   2   5 -20         31.77         21.38        10.08 o                         
   3   5 -20         43.97         52.63        11.50 o                         
   4   5 -20         53.00         31.97        14.32 o                         
   5   5 -20        137.82        172.03        21.17 o                         
   0   6 -20          3.37          7.31        16.76 o                         
   1   6 -20         12.08         21.99        11.49 o                         
   2   6 -20         16.68         17.13         9.55 o                         
   3   6 -20          3.75          0.56        16.45 o                         
   4   6 -20         40.14         22.09        13.18 o                         
   5   6 -20         18.67         26.15        14.05 o                         
   1   7 -20         53.78         37.06        12.69 o                         
   2   7 -20         27.68         18.13        13.25 o                         
   3   7 -20         39.95         49.37        15.39 o                         
   4   7 -20         52.62         92.37        16.27 o                         
   0   8 -20        379.39        494.17        42.65 o                         
   1   8 -20         16.87         18.24        12.16 o                         
   2   8 -20         23.86         41.13        16.76 o                         
   3   8 -20         40.58         17.43        13.03 o                         
   4   8 -20          8.97         -3.23        31.99 o                         
   1   9 -20         93.11        104.05        17.02 o                         
   2   9 -20         23.28         39.44        34.58 o                         
   3   9 -20          8.23        -15.55        28.94 o                         
   0  10 -20         42.46         25.90        20.11 o                         
   1  10 -20          9.54          2.58        19.35 o                         
   2  10 -20         36.05         51.21        19.35 o                         
   2   0 -19        131.48        132.27        15.49 o                         
   4   0 -19         67.03         64.07        12.79 o                         
   6   0 -19        200.48        313.50        33.51 o                         
   0   1 -19          1.88          7.28         8.85 o                         
   1   1 -19          5.35         -7.55         6.28 o                         
   2   1 -19         58.95         64.04        11.06 o                         
   3   1 -19        147.74        139.98        11.35 o                         
   4   1 -19         16.46          9.34         7.46 o                         
   5   1 -19         29.30         24.93        17.58 o                         
   6   1 -19          3.42        -11.27        18.58 o                         
   1   2 -19         77.09         76.65         9.21 o                         
   2   2 -19        133.08        125.66        13.76 o                         
   3   2 -19         47.68         59.83         8.73 o                         
   4   2 -19         61.74         89.78        12.58 o                         
   5   2 -19         59.05         56.98        12.27 o                         
   6   2 -19         36.30         10.97        17.06 o                         
   0   3 -19         25.62         26.78        10.22 o                         
   1   3 -19         63.23         55.50         8.21 o                         
   2   3 -19         78.28         66.51         9.02 o                         
   3   3 -19         20.98         10.09         7.49 o                         
   4   3 -19          0.92         -4.39         8.60 o                         
   5   3 -19         74.51         92.27        14.73 o                         
   6   3 -19          1.92          1.52        18.28 o                         
   1   4 -19         87.60         99.32         9.85 o                         
   2   4 -19        163.77        174.41        17.11 o                         
   3   4 -19          0.70         -5.46         7.78 o                         
   4   4 -19          6.37         -0.70         9.05 o                         
   5   4 -19          1.42         -3.50        11.20 o                         
   6   4 -19         44.36         14.93        19.80 o                         
   0   5 -19          4.21         -4.30        10.02 o                         
   1   5 -19        103.12         88.50         9.73 o                         
   2   5 -19         45.78         48.24        11.82 o                         
   3   5 -19          9.63         19.62         8.86 o                         
   4   5 -19         19.71         23.26        10.02 o                         
   5   5 -19        126.18        146.90        31.84 o                         
   6   5 -19          0.87          1.18        26.66 o                         
   1   6 -19         79.24         74.38        11.14 o                         
   2   6 -19         32.96         36.89         9.93 o                         
   3   6 -19          1.00        -20.77        10.39 o                         
   4   6 -19         73.54         92.17        15.16 o                         
   5   6 -19         15.11          8.00        12.81 o                         
   6   6 -19         72.44        133.44        25.59 o                         
   0   7 -19        244.54        239.77        29.25 o                         
   1   7 -19        162.47        194.53        29.86 o                         
   2   7 -19         25.94         26.08        11.70 o                         
   3   7 -19         72.38         69.35        27.88 o                         
   4   7 -19        127.30        127.77        12.86 o                         
   5   7 -19         36.93         30.55        10.73 o                         
   1   8 -19          3.49         -3.14        11.22 o                         
   2   8 -19          4.33         -5.62        11.66 o                         
   3   8 -19         10.94         24.56        12.61 o                         
   4   8 -19         43.67         39.75        10.70 o                         
   5   8 -19         27.19         31.66        11.34 o                         
   0   9 -19         21.45         15.35        26.81 o                         
   1   9 -19         16.07         19.30         8.72 o                         
   2   9 -19         16.42         16.07         9.72 o                         
   3   9 -19         10.30          4.12         9.86 o                         
   4   9 -19         15.32         24.80        10.90 o                         
   1  10 -19         65.67         71.27        10.02 o                         
   2  10 -19        147.98        179.04        13.20 o                         
   3  10 -19         25.83         25.86         9.47 o                         
   4  10 -19          1.64          3.07        27.12 o                         
   0  11 -19        165.59        218.60        34.73 o                         
   1  11 -19         99.08        123.88        11.82 o                         
   2  11 -19         18.01         26.26        14.31 o                         
   3  11 -19          6.03          9.84        11.33 o                         
   1  12 -19        125.79        174.23        18.30 o                         
   0   0 -18        108.93         64.59        16.76 o                         
   2   0 -18         65.96         52.29        10.15 o                         
   4   0 -18         35.98         40.29        11.54 o                         
   6   0 -18        304.15        434.15        38.69 o                         
   1   1 -18        119.80         81.62         8.90 o                         
   2   1 -18         27.90         23.21         6.66 o                         
   3   1 -18          6.88         -5.19         6.35 o                         
   4   1 -18          1.57          0.56         6.62 o                         
   5   1 -18         96.43         93.96        12.88 o                         
   6   1 -18         39.04         50.88        18.89 o                         
   0   2 -18        102.59         84.67        17.06 o                         
   1   2 -18         67.53         61.98         9.23 o                         
   2   2 -18        178.09        150.74        10.88 o                         
   3   2 -18         18.72         29.59         8.18 o                         
   4   2 -18         58.87         63.19         8.73 o                         
   5   2 -18        151.26        170.11        17.34 o                         
   6   2 -18          3.38          5.48        16.15 o                         
   1   3 -18         35.94         21.77         6.80 o                         
   2   3 -18          5.49        -12.31         6.43 o                         
   3   3 -18         59.68         56.30         9.83 o                         
   4   3 -18          8.19         12.10         7.23 o                         
   5   3 -18         32.14         11.89        11.39 o                         
   6   3 -18         42.27         10.36        17.06 o                         
   0   4 -18         78.42         83.05        12.70 o                         
   1   4 -18         58.66         43.61         7.74 o                         
   2   4 -18         31.19         35.81         7.35 o                         
   3   4 -18         87.74         77.33         9.10 o                         
   4   4 -18          2.13          2.31         7.77 o                         
   5   4 -18         26.50         24.35        11.15 o                         
   6   4 -18         94.62        109.32        15.92 o                         
   1   5 -18          9.27         11.13         6.87 o                         
   2   5 -18         43.23         31.33         8.85 o                         
   3   5 -18         47.87         57.07        11.15 o                         
   4   5 -18         15.40         13.38         6.99 o                         
   5   5 -18        103.81        112.14        12.23 o                         
   6   5 -18         24.14         40.15        10.29 o                         
   7   5 -18        100.15        126.44        23.46 o                         
   0   6 -18        256.76        292.48        30.16 o                         
   1   6 -18         67.34         66.50         8.51 o                         
   2   6 -18         25.34         27.65         7.43 o                         
   3   6 -18         59.61        125.48        36.81 o                         
   4   6 -18         11.95         19.26         9.28 o                         
   5   6 -18         10.14          9.30         9.60 o                         
   6   6 -18          2.85         12.81        21.17 o                         
   1   7 -18          4.73          2.12         6.34 o                         
   2   7 -18        360.09        418.22        16.15 o                         
   3   7 -18         10.42         11.65         8.06 o                         
   4   7 -18         60.02         31.08         9.57 o                         
   5   7 -18         17.81         -0.39        14.02 o                         
   6   7 -18         54.83         58.30        13.62 o                         
   0   8 -18        201.73        232.58        18.61 o                         
   1   8 -18        170.84        208.46        12.54 o                         
   2   8 -18         14.96         17.83         7.51 o                         
   3   8 -18         47.69         45.47         8.57 o                         
   4   8 -18         32.31         29.86        14.86 o                         
   5   8 -18          2.93          9.30         9.88 o                         
   6   8 -18         16.88         34.51        13.58 o                         
   1   9 -18          8.87         17.64         8.13 o                         
   2   9 -18         10.40         -0.37         7.45 o                         
   3   9 -18         82.13        103.60        14.25 o                         
   4   9 -18          8.64         10.70         8.24 o                         
   5   9 -18         14.50          8.04        10.22 o                         
   0  10 -18         83.06         80.20        20.56 o                         
   1  10 -18         63.39         67.55        12.03 o                         
   2  10 -18        134.25        160.93        12.19 o                         
   3  10 -18         49.49         81.63        10.25 o                         
   4  10 -18         15.63          5.85         9.19 o                         
   5  10 -18          8.17         -6.02        10.26 o                         
   1  11 -18          1.81          5.99         7.91 o                         
   2  11 -18         21.23         25.47         8.79 o                         
   3  11 -18         54.51         61.19        10.01 o                         
   4  11 -18         39.85         51.64        10.91 o                         
   0  12 -18        145.53        178.50        18.49 o                         
   1  12 -18         40.88         38.23         9.44 o                         
   2  12 -18         37.83         34.53        11.87 o                         
   3  12 -18         55.78         52.93        12.50 o                         
   1  13 -18         94.97        102.13        13.49 o                         
   2   0 -17         39.02         43.27        10.51 o                         
   4   0 -17         47.16         27.25         9.57 o                         
   6   0 -17         61.21         22.55        16.76 o                         
   0   1 -17        347.83        285.36        19.49 o                         
   1   1 -17        215.17        212.39        12.06 o                         
   2   1 -17         18.79         17.85         6.41 o                         
   3   1 -17         25.04         14.21         5.95 o                         
   4   1 -17         51.78         33.70         7.22 o                         
   5   1 -17         26.37         18.22         6.90 o                         
   6   1 -17         38.00         60.93        19.19 o                         
   1   2 -17        160.16        166.01        10.88 o                         
   2   2 -17        123.50        104.47         9.32 o                         
   3   2 -17         11.46         10.35         6.42 o                         
   4   2 -17         19.48         15.03         6.69 o                         
   5   2 -17         68.13         76.86        10.26 o                         
   6   2 -17        121.16        117.60        21.94 o                         
   0   3 -17        990.33       1062.51        71.14 o                         
   1   3 -17        186.31        196.67        11.87 o                         
   2   3 -17         20.36         13.31         6.07 o                         
   3   3 -17         23.08         11.12         6.44 o                         
   4   3 -17         20.55         19.43         6.20 o                         
   5   3 -17         85.22         73.36        11.19 o                         
   6   3 -17        137.42        163.51        13.01 o                         
   7   3 -17         27.14         17.06        16.76 o                         
   1   4 -17         62.31         51.28         7.58 o                         
   2   4 -17         30.83         25.11         5.78 o                         
   3   4 -17         69.62         51.74         7.31 o                         
   4   4 -17         11.79          9.56         6.60 o                         
   5   4 -17         46.49         42.73         9.78 o                         
   6   4 -17        204.83        209.46        15.69 o                         
   7   4 -17         85.35        117.30        21.63 o                         
   8   4 -17        134.99        172.14        27.12 o                         
   0   5 -17        215.62        205.60        13.23 o                         
   1   5 -17         55.50         50.78         5.85 o                         
   2   5 -17         19.15          6.51         6.09 o                         
   3   5 -17         96.70         81.37         8.36 o                         
   4   5 -17         52.99         38.58         7.56 o                         
   5   5 -17         95.05         91.01        12.16 o                         
   6   5 -17         38.11         31.61         9.56 o                         
   7   5 -17         42.12         61.24        17.67 o                         
   1   6 -17         33.96         25.49         6.16 o                         
   2   6 -17         60.38         47.92         6.71 o                         
   3   6 -17         66.13         65.29         7.25 o                         
   4   6 -17         48.32         45.87         7.80 o                         
   5   6 -17         14.03         22.47         8.90 o                         
   6   6 -17         61.39         50.86        12.92 o                         
   7   6 -17        147.72        142.28        24.37 o                         
   0   7 -17         52.00         40.35        25.29 o                         
   1   7 -17        159.61        151.11        10.53 o                         
   2   7 -17         17.74         11.79         6.70 o                         
   3   7 -17          5.42          2.32         6.62 o                         
   4   7 -17        263.39        285.56        14.27 o                         
   5   7 -17          5.89          1.27         8.36 o                         
   6   7 -17          4.59          3.00        11.54 o                         
   7   7 -17          9.04          1.22        16.76 o                         
   1   8 -17         17.44         17.43         7.30 o                         
   2   8 -17         19.17         19.68         7.10 o                         
   3   8 -17         56.74         46.45         7.91 o                         
   4   8 -17         21.27         17.71         7.41 o                         
   5   8 -17         89.87         92.35        10.64 o                         
   6   8 -17         43.77         39.30        11.06 o                         
   0   9 -17         40.98         45.39        11.23 o                         
   1   9 -17          9.59         17.41         7.27 o                         
   2   9 -17         13.68          6.38        11.17 o                         
   3   9 -17        129.62        142.71        11.10 o                         
   4   9 -17         32.93         33.87         8.07 o                         
   5   9 -17         58.74         47.22         8.97 o                         
   6   9 -17          2.71         30.72        10.44 o                         
   1  10 -17         63.62         52.00         8.08 o                         
   2  10 -17         91.50        101.21        10.60 o                         
   3  10 -17         11.29          6.62         7.48 o                         
   4  10 -17         43.23         39.20         9.16 o                         
   5  10 -17          6.55         -1.92         9.72 o                         
   6  10 -17         64.37         60.76        19.72 o                         
   0  11 -17        206.37        203.52        19.43 o                         
   1  11 -17        104.77         93.83        10.07 o                         
   2  11 -17         18.71         15.99        12.53 o                         
   3  11 -17         22.70         30.89         8.43 o                         
   4  11 -17          2.18          5.10         8.82 o                         
   5  11 -17         22.98         26.26        10.90 o                         
   1  12 -17         53.35         50.53        12.09 o                         
   2  12 -17         54.20         67.15         9.89 o                         
   3  12 -17         29.41         40.67         9.54 o                         
   4  12 -17         55.25         58.67        10.56 o                         
   0  13 -17        142.42        152.34        17.87 o                         
   1  13 -17         10.22          0.39         8.40 o                         
   2  13 -17         38.14         31.71         9.67 o                         
   3  13 -17          3.13         -4.42        10.55 o                         
   1  14 -17         15.92         36.92        11.11 o                         
   0   0 -16        311.15        318.07        28.33 o                         
   2   0 -16        364.54        389.98        22.28 o                         
   4   0 -16        339.74        373.41        33.36 o                         
   6   0 -16         15.75          5.48        13.10 o                         
   1   1 -16         66.02         60.88         7.19 o                         
   2   1 -16         55.52         43.23         6.80 o                         
   3   1 -16         76.56         58.27         7.20 o                         
   4   1 -16        146.52        127.89         9.79 o                         
   5   1 -16         33.26         25.11         6.77 o                         
   6   1 -16          0.49         -5.15         9.26 o                         
   7   1 -16         12.54          3.05        13.71 o                         
   0   2 -16          8.87          6.12         9.29 o                         
   1   2 -16        152.05        132.53         9.55 o                         
   2   2 -16          8.27          8.60         4.57 o                         
   3   2 -16         53.96         44.74         6.04 o                         
   4   2 -16         45.64         55.61         6.42 o                         
   5   2 -16         84.42         88.11         8.16 o                         
   6   2 -16         10.94          7.94         9.35 o                         
   7   2 -16         29.64         48.44        17.06 o                         
   8   2 -16          7.02          6.40        16.45 o                         
   1   3 -16         45.55         26.21         5.06 o                         
   2   3 -16        305.05        302.95        11.84 o                         
   3   3 -16        286.46        235.03        10.75 o                         
   4   3 -16         85.76         64.50         6.81 o                         
   5   3 -16         26.03         12.13         6.91 o                         
   6   3 -16         45.91         39.67         8.92 o                         
   7   3 -16        199.07        217.53        26.81 o                         
   8   3 -16         62.77         65.81        20.72 o                         
   0   4 -16        560.27        638.93        20.28 o                         
   1   4 -16          6.06         -1.85         4.22 o                         
   2   4 -16        135.37        103.99         6.93 o                         
   3   4 -16         89.95         68.80         6.22 o                         
   4   4 -16         20.99         20.49         5.82 o                         
   5   4 -16         48.60         37.43        11.34 o                         
   6   4 -16         38.00         41.49        10.86 o                         
   7   4 -16         43.12         94.75        21.94 o                         
   8   4 -16          0.31          7.92        18.28 o                         
   1   5 -16        253.84        252.78        10.70 o                         
   2   5 -16        130.51        117.46         7.98 o                         
   3   5 -16         76.35         66.23         6.87 o                         
   4   5 -16          8.72          8.23         5.91 o                         
   5   5 -16         73.92         77.09         9.86 o                         
   6   5 -16        133.90        132.61        12.26 o                         
   7   5 -16         61.31         46.00        18.58 o                         
   8   5 -16         76.50         78.30        21.33 o                         
   0   6 -16        250.16        221.93        16.44 o                         
   1   6 -16         80.09         76.62         7.08 o                         
   2   6 -16         78.40         79.03         7.79 o                         
   3   6 -16         72.54         74.88         7.25 o                         
   4   6 -16        183.16        177.10         9.85 o                         
   5   6 -16         23.13         15.85         6.86 o                         
   6   6 -16         27.31         29.42         8.81 o                         
   7   6 -16          5.82          7.62        16.45 o                         
   8   6 -16         92.08         84.09        21.02 o                         
   1   7 -16         30.05         27.89         6.62 o                         
   2   7 -16         20.92         17.49         6.05 o                         
   3   7 -16         59.71         37.74         7.09 o                         
   4   7 -16        126.45        121.11         9.86 o                         
   5   7 -16         13.55          7.34         6.77 o                         
   6   7 -16        150.41        177.78        14.61 o                         
   7   7 -16         26.99         29.63        12.47 o                         
   0   8 -16         52.87         50.95        10.53 o                         
   1   8 -16          0.45          1.14         5.99 o                         
   2   8 -16          9.10          9.58         6.40 o                         
   3   8 -16        140.86        124.49        10.03 o                         
   4   8 -16        116.07        112.34         9.94 o                         
   5   8 -16          0.41         -5.04         7.65 o                         
   6   8 -16          1.94          3.51        10.59 o                         
   7   8 -16          0.48         -3.50        16.45 o                         
   1   9 -16         84.04         68.07         8.54 o                         
   2   9 -16         19.33         19.52         6.83 o                         
   3   9 -16        259.06        235.00        13.37 o                         
   4   9 -16         25.10         26.37         7.76 o                         
   5   9 -16         61.94         50.51         8.84 o                         
   6   9 -16         66.30         70.87        11.32 o                         
   7   9 -16        167.98        186.42        22.68 o                         
   0  10 -16         97.38         67.84        19.80 o                         
   1  10 -16         12.43          8.14         6.86 o                         
   2  10 -16         38.70         40.91         7.88 o                         
   3  10 -16          3.86          7.37         6.87 o                         
   4  10 -16         60.95         56.23         8.70 o                         
   5  10 -16         21.41         22.70         9.85 o                         
   6  10 -16         35.04         42.98        10.97 o                         
   1  11 -16          0.96         -4.42         6.85 o                         
   2  11 -16        177.23        163.84        11.88 o                         
   3  11 -16          4.05          2.75        10.99 o                         
   4  11 -16         10.21          7.26         7.66 o                         
   5  11 -16         28.74         27.53         9.99 o                         
   6  11 -16         23.48         24.01        11.01 o                         
   0  12 -16         62.19         83.19        22.09 o                         
   1  12 -16          8.70         18.08         7.93 o                         
   2  12 -16         16.62         16.27         7.90 o                         
   3  12 -16         52.83         48.08         9.43 o                         
   4  12 -16          8.26         14.17         8.27 o                         
   5  12 -16          8.37          3.69        10.12 o                         
   1  13 -16         77.69         71.14        10.00 o                         
   2  13 -16         97.75        107.91        12.53 o                         
   3  13 -16          3.64        -10.67         7.94 o                         
   4  13 -16         37.95         37.41         9.30 o                         
   0  14 -16        126.40        156.51        18.13 o                         
   1  14 -16         36.30         37.40         9.33 o                         
   2  14 -16         52.52         48.24         9.67 o                         
   3  14 -16         40.42         24.81        10.78 o                         
   1  15 -16         48.92         54.72        14.61 o                         
   2   0 -15        602.19        619.72        59.26 o                         
   4   0 -15        309.30        292.51        14.30 o                         
   6   0 -15        253.47        240.71        17.52 o                         
   0   1 -15        176.88        165.69        14.11 o                         
   1   1 -15       1704.20       1797.25        31.68 o                         
   2   1 -15        245.95        222.97         9.70 o                         
   3   1 -15        136.25        117.38         7.66 o                         
   4   1 -15          2.72          9.28         4.77 o                         
   5   1 -15        385.99        384.29        13.12 o                         
   6   1 -15         25.40         31.26         9.32 o                         
   7   1 -15         11.60          7.92        14.01 o                         
   8   1 -15          0.02         21.63        16.15 o                         
   1   2 -15         93.31         85.67         5.73 o                         
   2   2 -15         52.93         35.19         4.48 o                         
   3   2 -15         22.13         12.44         4.68 o                         
   4   2 -15          7.30          3.82         4.54 o                         
   5   2 -15         86.38         76.22         9.10 o                         
   6   2 -15        102.14        103.82        15.42 o                         
   7   2 -15         64.36         87.13        18.58 o                         
   8   2 -15         71.49         70.63        14.42 o                         
   0   3 -15        173.20        139.13         9.84 o                         
   1   3 -15        583.77        568.41        12.83 o                         
   2   3 -15        170.80        134.68         7.13 o                         
   3   3 -15        141.53        120.57         7.16 o                         
   4   3 -15         77.32         59.24         5.78 o                         
   5   3 -15         55.82         37.43         8.53 o                         
   6   3 -15         47.17         44.49         8.22 o                         
   7   3 -15          6.26         -7.92        13.71 o                         
   8   3 -15         44.01         62.62        18.28 o                         
   9   3 -15          4.90         -8.40        19.04 o                         
   1   4 -15         75.88         65.69         5.46 o                         
   2   4 -15         24.74         13.34         4.35 o                         
   3   4 -15         45.04         40.87         5.22 o                         
   4   4 -15        123.24        111.48         7.59 o                         
   5   4 -15         96.91         79.25         7.96 o                         
   6   4 -15        165.82        180.16        19.00 o                         
   7   4 -15        137.26        160.86        22.85 o                         
   8   4 -15         47.90         25.22        13.82 o                         
   9   4 -15          5.70         -4.05        14.70 o                         
   0   5 -15        612.75        611.82        19.49 o                         
   1   5 -15        213.42        172.05         8.25 o                         
   2   5 -15        123.04        117.53         7.71 o                         
   3   5 -15        107.69         95.68         7.19 o                         
   4   5 -15         42.83         38.09         5.84 o                         
   5   5 -15         16.18         12.91         7.08 o                         
   6   5 -15         46.12         33.16        11.30 o                         
   7   5 -15         16.84         28.18        10.77 o                         
   8   5 -15         76.69         86.20        16.43 o                         
   1   6 -15         90.47         69.74         6.71 o                         
   2   6 -15        697.69        736.69        17.36 o                         
   3   6 -15         44.10         29.23         5.86 o                         
   4   6 -15        116.00        113.39         7.93 o                         
   5   6 -15         41.67         25.25         6.41 o                         
   6   6 -15        260.86        274.61        24.87 o                         
   7   6 -15        316.71        400.50        24.44 o                         
   8   6 -15         65.57         67.26        12.01 o                         
   0   7 -15        595.74        571.92        23.93 o                         
   1   7 -15        655.54        698.51        18.59 o                         
   2   7 -15         62.85         65.39         8.22 o                         
   3   7 -15          2.78          3.84         6.20 o                         
   4   7 -15        379.28        410.96        16.10 o                         
   5   7 -15         35.96         20.76         7.70 o                         
   6   7 -15         51.77         35.42         9.16 o                         
   7   7 -15          1.88          0.34        10.86 o                         
   8   7 -15        250.78        313.83        41.89 o                         
   1   8 -15          2.35         -9.25         5.02 o                         
   2   8 -15         72.67         69.01         7.81 o                         
   3   8 -15         14.38         15.75         7.21 o                         
   4   8 -15         10.86         13.24         8.14 o                         
   5   8 -15        108.99        119.12         9.99 o                         
   6   8 -15        101.86        107.49        11.32 o                         
   7   8 -15         21.86         24.92         9.96 o                         
   8   8 -15         59.26         51.36        13.71 o                         
   0   9 -15        219.09        210.31        16.89 o                         
   1   9 -15         20.08         10.07         6.24 o                         
   2   9 -15         30.87         28.95         9.63 o                         
   3   9 -15        182.97        173.44        21.50 o                         
   4   9 -15         41.36         28.77         7.14 o                         
   5   9 -15         12.03          8.02         8.97 o                         
   6   9 -15         13.04         10.44         8.51 o                         
   7   9 -15          5.35          3.77         9.64 o                         
   1  10 -15        230.01        211.44        12.49 o                         
   2  10 -15         96.22        112.58         9.63 o                         
   3  10 -15         46.40         38.21         7.32 o                         
   4  10 -15         45.32         33.23         7.80 o                         
   5  10 -15          7.36         22.01         8.31 o                         
   6  10 -15         41.87         65.09        11.01 o                         
   7  10 -15         22.86         18.66        11.44 o                         
   0  11 -15         24.39         24.31        29.55 o                         
   1  11 -15         90.99         75.87         8.86 o                         
   2  11 -15          5.18          9.18         6.80 o                         
   3  11 -15         38.37         26.77         7.26 o                         
   4  11 -15          1.61          1.56         7.28 o                         
   5  11 -15         50.55         56.50        12.35 o                         
   6  11 -15         29.31         27.01        20.49 o                         
   1  12 -15         16.05         20.26         7.31 o                         
   2  12 -15         61.68         34.64         7.71 o                         
   3  12 -15         89.20         86.66         9.82 o                         
   4  12 -15          7.08         -9.75        10.07 o                         
   5  12 -15          9.57         11.81         9.77 o                         
   6  12 -15         81.76        105.15        16.67 o                         
   0  13 -15        102.13         99.46        16.30 o                         
   1  13 -15         27.60         42.38         8.44 o                         
   2  13 -15         73.65         73.30         9.55 o                         
   3  13 -15         29.58         25.91         8.25 o                         
   4  13 -15         19.46          6.52         7.88 o                         
   5  13 -15         21.35         42.85        11.30 o                         
   1  14 -15          3.29          0.68         8.06 o                         
   2  14 -15         20.28         25.10         8.65 o                         
   3  14 -15         13.93          6.15         8.27 o                         
   4  14 -15          4.11         -0.09         9.77 o                         
   0  15 -15         77.48         69.62        17.06 o                         
   1  15 -15         33.43         39.81        10.02 o                         
   2  15 -15         99.61        121.14        12.24 o                         
   3  15 -15         62.34         51.18        22.24 o                         
   0   0 -14       1530.87       1563.63        41.73 o                         
   2   0 -14        142.53        117.39        10.65 o                         
   4   0 -14        138.25        120.70        10.11 o                         
   6   0 -14        137.44        127.05        13.06 o                         
   1   1 -14        110.44         87.65         5.46 o                         
   2   1 -14          6.80          6.69         3.60 o                         
   3   1 -14        409.04        390.13         9.23 o                         
   4   1 -14         55.26         48.16         4.84 o                         
   5   1 -14        611.66        657.56        14.22 o                         
   6   1 -14         54.24         42.88         7.76 o                         
   7   1 -14         10.53         -5.71         9.06 o                         
   8   1 -14         39.21         40.04        12.06 o                         
   0   2 -14        256.95        233.11        20.12 o                         
   1   2 -14        622.40        615.90        12.91 o                         
   2   2 -14        231.16        219.18         8.35 o                         
   3   2 -14        196.76        152.85        10.11 o                         
   4   2 -14        321.06        321.16        10.31 o                         
   5   2 -14         15.94         13.68         4.88 o                         
   6   2 -14        102.25         91.95        10.64 o                         
   7   2 -14         59.15         41.78        13.41 o                         
   8   2 -14          4.18         15.10        10.97 o                         
   1   3 -14         53.57         52.34         4.93 o                         
   2   3 -14         19.18         16.43         5.13 o                         
   3   3 -14         51.02         35.98         4.71 o                         
   4   3 -14        126.24        110.55         7.16 o                         
   5   3 -14        200.49        182.67         9.06 o                         
   6   3 -14         86.80         76.61         7.64 o                         
   7   3 -14         16.59          7.20         8.33 o                         
   8   3 -14         19.10         23.02        11.76 o                         
   9   3 -14        264.55        392.47        27.02 o                         
   0   4 -14        757.60        750.02        21.58 o                         
   1   4 -14         72.89         62.45         5.37 o                         
   2   4 -14        704.92        680.32        16.03 o                         
   3   4 -14        177.43        138.26         7.80 o                         
   4   4 -14         53.98         49.13         5.61 o                         
   5   4 -14         52.18         38.50         6.48 o                         
   6   4 -14        117.96        105.68         8.97 o                         
   7   4 -14          1.26          2.83         8.10 o                         
   8   4 -14         19.73         10.00         9.53 o                         
   9   4 -14         17.47         26.37        14.01 o                         
   1   5 -14        194.85        160.28         7.98 o                         
   2   5 -14        426.91        405.48        25.53 o                         
   3   5 -14        211.79        197.50         9.95 o                         
   4   5 -14         34.33         22.54         5.13 o                         
   5   5 -14        107.96         99.05         8.38 o                         
   6   5 -14        117.62        112.47         9.29 o                         
   7   5 -14        247.45        271.17        17.96 o                         
   8   5 -14         11.18          9.73         9.91 o                         
   9   5 -14         51.26         55.40        11.71 o                         
   0   6 -14         60.52         23.51         7.59 o                         
   1   6 -14          3.54          2.88         4.50 o                         
   2   6 -14        161.66        155.87         8.56 o                         
   3   6 -14         24.36         16.00         5.53 o                         
   4   6 -14        119.02         92.04         7.59 o                         
   5   6 -14         28.95         20.06         5.96 o                         
   6   6 -14         49.79         46.13         8.51 o                         
   7   6 -14          8.88         -1.08         8.36 o                         
   8   6 -14          4.18         16.01        10.52 o                         
   9   6 -14         93.23        107.55        22.76 o                         
   1   7 -14        238.80        219.69        13.02 o                         
   2   7 -14        616.82        676.23        18.25 o                         
   3   7 -14         72.25         63.23         7.70 o                         
   4   7 -14         38.00         31.61         6.55 o                         
   5   7 -14          5.35        -10.72         5.36 o                         
   6   7 -14        120.04        110.94        11.11 o                         
   7   7 -14         75.14         88.20         9.69 o                         
   8   7 -14         64.28         44.16        10.54 o                         
   0   8 -14         62.24         56.51        14.01 o                         
   1   8 -14        298.96        281.02        16.06 o                         
   2   8 -14        158.41        131.82         9.59 o                         
   3   8 -14         54.24         34.66         6.40 o                         
   4   8 -14        181.89        180.88        11.04 o                         
   5   8 -14          9.76          8.84         6.57 o                         
   6   8 -14         70.33         61.59         9.44 o                         
   7   8 -14          3.36         -1.19         7.78 o                         
   8   8 -14          5.80         -2.79         9.77 o                         
   1   9 -14        729.38        790.37        20.89 o                         
   2   9 -14         51.62         43.72         6.92 o                         
   3   9 -14        129.05        108.99         9.13 o                         
   4   9 -14         44.95         44.45         7.43 o                         
   5   9 -14         11.67          9.17         6.88 o                         
   6   9 -14         44.78         50.71         8.86 o                         
   7   9 -14          1.51         -8.06         8.75 o                         
   8   9 -14         27.00         22.42        11.03 o                         
   0  10 -14         96.50        111.92        27.57 o                         
   1  10 -14        104.76         96.24        11.04 o                         
   2  10 -14          1.04          6.09         5.93 o                         
   3  10 -14        157.02        129.75        13.24 o                         
   4  10 -14        101.79        103.22         9.50 o                         
   5  10 -14          6.85          8.29         7.99 o                         
   6  10 -14         50.81         32.06         9.53 o                         
   7  10 -14          3.79          9.56         9.15 o                         
   1  11 -14         24.85          4.55         7.27 o                         
   2  11 -14         53.97         38.50         8.22 o                         
   3  11 -14         24.98         25.47         7.21 o                         
   4  11 -14         27.83         22.75         7.30 o                         
   5  11 -14         48.46         66.20        13.38 o                         
   6  11 -14         82.17         81.27        11.49 o                         
   7  11 -14        103.52         96.10        14.46 o                         
   0  12 -14        214.01        193.74        21.17 o                         
   1  12 -14         79.81         60.25         8.35 o                         
   2  12 -14          7.37         -2.93         6.23 o                         
   3  12 -14         31.32         40.67         7.84 o                         
   4  12 -14         54.37         44.51         8.41 o                         
   5  12 -14          3.61          2.29        10.31 o                         
   6  12 -14         12.79         -0.46         9.25 o                         
   1  13 -14        145.53        114.06        10.53 o                         
   2  13 -14         72.42         44.30         8.41 o                         
   3  13 -14        329.03        313.85        19.26 o                         
   4  13 -14          3.08          2.74         7.60 o                         
   5  13 -14         14.05         22.74         9.78 o                         
   6  13 -14         61.30         50.53        13.82 o                         
   0  14 -14        150.00        155.98        21.63 o                         
   1  14 -14          1.07         10.54         7.84 o                         
   2  14 -14        117.57        131.05        11.19 o                         
   3  14 -14         48.32         38.25        13.19 o                         
   4  14 -14         27.21         32.99         9.90 o                         
   5  14 -14         15.99          7.58        13.25 o                         
   1  15 -14         57.75         45.33         8.85 o                         
   2  15 -14         32.18         30.07         9.28 o                         
   3  15 -14         87.45        118.69        11.91 o                         
   0  16 -14        139.94        171.95        26.66 o                         
   1  16 -14         39.08         52.46        11.79 o                         
   2  16 -14         20.95         37.85        13.88 o                         
   2   0 -13        843.93        906.44        19.13 o                         
   4   0 -13        454.67        472.70        13.24 o                         
   6   0 -13        111.28         98.64         9.61 o                         
   0   1 -13        384.69        344.36        10.02 o                         
   1   1 -13        148.12        114.30         4.95 o                         
   2   1 -13         34.16         22.89         3.42 o                         
   3   1 -13         58.33         58.32         4.35 o                         
   4   1 -13        473.33        458.23        10.07 o                         
   5   1 -13         40.21         40.53         4.41 o                         
   6   1 -13        157.16        148.52         7.76 o                         
   7   1 -13         61.52         57.36        22.39 o                         
   8   1 -13         39.83         53.32        12.26 o                         
   1   2 -13          4.94          0.15         3.29 o                         
   2   2 -13        996.38       1060.89        16.80 o                         
   3   2 -13        130.54        109.43         6.13 o                         
   4   2 -13         85.60         72.63         4.89 o                         
   5   2 -13         82.22         57.51         5.63 o                         
   6   2 -13         93.36         77.78         6.59 o                         
   7   2 -13          0.02          1.06         7.85 o                         
   8   2 -13         23.19         21.81         8.88 o                         
   9   2 -13         50.89         70.38        23.15 o                         
   0   3 -13        594.54        599.60        17.78 o                         
   1   3 -13        679.60        743.86        14.54 o                         
   2   3 -13         73.43         56.62         4.90 o                         
   3   3 -13        177.76        158.21         7.32 o                         
   4   3 -13        555.87        592.51        19.29 o                         
   5   3 -13        252.18        234.36         9.82 o                         
   6   3 -13         39.08         31.50         5.55 o                         
   7   3 -13         95.27         92.71        10.60 o                         
   8   3 -13         76.90         62.46         9.84 o                         
   9   3 -13         22.04         14.77        15.48 o                         
   1   4 -13        481.38        474.59        12.18 o                         
   2   4 -13        417.94        402.20        10.42 o                         
   3   4 -13        740.53        827.82        17.39 o                         
   4   4 -13         67.62         63.10         6.50 o                         
   5   4 -13         49.13         53.74         6.70 o                         
   6   4 -13        153.35        137.53        12.20 o                         
   7   4 -13         65.64         22.73         8.02 o                         
   8   4 -13         72.05         70.00        11.33 o                         
   9   4 -13          2.52          8.19        10.33 o                         
   0   5 -13       1899.67       2123.58        46.17 o                         
   1   5 -13        250.86        245.19         9.10 o                         
   2   5 -13        118.58        105.80         6.94 o                         
   3   5 -13          6.06          1.69         4.10 o                         
   4   5 -13         76.23         60.42         5.91 o                         
   5   5 -13        162.91        146.32         9.35 o                         
   6   5 -13         26.74          6.46         5.33 o                         
   7   5 -13          5.88         -1.91         7.60 o                         
   8   5 -13         65.33         57.32        11.41 o                         
   9   5 -13          2.69         -4.02        15.71 o                         
   1   6 -13        253.03        211.69        10.52 o                         
   2   6 -13        341.91        354.41        11.56 o                         
   3   6 -13          9.52          6.95         4.47 o                         
   4   6 -13         39.32         18.78         5.47 o                         
   5   6 -13         38.07         37.54        10.16 o                         
   6   6 -13         31.90         24.19         7.15 o                         
   7   6 -13         39.18         71.84        13.77 o                         
   8   6 -13        134.48        156.43        19.35 o                         
   9   6 -13         22.06          6.28        14.91 o                         
   0   7 -13        958.11       1063.31        33.16 o                         
   1   7 -13        547.16        557.56        15.75 o                         
   2   7 -13         51.00         35.53         5.93 o                         
   3   7 -13         14.24          8.94         5.07 o                         
   4   7 -13         81.61         65.06         8.62 o                         
   5   7 -13        105.76         94.33         8.16 o                         
   6   7 -13         60.41         52.19        10.55 o                         
   7   7 -13         23.92         19.80         7.09 o                         
   8   7 -13         24.72         34.70        10.09 o                         
   9   7 -13         59.51         60.97        12.31 o                         
   1   8 -13         67.31         44.10         7.65 o                         
   2   8 -13         86.66         69.54         7.24 o                         
   3   8 -13         24.61         13.07         6.29 o                         
   4   8 -13         13.36          0.24         9.59 o                         
   5   8 -13        295.15        302.33        23.53 o                         
   6   8 -13        152.44        138.78        12.73 o                         
   7   8 -13        185.93        204.11        12.57 o                         
   8   8 -13         32.47         35.55        10.35 o                         
   0   9 -13        726.38        749.56        35.95 o                         
   1   9 -13        521.62        514.78        15.74 o                         
   2   9 -13        129.07        125.38         9.14 o                         
   3   9 -13         62.66         51.38         7.10 o                         
   4   9 -13        111.03         93.14         8.54 o                         
   5   9 -13         16.70          4.18         6.24 o                         
   6   9 -13         43.29         24.89         7.42 o                         
   7   9 -13         34.80         20.96         7.92 o                         
   8   9 -13        103.47         88.03        12.89 o                         
   1  10 -13          3.64          8.19         5.44 o                         
   2  10 -13        292.11        329.49        14.58 o                         
   3  10 -13         64.05         48.25         7.38 o                         
   4  10 -13         28.97         12.26         6.06 o                         
   5  10 -13         77.28         66.02         8.30 o                         
   6  10 -13         87.06         92.64        10.72 o                         
   7  10 -13        257.51        309.74        17.11 o                         
   8  10 -13         51.79         49.84        12.07 o                         
   0  11 -13        213.89        227.85        18.00 o                         
   1  11 -13         46.44         44.00         7.60 o                         
   2  11 -13         79.29         53.73         7.51 o                         
   3  11 -13         19.33         27.71         7.83 o                         
   4  11 -13         70.21         78.07         8.90 o                         
   5  11 -13         91.90         93.12        11.08 o                         
   6  11 -13         14.70          9.65         8.09 o                         
   7  11 -13         10.21         16.45         8.64 o                         
   1  12 -13          9.73          4.68         6.68 o                         
   2  12 -13        402.68        402.02        18.82 o                         
   3  12 -13         38.92         30.85         7.21 o                         
   4  12 -13         28.30         25.60        11.87 o                         
   5  12 -13          5.62          2.03        14.17 o                         
   6  12 -13         22.26         31.36         9.13 o                         
   7  12 -13        212.85        231.01        24.68 o                         
   0  13 -13         16.91         -2.94         9.45 o                         
   1  13 -13         18.58         20.79         6.88 o                         
   2  13 -13        404.24        411.25        19.30 o                         
   3  13 -13         10.93          3.62         6.86 o                         
   4  13 -13         34.55         32.09         8.30 o                         
   5  13 -13          3.74         -1.79         9.01 o                         
   6  13 -13         79.69         81.66        27.43 o                         
   1  14 -13         56.73         37.05         8.05 o                         
   2  14 -13          3.11          5.91         6.72 o                         
   3  14 -13         53.62         52.95         8.71 o                         
   4  14 -13         22.33         30.54        13.20 o                         
   5  14 -13         19.00         15.93        10.42 o                         
   0  15 -13         56.48         50.38        19.80 o                         
   1  15 -13         23.98         24.80         7.79 o                         
   2  15 -13         29.19         38.58         8.53 o                         
   3  15 -13          3.68        -13.82         7.79 o                         
   4  15 -13         21.43         21.56         9.84 o                         
   1  16 -13          3.85          3.80         7.97 o                         
   2  16 -13         33.73         25.95         9.31 o                         
   3  16 -13         12.80         22.67         8.89 o                         
   0  17 -13         27.04         32.90        21.02 o                         
   1  17 -13         27.20         21.94        18.58 o                         
   0   0 -12       1888.88       1930.37        49.81 o                         
   2   0 -12        275.83        269.18         9.32 o                         
   4   0 -12        434.24        397.69        11.59 o                         
   6   0 -12        682.81        655.89        20.69 o                         
   8   0 -12          4.16          7.01        14.93 o                         
   1   1 -12         74.05         60.73         3.29 o                         
   2   1 -12        452.29        401.04         8.25 o                         
   3   1 -12         81.19         72.10         4.04 o                         
   4   1 -12        104.76         84.23         4.48 o                         
   5   1 -12        536.24        540.22         9.80 o                         
   6   1 -12          9.21         13.43         4.94 o                         
   7   1 -12        119.39         94.71         8.49 o                         
   8   1 -12          2.64         61.48        63.61 o                         
   9   1 -12        118.51        105.41        22.55 o                         
   0   2 -12        153.96        134.97         6.77 o                         
   1   2 -12        486.88        433.95         7.81 o                         
   2   2 -12        426.94        403.09         8.63 o                         
   3   2 -12        784.31        801.15        13.63 o                         
   4   2 -12        482.54        515.92        10.64 o                         
   5   2 -12        370.07        334.17         9.71 o                         
   6   2 -12        156.32        137.04         7.37 o                         
   7   2 -12          4.32          1.42         6.76 o                         
   8   2 -12         21.63         14.75         7.87 o                         
   9   2 -12         65.16         68.18        23.46 o                         
  10   2 -12          7.21        -35.65        18.89 o                         
   1   3 -12        446.01        421.08         9.96 o                         
   2   3 -12        141.79        111.95         6.00 o                         
   3   3 -12         55.79         44.73         4.48 o                         
   4   3 -12        518.26        536.33        13.03 o                         
   5   3 -12        183.60        164.19         7.53 o                         
   6   3 -12        130.94        116.18         7.64 o                         
   7   3 -12         37.59         36.69         8.01 o                         
   8   3 -12         14.83          5.16         7.84 o                         
   9   3 -12          6.27          3.49        11.39 o                         
  10   3 -12          6.32        -25.79        13.53 o                         
   0   4 -12        124.62        105.91         8.47 o                         
   1   4 -12        628.91        641.79        13.18 o                         
   2   4 -12        204.28        176.08         7.55 o                         
   3   4 -12        113.10         89.14         6.13 o                         
   4   4 -12        343.12        323.59        10.66 o                         
   5   4 -12         21.21          8.61         4.60 o                         
   6   4 -12          3.33          1.24         4.58 o                         
   7   4 -12         86.77         83.83        10.76 o                         
   8   4 -12         16.82         24.20        22.29 o                         
   9   4 -12          7.03         14.12         9.95 o                         
  10   4 -12         10.43          6.89        11.31 o                         
   1   5 -12         52.87         35.64         4.51 o                         
   2   5 -12        369.47        370.81        10.62 o                         
   3   5 -12        833.51        838.65        17.62 o                         
   4   5 -12         24.49         19.80         4.46 o                         
   5   5 -12        103.61         85.61         6.73 o                         
   6   5 -12          4.43          5.93         4.76 o                         
   7   5 -12         37.17         35.86         9.71 o                         
   8   5 -12        128.73        132.77        24.98 o                         
   9   5 -12         45.36         59.43        10.80 o                         
   0   6 -12        614.23        641.15        23.77 o                         
   1   6 -12        725.33        680.91        17.20 o                         
   2   6 -12        117.80        109.73         7.64 o                         
   3   6 -12        340.21        327.95        12.33 o                         
   4   6 -12        221.38        191.18        11.04 o                         
   5   6 -12         24.38         27.51         5.23 o                         
   6   6 -12         81.61         81.32        10.11 o                         
   7   6 -12         51.60         46.20         8.75 o                         
   8   6 -12          9.30          9.11         8.73 o                         
   9   6 -12         14.53         24.85        10.20 o                         
   1   7 -12        546.54        513.78        14.99 o                         
   2   7 -12        425.94        411.28        15.00 o                         
   3   7 -12         81.63         60.16         6.48 o                         
   4   7 -12         59.68         43.15         6.15 o                         
   5   7 -12         27.95         11.33         5.03 o                         
   6   7 -12         13.96         14.19         5.93 o                         
   7   7 -12         92.70        129.06        24.17 o                         
   8   7 -12         43.88         36.89        10.91 o                         
   9   7 -12          3.13         -5.99        10.36 o                         
   0   8 -12        352.62        348.36        17.41 o                         
   1   8 -12        296.27        270.46        12.32 o                         
   2   8 -12        164.68        156.03         9.51 o                         
   3   8 -12        202.57        196.45        10.72 o                         
   4   8 -12        113.80         87.84         9.26 o                         
   5   8 -12          3.16          7.54         5.13 o                         
   6   8 -12          3.46          6.64         5.77 o                         
   7   8 -12          8.73          1.13         9.50 o                         
   8   8 -12         25.07         41.64        10.16 o                         
   9   8 -12         19.16         11.45        10.65 o                         
   1   9 -12        400.25        414.49        13.56 o                         
   2   9 -12         15.30         14.65         5.41 o                         
   3   9 -12         87.58         80.82         7.47 o                         
   4   9 -12          5.65          4.32         5.02 o                         
   5   9 -12         55.30         39.98         6.37 o                         
   6   9 -12         73.94         60.80         7.93 o                         
   7   9 -12        271.89        277.02        14.71 o                         
   8   9 -12         21.70         28.30        10.32 o                         
   0  10 -12       1117.18       1209.31        38.44 o                         
   1  10 -12        269.06        248.27        12.41 o                         
   2  10 -12        262.09        269.61        13.03 o                         
   3  10 -12         54.33         51.68         6.89 o                         
   4  10 -12         13.21          3.67         5.54 o                         
   5  10 -12         35.70         27.09         7.52 o                         
   6  10 -12         46.24         51.23        10.77 o                         
   7  10 -12         31.79         26.99         7.90 o                         
   8  10 -12         95.98         87.21        12.89 o                         
   1  11 -12        252.31        258.86        13.02 o                         
   2  11 -12         67.71         52.89         7.24 o                         
   3  11 -12         45.47         56.49         9.01 o                         
   4  11 -12         56.68         50.74         7.34 o                         
   5  11 -12         15.95         17.31         8.02 o                         
   6  11 -12        163.45        160.64        11.89 o                         
   7  11 -12        122.42        120.19        11.49 o                         
   8  11 -12        131.41        172.14        27.12 o                         
   0  12 -12         81.22         36.70         9.57 o                         
   1  12 -12        182.79        175.67        11.14 o                         
   2  12 -12          3.64          2.95         9.15 o                         
   3  12 -12         26.14          9.27         6.09 o                         
   4  12 -12        123.69        119.25         9.71 o                         
   5  12 -12         25.98          3.24         7.95 o                         
   6  12 -12         11.40          6.79         8.41 o                         
   7  12 -12         41.44         55.29         9.46 o                         
   1  13 -12        150.73        132.47        12.18 o                         
   2  13 -12         45.80         48.23         7.59 o                         
   3  13 -12        191.85        185.34        12.01 o                         
   4  13 -12          3.87          8.30         7.30 o                         
   5  13 -12        100.01         95.86        12.06 o                         
   6  13 -12        226.15        271.04        22.67 o                         
   7  13 -12         56.96         73.12        21.02 o                         
   0  14 -12        151.02        150.33        16.02 o                         
   1  14 -12          3.63          0.17         6.26 o                         
   2  14 -12         71.81         77.86         9.11 o                         
   3  14 -12         75.66         85.92         9.47 o                         
   4  14 -12         41.91         24.90        15.35 o                         
   5  14 -12          3.87          0.05         8.47 o                         
   6  14 -12         34.22         25.82        17.72 o                         
   1  15 -12         96.74         99.31         9.88 o                         
   2  15 -12        125.67        113.26        10.29 o                         
   3  15 -12         56.91         50.10         8.73 o                         
   4  15 -12         36.63         47.48        10.68 o                         
   5  15 -12        116.45        144.89        13.95 o                         
   0  16 -12         21.48          1.45        10.86 o                         
   1  16 -12         20.17         19.70         9.27 o                         
   2  16 -12         44.70         33.96         8.68 o                         
   3  16 -12         17.56          8.07         8.93 o                         
   4  16 -12         26.22         12.29        28.94 o                         
   1  17 -12         24.07          9.69         8.29 o                         
   2  17 -12         10.76         -9.03         8.45 o                         
   2   0 -11        532.07        466.53        11.85 o                         
   4   0 -11        316.38        347.60        10.71 o                         
   6   0 -11        626.99        721.84        20.66 o                         
   8   0 -11         14.64         16.83         9.57 o                         
   0   1 -11       1158.37       1172.25        22.28 o                         
   1   1 -11         65.33         52.92         3.03 o                         
   2   1 -11        123.00         98.69         4.39 o                         
   3   1 -11        448.01        443.56         8.23 o                         
   4   1 -11        170.74        142.55         5.13 o                         
   5   1 -11        159.19        144.66         5.15 o                         
   6   1 -11         49.30         47.21         4.18 o                         
   7   1 -11         17.24          0.74         5.77 o                         
   8   1 -11         29.89         17.17         6.11 o                         
   9   1 -11         68.41         48.89        12.27 o                         
  10   1 -11         68.34         65.81        18.58 o                         
   1   2 -11        138.82        144.88         5.21 o                         
   2   2 -11        926.24        974.28        13.85 o                         
   3   2 -11        235.86        243.97         6.36 o                         
   4   2 -11        307.36        271.56         7.62 o                         
   5   2 -11        609.84        611.15        11.80 o                         
   6   2 -11         78.46         63.03         5.00 o                         
   7   2 -11        206.69        187.03        11.91 o                         
   8   2 -11         36.04         28.29         9.54 o                         
   9   2 -11         92.03         79.07        13.24 o                         
  10   2 -11         70.79         90.52        15.35 o                         
   0   3 -11          6.39          3.14         4.25 o                         
   1   3 -11        112.28         82.60         4.91 o                         
   2   3 -11        820.45        845.26        15.44 o                         
   3   3 -11       1415.34       1522.03        21.68 o                         
   4   3 -11        178.82        170.43         6.29 o                         
   5   3 -11        682.11        677.95        13.96 o                         
   6   3 -11         45.74         31.87         5.07 o                         
   7   3 -11         24.85         19.11         6.85 o                         
   8   3 -11         78.07         69.50        15.74 o                         
   9   3 -11        114.00        116.30        11.60 o                         
  10   3 -11         24.41         14.16        13.71 o                         
   1   4 -11        892.59        891.91        16.08 o                         
   2   4 -11        854.87        880.21        17.42 o                         
   3   4 -11       1009.62       1051.62        19.69 o                         
   4   4 -11        327.34        302.86         9.12 o                         
   5   4 -11         28.57         22.85         4.68 o                         
   6   4 -11         84.72         66.28         6.24 o                         
   7   4 -11         43.26         27.37         7.70 o                         
   8   4 -11          4.24         -1.83         7.20 o                         
   9   4 -11         24.49         31.07         9.95 o                         
  10   4 -11         53.29         49.58        11.45 o                         
   0   5 -11        323.90        308.97        13.02 o                         
   1   5 -11        322.71        313.87         9.53 o                         
   2   5 -11        534.38        554.47        12.99 o                         
   3   5 -11        955.63       1067.53        20.40 o                         
   4   5 -11        665.66        660.90        17.10 o                         
   5   5 -11        317.35        309.88        11.06 o                         
   6   5 -11         30.79         26.63         5.10 o                         
   7   5 -11          8.21         21.40         7.73 o                         
   8   5 -11         34.07         22.22         8.31 o                         
   9   5 -11        101.74         83.55        11.42 o                         
  10   5 -11         52.82         43.57        11.32 o                         
   1   6 -11          3.38         -1.14         3.77 o                         
   2   6 -11         20.78         21.48         4.82 o                         
   3   6 -11        587.08        582.26        19.41 o                         
   4   6 -11         68.74         56.20         5.65 o                         
   5   6 -11        202.53        175.16         8.85 o                         
   6   6 -11        144.88        115.92         8.89 o                         
   7   6 -11         28.41         28.46         6.66 o                         
   8   6 -11         16.80          5.69         7.92 o                         
   9   6 -11         49.24         58.55        10.53 o                         
  10   6 -11          2.06         14.96        15.21 o                         
   0   7 -11       2055.51       2243.35        58.48 o                         
   1   7 -11        109.54         97.55         7.45 o                         
   2   7 -11        435.57        402.80        12.98 o                         
   3   7 -11         14.75         10.00         4.76 o                         
   4   7 -11        404.56        372.55        11.31 o                         
   5   7 -11         20.65         23.96         4.96 o                         
   6   7 -11         19.37         18.50         5.85 o                         
   7   7 -11          2.07          0.40         6.29 o                         
   8   7 -11         13.12          4.95         8.12 o                         
   9   7 -11         38.32         53.29        10.75 o                         
   1   8 -11        559.65        518.33        15.00 o                         
   2   8 -11         24.49         14.00         4.57 o                         
   3   8 -11         35.58         23.30         5.32 o                         
   4   8 -11         67.98         60.09         6.92 o                         
   5   8 -11         33.96         22.80         5.29 o                         
   6   8 -11        112.83         75.40         9.59 o                         
   7   8 -11         40.44         35.58         7.11 o                         
   8   8 -11         52.53         53.55        10.57 o                         
   9   8 -11         57.81         60.11        11.50 o                         
   0   9 -11        381.83        335.18        17.85 o                         
   1   9 -11        332.20        310.23        14.32 o                         
   2   9 -11         13.47         14.17         6.73 o                         
   3   9 -11         33.72         23.02         5.57 o                         
   4   9 -11        241.83        251.56        12.06 o                         
   5   9 -11          8.35          8.48         5.19 o                         
   6   9 -11          6.62          2.85         6.16 o                         
   7   9 -11         18.24         15.15         9.72 o                         
   8   9 -11         60.70         75.11        11.46 o                         
   9   9 -11         19.17          4.59         9.96 o                         
   1  10 -11        153.24        124.20         9.28 o                         
   2  10 -11         57.75         34.97         6.12 o                         
   3  10 -11        286.35        263.33        12.79 o                         
   4  10 -11         42.20         32.34         6.43 o                         
   5  10 -11        119.85        102.74         9.03 o                         
   6  10 -11         76.42         89.87        11.57 o                         
   7  10 -11          9.43          6.34         6.95 o                         
   8  10 -11        129.28        169.53        25.68 o                         
   0  11 -11       1623.03       1731.88        49.44 o                         
   1  11 -11         97.19         65.22         7.34 o                         
   2  11 -11        102.19         95.16        11.13 o                         
   3  11 -11          3.65          2.37         5.37 o                         
   4  11 -11        165.21        144.84         9.93 o                         
   5  11 -11         19.13         28.83         7.20 o                         
   6  11 -11         36.11         18.95         7.11 o                         
   7  11 -11         14.46         17.30        11.04 o                         
   8  11 -11         18.53         10.46        10.21 o                         
   1  12 -11         92.73         70.85         7.65 o                         
   2  12 -11        161.12        137.61         9.99 o                         
   3  12 -11         30.97         35.96         7.83 o                         
   4  12 -11         29.95         23.96         6.62 o                         
   5  12 -11         15.99         20.16         7.82 o                         
   6  12 -11         47.61         28.46        11.35 o                         
   7  12 -11         40.23         33.06         9.19 o                         
   0  13 -11         38.52         28.75        10.02 o                         
   1  13 -11         30.80         16.75         6.28 o                         
   2  13 -11        111.57        108.05         9.35 o                         
   3  13 -11         42.61         32.87         7.16 o                         
   4  13 -11        155.50        160.75        11.43 o                         
   5  13 -11         15.42         21.99         8.20 o                         
   6  13 -11         22.05         34.37         8.33 o                         
   7  13 -11         19.64         15.60         8.68 o                         
   1  14 -11         14.96         25.60         7.08 o                         
   2  14 -11         45.12         42.19         7.62 o                         
   3  14 -11         78.79         49.89         8.55 o                         
   4  14 -11         48.67         37.51         9.13 o                         
   5  14 -11        108.36        105.99        12.37 o                         
   6  14 -11        123.91        147.34        14.05 o                         
   0  15 -11        138.74        132.85        15.94 o                         
   1  15 -11         17.69         11.38        12.01 o                         
   2  15 -11        184.49        191.75        12.74 o                         
   3  15 -11         49.01         45.82        11.08 o                         
   4  15 -11         26.77         34.09         9.57 o                         
   5  15 -11         11.61         22.89        15.22 o                         
   6  15 -11         55.90         52.10        20.41 o                         
   1  16 -11         45.23         48.26        12.49 o                         
   2  16 -11         47.80         41.49         8.48 o                         
   3  16 -11         40.52         29.34         8.43 o                         
   4  16 -11          2.25         12.71        11.51 o                         
   0  17 -11          1.09         12.77        14.47 o                         
   1  17 -11          6.20         -6.26         9.01 o                         
   2  17 -11         99.87        110.29        10.74 o                         
   3  17 -11         13.90         10.62         9.65 o                         
   1  18 -11         21.33         -6.19        20.56 o                         
   2  18 -11          7.93         10.97        21.33 o                         
   0   0 -10        510.47        588.28        38.84 o                         
   2   0 -10         71.86         46.88         4.26 o                         
   4   0 -10        401.86        359.88         9.53 o                         
   6   0 -10       1440.04       1533.03        35.47 o                         
   8   0 -10         35.22         30.40         9.47 o                         
  10   0 -10         25.68         12.49        15.84 o                         
   1   1 -10          0.24          0.67         1.88 o                         
   2   1 -10          2.49          2.76         2.04 o                         
   3   1 -10         70.43         52.84         3.29 o                         
   4   1 -10        285.65        271.01         6.01 o                         
   5   1 -10        140.16         96.71         4.35 o                         
   6   1 -10         23.98         12.72         3.30 o                         
   7   1 -10        116.37        103.56         8.25 o                         
   8   1 -10          9.30          4.55         5.36 o                         
   9   1 -10         43.90         39.72         9.16 o                         
  10   1 -10         60.09         53.01        10.38 o                         
   0   2 -10        571.56        600.37        15.90 o                         
   1   2 -10         33.61         23.87         2.18 o                         
   2   2 -10         33.26         28.36         2.54 o                         
   3   2 -10        209.07        193.43         5.55 o                         
   4   2 -10        266.79        248.49         6.32 o                         
   5   2 -10        504.43        479.34         9.37 o                         
   6   2 -10         43.64         26.06         4.15 o                         
   7   2 -10         18.07          7.72         4.89 o                         
   8   2 -10        129.40        106.71         8.83 o                         
   9   2 -10         34.84         23.42         8.90 o                         
  10   2 -10          0.08         -0.71        11.75 o                         
   1   3 -10        144.50        128.89         5.63 o                         
   2   3 -10        610.49        637.40        10.87 o                         
   3   3 -10        402.81        380.68         8.04 o                         
   4   3 -10         67.11         49.13         3.83 o                         
   5   3 -10        814.42        826.46        13.26 o                         
   6   3 -10          2.57          0.85         3.32 o                         
   7   3 -10         43.20         28.91         5.93 o                         
   8   3 -10         12.80         13.02         6.32 o                         
   9   3 -10         10.69          7.79         8.03 o                         
  10   3 -10        122.09        140.97        17.55 o                         
   0   4 -10        376.69        383.98        14.24 o                         
   1   4 -10         17.52         17.97         3.26 o                         
   2   4 -10        262.27        281.07         8.33 o                         
   3   4 -10          7.55          8.40         2.82 o                         
   4   4 -10        441.80        429.24        11.75 o                         
   5   4 -10          5.94          0.77         3.27 o                         
   6   4 -10         14.19          6.95         3.91 o                         
   7   4 -10        133.16        120.39        10.55 o                         
   8   4 -10         25.05         19.32         7.69 o                         
   9   4 -10          4.80         -5.36         9.88 o                         
  10   4 -10         43.37         59.42        11.02 o                         
   1   5 -10         53.99         35.87         4.35 o                         
   2   5 -10        639.88        610.53        13.45 o                         
   3   5 -10        881.12        880.76        17.46 o                         
   4   5 -10         89.15         67.87         5.03 o                         
   5   5 -10        315.48        316.25        10.35 o                         
   6   5 -10        385.37        397.67        11.67 o                         
   7   5 -10        101.15         86.18         7.97 o                         
   8   5 -10        123.37        129.97        11.66 o                         
   9   5 -10          1.16          4.83         8.52 o                         
  10   5 -10        103.45         99.04        12.53 o                         
   0   6 -10        291.26        280.39        14.71 o                         
   1   6 -10        117.61        101.24         7.00 o                         
   2   6 -10        131.56        147.04         8.38 o                         
   3   6 -10        184.19        169.68         8.97 o                         
   4   6 -10        414.04        423.30        11.73 o                         
   5   6 -10         41.79         23.59         4.63 o                         
   6   6 -10         38.51         38.11         6.34 o                         
   7   6 -10         25.89         14.75         6.14 o                         
   8   6 -10         34.77         21.20         8.30 o                         
   9   6 -10         11.00         11.35         8.94 o                         
  10   6 -10        129.77        171.70        20.51 o                         
   1   7 -10        311.81        315.15        11.77 o                         
   2   7 -10        326.01        307.77        11.84 o                         
   3   7 -10        354.28        349.64        11.98 o                         
   4   7 -10        103.54         88.72         6.59 o                         
   5   7 -10        245.92        242.63        10.49 o                         
   6   7 -10         22.72         28.11         5.88 o                         
   7   7 -10         20.51          9.42         5.89 o                         
   8   7 -10          0.13         37.18        31.24 o                         
   9   7 -10         43.97         38.83        10.25 o                         
  10   7 -10         35.60         16.76        14.20 o                         
   0   8 -10        944.15        876.54        29.30 o                         
   1   8 -10        135.58        123.15         8.01 o                         
   2   8 -10         15.15         13.60         5.45 o                         
   3   8 -10         89.79         85.98         7.22 o                         
   4   8 -10          3.91          4.44         4.18 o                         
   5   8 -10          6.43          1.54         4.37 o                         
   6   8 -10         91.00         75.40        13.19 o                         
   7   8 -10          9.96         15.40         7.18 o                         
   8   8 -10        142.10        130.57        18.27 o                         
   9   8 -10          7.67          8.37         9.46 o                         
   1   9 -10        348.80        338.26        12.97 o                         
   2   9 -10         24.07         17.73         5.01 o                         
   3   9 -10         49.75         48.18         6.12 o                         
   4   9 -10         58.43         41.56         5.68 o                         
   5   9 -10        297.55        315.86        12.44 o                         
   6   9 -10         56.18         51.59         7.74 o                         
   7   9 -10          9.42         16.52         6.78 o                         
   8   9 -10         20.26         22.70         9.07 o                         
   9   9 -10          3.41          6.57         9.03 o                         
   0  10 -10       1013.39        988.68        33.07 o                         
   1  10 -10        120.10         94.69         7.99 o                         
   2  10 -10         56.44         46.49         6.17 o                         
   3  10 -10         48.76         33.98         5.96 o                         
   4  10 -10         24.35         13.33         4.93 o                         
   5  10 -10         77.48         41.91         6.90 o                         
   6  10 -10         19.52         13.44         6.43 o                         
   7  10 -10         38.86         29.98         7.45 o                         
   8  10 -10         93.63         88.89        11.55 o                         
   9  10 -10         57.87         64.45        16.45 o                         
   1  11 -10         35.15         21.77         5.61 o                         
   2  11 -10        506.76        526.89        16.07 o                         
   3  11 -10         63.25         52.35         6.61 o                         
   4  11 -10          1.93         -2.74         5.04 o                         
   5  11 -10         89.00         84.47         8.79 o                         
   6  11 -10         17.88         10.82         6.64 o                         
   7  11 -10        129.67        137.67        12.44 o                         
   8  11 -10         75.01         74.24        19.22 o                         
   0  12 -10         57.06         52.64        12.03 o                         
   1  12 -10         84.70         85.71        10.91 o                         
   2  12 -10         98.82         94.32        11.39 o                         
   3  12 -10          5.42         10.27         5.65 o                         
   4  12 -10        349.41        338.06        14.91 o                         
   5  12 -10         14.85         10.00         6.22 o                         
   6  12 -10         62.84         63.41         8.71 o                         
   7  12 -10         19.42         18.47         9.53 o                         
   8  12 -10         32.64         32.14        10.82 o                         
   1  13 -10          0.55         -4.67         5.51 o                         
   2  13 -10         98.35         90.19         8.55 o                         
   3  13 -10        161.29        157.16        10.83 o                         
   4  13 -10         28.37         23.13         7.21 o                         
   5  13 -10          4.71         -6.06         6.68 o                         
   6  13 -10         38.22         47.48         8.67 o                         
   7  13 -10        234.70        259.91        15.47 o                         
   0  14 -10         52.16         48.84        10.88 o                         
   1  14 -10         40.23         24.41         6.56 o                         
   2  14 -10         22.07         25.27         6.85 o                         
   3  14 -10          4.26          6.21         6.27 o                         
   4  14 -10        247.00        272.64        16.87 o                         
   5  14 -10         31.20         14.08         8.26 o                         
   6  14 -10         38.16         24.38         9.62 o                         
   7  14 -10         41.36         53.96        14.36 o                         
   1  15 -10          0.32          3.21         6.27 o                         
   2  15 -10         34.23         24.38         7.17 o                         
   3  15 -10         55.32         33.81         7.75 o                         
   4  15 -10         65.59         58.53        10.23 o                         
   5  15 -10         30.89         50.01         9.69 o                         
   6  15 -10         44.60         41.02        13.90 o                         
   0  16 -10         49.21         47.06        11.54 o                         
   1  16 -10         68.26         58.50        10.64 o                         
   2  16 -10          0.72          3.25         7.48 o                         
   3  16 -10         38.85         31.83         8.38 o                         
   4  16 -10         78.17        102.53        12.71 o                         
   5  16 -10         59.38         47.54        10.55 o                         
   1  17 -10         60.02         56.50         9.22 o                         
   2  17 -10         10.43          2.45         7.64 o                         
   3  17 -10         28.45         27.73         9.78 o                         
   4  17 -10         68.34         76.75        11.86 o                         
   0  18 -10         64.74         57.07        14.27 o                         
   1  18 -10          4.33          7.01         8.16 o                         
   2  18 -10         18.68         25.66         9.76 o                         
   2   0  -9       1271.35       1217.25        22.76 o                         
   4   0  -9        155.94        164.11         6.84 o                         
   6   0  -9        376.38        390.06        14.35 o                         
   8   0  -9         11.58         -3.42         8.11 o                         
  10   0  -9         93.94        100.22        19.65 o                         
   0   1  -9        810.74        920.43        17.82 o                         
   1   1  -9        480.55        480.98         7.76 o                         
   2   1  -9        103.69        105.64         3.78 o                         
   3   1  -9        341.97        351.75         6.47 o                         
   4   1  -9        238.74        215.23         5.52 o                         
   5   1  -9        247.97        248.05         6.54 o                         
   6   1  -9        116.11         86.57         5.06 o                         
   7   1  -9         43.06         33.40         5.15 o                         
   8   1  -9         26.90         16.44         5.39 o                         
   9   1  -9         38.00         29.38         7.05 o                         
  10   1  -9         83.39         88.60        11.23 o                         
  11   1  -9         11.58         10.34        14.32 o                         
   1   2  -9         38.53         25.42         2.06 o                         
   2   2  -9        549.15        558.30         8.71 o                         
   3   2  -9          1.47         -0.57         1.92 o                         
   4   2  -9         60.53         44.00         3.06 o                         
   5   2  -9        581.91        575.29        10.14 o                         
   6   2  -9        126.09         94.98         5.30 o                         
   7   2  -9        374.39        394.03        11.97 o                         
   8   2  -9        128.12        123.01         8.75 o                         
   9   2  -9         25.69         21.30         7.86 o                         
  10   2  -9        104.83        101.31        11.85 o                         
  11   2  -9          8.95          7.72        13.45 o                         
   0   3  -9        118.10         97.72         8.38 o                         
   1   3  -9        153.03        118.45         5.21 o                         
   2   3  -9        410.86        393.89        10.15 o                         
   3   3  -9         16.91          8.65         2.45 o                         
   4   3  -9        356.58        362.78         7.42 o                         
   5   3  -9        999.14       1013.84        15.04 o                         
   6   3  -9         40.11         23.76         3.74 o                         
   7   3  -9         96.61         71.00         6.37 o                         
   8   3  -9        104.70        102.96         8.57 o                         
   9   3  -9         70.23         61.31         7.91 o                         
  10   3  -9          3.47          4.74        11.92 o                         
  11   3  -9         33.00         39.36        14.79 o                         
   1   4  -9        697.56        696.25        12.76 o                         
   2   4  -9        909.19        883.43        17.83 o                         
   3   4  -9         43.16         33.28         3.09 o                         
   4   4  -9        106.11         81.77         4.29 o                         
   5   4  -9         75.10         63.67         3.96 o                         
   6   4  -9        179.04        170.27         7.43 o                         
   7   4  -9        160.67        135.89         8.82 o                         
   8   4  -9         14.76         11.91         7.20 o                         
   9   4  -9          1.36         -5.66         7.46 o                         
  10   4  -9        162.75        141.89        13.59 o                         
   0   5  -9        329.29        280.32        19.19 o                         
   1   5  -9        202.91        183.72         7.43 o                         
   2   5  -9         20.93         24.38         4.02 o                         
   3   5  -9        170.16        162.06         6.36 o                         
   4   5  -9        443.33        426.69        10.74 o                         
   5   5  -9        107.62         99.79         5.61 o                         
   6   5  -9          8.16          0.92         3.47 o                         
   7   5  -9        250.57        229.61        14.37 o                         
   8   5  -9         59.28         57.72         9.15 o                         
   9   5  -9         46.16         30.85         9.10 o                         
  10   5  -9          5.04          7.09         8.53 o                         
   1   6  -9         35.90         18.42         4.20 o                         
   2   6  -9         14.47         10.44         4.10 o                         
   3   6  -9       1228.56       1310.52        26.86 o                         
   4   6  -9         50.16         46.22         4.18 o                         
   5   6  -9        293.92        283.07        10.39 o                         
   6   6  -9        211.31        192.89        10.49 o                         
   7   6  -9        139.16        126.76         9.32 o                         
   8   6  -9        108.28         98.98        10.95 o                         
   9   6  -9         35.61         29.62         9.26 o                         
  10   6  -9         47.88         43.60        11.50 o                         
   0   7  -9        210.85        173.88        12.37 o                         
   1   7  -9         30.06         26.85         4.69 o                         
   2   7  -9         24.42         19.79         6.99 o                         
   3   7  -9        383.71        394.33        13.48 o                         
   4   7  -9        863.23        869.56        18.35 o                         
   5   7  -9         57.79         41.43         5.15 o                         
   6   7  -9         22.43         22.16         5.62 o                         
   7   7  -9         41.94         39.01         6.68 o                         
   8   7  -9        101.36         95.35        10.84 o                         
   9   7  -9         55.82         60.62        10.19 o                         
  10   7  -9         19.99         18.09        10.16 o                         
   1   8  -9         21.21         16.12         4.86 o                         
   2   8  -9        116.80        100.68         7.24 o                         
   3   8  -9        410.10        401.36        11.46 o                         
   4   8  -9         31.62         17.84         4.44 o                         
   5   8  -9         81.56         61.98         6.18 o                         
   6   8  -9         22.80         25.99         5.82 o                         
   7   8  -9         38.34         27.57         6.86 o                         
   8   8  -9         24.86         28.59         8.29 o                         
   9   8  -9         12.58         17.20         8.96 o                         
  10   8  -9         11.79          1.24        13.55 o                         
   0   9  -9       1053.46       1137.34        34.15 o                         
   1   9  -9        170.30        151.05        15.61 o                         
   2   9  -9         69.82         54.19         6.29 o                         
   3   9  -9         42.34         37.77         5.09 o                         
   4   9  -9        745.43        783.83        17.63 o                         
   5   9  -9        412.50        383.74        12.08 o                         
   6   9  -9         14.62          3.89         5.32 o                         
   7   9  -9         20.81         10.63         6.03 o                         
   8   9  -9         25.92          3.82         8.22 o                         
   9   9  -9        464.05        577.85        23.37 o                         
   1  10  -9         14.25          7.14         4.37 o                         
   2  10  -9        198.01        199.72        12.93 o                         
   3  10  -9        149.44        121.81         8.52 o                         
   4  10  -9        202.07        186.49         9.34 o                         
   5  10  -9        277.18        287.36        13.66 o                         
   6  10  -9          2.77         -2.53         5.75 o                         
   7  10  -9        136.16        144.38        11.83 o                         
   8  10  -9        104.24         95.29        20.62 o                         
   9  10  -9         31.03         24.59        10.30 o                         
   0  11  -9         44.17         31.87         8.28 o                         
   1  11  -9         15.57          7.40         4.88 o                         
   2  11  -9        195.14        180.69        14.69 o                         
   3  11  -9         62.68         52.67         6.39 o                         
   4  11  -9         90.94         78.82         6.99 o                         
   5  11  -9        244.48        254.89        13.23 o                         
   6  11  -9         57.33         48.33         7.70 o                         
   7  11  -9          1.32         10.43         6.58 o                         
   8  11  -9          4.33         -2.51         7.98 o                         
   1  12  -9         29.85         22.78         5.67 o                         
   2  12  -9        297.71        267.45        13.98 o                         
   3  12  -9        287.06        287.40        16.56 o                         
   4  12  -9         27.44         25.03         6.50 o                         
   5  12  -9         45.24         36.17         7.29 o                         
   6  12  -9         67.17         51.30         8.30 o                         
   7  12  -9         43.06         33.85         8.18 o                         
   8  12  -9         23.13         45.16        10.77 o                         
   0  13  -9         32.77         22.45         8.18 o                         
   1  13  -9        195.78        177.05        10.82 o                         
   2  13  -9         70.11         62.60         9.67 o                         
   3  13  -9         25.18         14.25         5.70 o                         
   4  13  -9         65.73         60.74         8.18 o                         
   5  13  -9         91.60         99.46        10.56 o                         
   6  13  -9         12.38         -5.67         7.51 o                         
   7  13  -9         34.10         46.57         9.81 o                         
   8  13  -9         46.10         26.81        17.37 o                         
   1  14  -9         41.12         37.53         6.62 o                         
   2  14  -9         18.39          3.01         6.05 o                         
   3  14  -9        178.11        176.22        11.46 o                         
   4  14  -9        177.02        168.25        16.93 o                         
   5  14  -9         43.63         47.31         8.38 o                         
   6  14  -9         38.27         49.86        12.99 o                         
   7  14  -9         30.94         28.81         9.37 o                         
   0  15  -9        271.42        270.62        20.44 o                         
   1  15  -9        202.43        199.94        15.11 o                         
   2  15  -9        111.87        100.89         9.64 o                         
   3  15  -9          9.54         12.22         6.95 o                         
   4  15  -9        100.69        109.45        11.67 o                         
   5  15  -9         72.48         61.05        10.47 o                         
   6  15  -9         32.41         26.10         8.96 o                         
   1  16  -9         61.70         54.33         8.46 o                         
   2  16  -9         79.84         71.06        11.48 o                         
   3  16  -9         25.00         20.00         7.33 o                         
   4  16  -9         82.14         63.75        20.84 o                         
   5  16  -9         54.26         43.65        10.53 o                         
   6  16  -9          9.94          8.03        14.61 o                         
   0  17  -9        228.92        241.83        20.45 o                         
   1  17  -9         28.08         36.78         8.49 o                         
   2  17  -9         18.04         10.32         8.31 o                         
   3  17  -9          4.03         -2.42         8.49 o                         
   4  17  -9         67.71         60.92        11.41 o                         
   1  18  -9          8.91          6.29         8.46 o                         
   2  18  -9         19.78          6.47         9.21 o                         
   3  18  -9         13.23         18.40        12.75 o                         
   0  19  -9        150.70        149.29        24.98 o                         
   1  19  -9         99.37         90.18        22.85 o                         
   0   0  -8       4962.15       5461.06       175.64 o                         
   2   0  -8        497.22        527.07        11.71 o                         
   4   0  -8         71.01         48.67         4.02 o                         
   6   0  -8        110.34         80.68         6.10 o                         
   8   0  -8          5.23          7.83         7.81 o                         
  10   0  -8         52.69         37.04        11.61 o                         
   1   1  -8        921.95       1040.60        13.55 o                         
   2   1  -8       1079.15       1181.22        15.56 o                         
   3   1  -8        656.68        719.77         9.63 o                         
   4   1  -8        112.09        107.81         3.84 o                         
   5   1  -8        658.90        703.17        10.71 o                         
   6   1  -8        652.64        645.37        13.14 o                         
   7   1  -8        274.55        266.95        10.50 o                         
   8   1  -8        186.23        164.88         9.94 o                         
   9   1  -8         93.08         89.92         9.11 o                         
  10   1  -8         63.80         53.11        10.25 o                         
  11   1  -8         80.57         95.04        12.27 o                         
   0   2  -8        454.75        448.38        12.70 o                         
   1   2  -8       3061.36       3628.03        41.98 o                         
   2   2  -8        959.88       1017.31        13.77 o                         
   3   2  -8       1044.38       1150.34        14.73 o                         
   4   2  -8        241.07        217.33         5.51 o                         
   5   2  -8        401.54        399.59         7.91 o                         
   6   2  -8         56.09         40.30         3.92 o                         
   7   2  -8        238.44        221.39         9.65 o                         
   8   2  -8         55.68         39.46         5.83 o                         
   9   2  -8         17.32         14.70         7.31 o                         
  10   2  -8         31.45         18.01         8.66 o                         
  11   2  -8         25.96         36.61        11.53 o                         
   1   3  -8        368.24        387.56         8.35 o                         
   2   3  -8        422.08        427.95        10.45 o                         
   3   3  -8        118.73        108.46         5.49 o                         
   4   3  -8        197.13        172.69         5.34 o                         
   5   3  -8        212.83        203.82         9.57 o                         
   6   3  -8         99.51         88.24         4.91 o                         
   7   3  -8        477.43        506.96        13.41 o                         
   8   3  -8        137.42        141.69         9.51 o                         
   9   3  -8          4.55          5.20         6.46 o                         
  10   3  -8         49.89         30.19         9.12 o                         
  11   3  -8          9.49         14.04        10.50 o                         
   0   4  -8        334.01        286.00        10.08 o                         
   1   4  -8         84.59         61.94         4.03 o                         
   2   4  -8        339.45        339.90        11.58 o                         
   3   4  -8         69.35         62.90         3.76 o                         
   4   4  -8        293.03        299.87         6.54 o                         
   5   4  -8        197.02        197.37         7.69 o                         
   6   4  -8        267.43        264.09         8.07 o                         
   7   4  -8        120.12        102.29         8.97 o                         
   8   4  -8          8.58          8.96         7.78 o                         
   9   4  -8         70.83         65.96         7.99 o                         
  10   4  -8          4.56          2.40         8.89 o                         
  11   4  -8         18.65          8.30        14.53 o                         
   1   5  -8         45.55         36.72         4.04 o                         
   2   5  -8        123.61        103.36         5.14 o                         
   3   5  -8         81.97         62.83         3.96 o                         
   4   5  -8         41.07         36.17         3.14 o                         
   5   5  -8        276.25        244.75         9.27 o                         
   6   5  -8        476.72        489.38        11.36 o                         
   7   5  -8         10.97          4.93         4.23 o                         
   8   5  -8        183.60        166.74        10.51 o                         
   9   5  -8        149.69        144.42        11.43 o                         
  10   5  -8        189.98        229.51        16.40 o                         
   0   6  -8        153.84        117.97         9.57 o                         
   1   6  -8        336.01        342.94        10.39 o                         
   2   6  -8         55.11         41.93         3.19 o                         
   3   6  -8        314.38        290.61         8.71 o                         
   4   6  -8        639.91        605.13        12.13 o                         
   5   6  -8         47.03         27.17         3.85 o                         
   6   6  -8        375.09        349.71        10.99 o                         
   7   6  -8         40.63         42.60         5.53 o                         
   8   6  -8         93.93        105.75         9.46 o                         
   9   6  -8        233.43        218.25        23.65 o                         
  10   6  -8          8.88         28.81         9.63 o                         
   1   7  -8        177.38        191.62        11.13 o                         
   2   7  -8        408.82        419.89        12.36 o                         
   3   7  -8        698.72        731.91        13.34 o                         
   4   7  -8        764.92        828.81        15.55 o                         
   5   7  -8         50.00         31.72         4.02 o                         
   6   7  -8        171.82        156.00         8.14 o                         
   7   7  -8        101.21        105.75         8.71 o                         
   8   7  -8         45.29         44.29         8.62 o                         
   9   7  -8          7.84         -1.99         7.81 o                         
  10   7  -8        120.04        110.84        13.06 o                         
   0   8  -8        354.43        369.13        16.26 o                         
   1   8  -8        275.82        279.33        11.32 o                         
   2   8  -8         53.29         40.22         5.30 o                         
   3   8  -8         15.96         11.14         4.64 o                         
   4   8  -8        234.67        192.96        10.77 o                         
   5   8  -8         57.89         59.46         5.69 o                         
   6   8  -8        252.50        233.53        11.90 o                         
   7   8  -8         34.71         22.41         8.75 o                         
   8   8  -8         49.53         55.78         9.70 o                         
   9   8  -8         83.13         81.83        12.46 o                         
  10   8  -8        125.25        131.18        15.76 o                         
   1   9  -8        280.73        262.05        11.45 o                         
   2   9  -8        273.69        290.84        11.48 o                         
   3   9  -8        325.23        326.25        10.80 o                         
   4   9  -8        222.99        205.80         9.42 o                         
   5   9  -8        198.12        174.17         8.98 o                         
   6   9  -8        214.86        207.85        13.68 o                         
   7   9  -8          6.63          6.57         5.80 o                         
   8   9  -8         37.21         23.17         8.37 o                         
   9   9  -8        124.52        133.17        13.60 o                         
   0  10  -8        110.58         85.97        10.02 o                         
   1  10  -8         82.37         69.05         6.65 o                         
   2  10  -8        156.26        135.43         8.46 o                         
   3  10  -8        228.50        190.51         9.30 o                         
   4  10  -8        857.94        892.72        20.54 o                         
   5  10  -8        542.81        547.13        16.65 o                         
   6  10  -8         33.14         25.03         6.11 o                         
   7  10  -8         95.81         95.04         8.80 o                         
   8  10  -8          1.81         -8.10         6.96 o                         
   9  10  -8        178.63        190.64        15.81 o                         
   1  11  -8         56.10         48.73         6.28 o                         
   2  11  -8         49.32         31.93         5.29 o                         
   3  11  -8        361.29        395.76        12.88 o                         
   4  11  -8        201.49        214.52        10.30 o                         
   5  11  -8        142.74        128.07         9.56 o                         
   6  11  -8          0.62         -1.97         5.79 o                         
   7  11  -8          1.32         -3.30         6.54 o                         
   8  11  -8         20.82         25.17         9.01 o                         
   9  11  -8         14.85         22.16        10.21 o                         
   0  12  -8        260.11        217.54        18.28 o                         
   1  12  -8         96.40         65.13         7.65 o                         
   2  12  -8         32.16         23.06         5.39 o                         
   3  12  -8         94.12         67.48         7.30 o                         
   4  12  -8         14.59          6.14         4.72 o                         
   5  12  -8         33.41         16.69         6.38 o                         
   6  12  -8         75.58         61.82         8.37 o                         
   7  12  -8          6.51         15.17         7.16 o                         
   8  12  -8        118.14        141.20        12.01 o                         
   1  13  -8        223.45        217.46        12.75 o                         
   2  13  -8         27.39         15.85         5.43 o                         
   3  13  -8        153.08        126.99         9.45 o                         
   4  13  -8         49.19         43.47         7.78 o                         
   5  13  -8          0.77         10.24         6.47 o                         
   6  13  -8         33.08         30.67        15.57 o                         
   7  13  -8        118.66        130.59        13.50 o                         
   8  13  -8         66.44         97.71        18.78 o                         
   0  14  -8        412.18        432.27        21.51 o                         
   1  14  -8         90.22         80.33         8.16 o                         
   2  14  -8         28.44         19.13         7.02 o                         
   3  14  -8          4.20          9.63         6.25 o                         
   4  14  -8        162.87        151.95        12.56 o                         
   5  14  -8         10.80         16.94         7.00 o                         
   6  14  -8         19.68         12.46         7.50 o                         
   7  14  -8         28.36         23.79         8.07 o                         
   1  15  -8         10.67         11.95         6.09 o                         
   2  15  -8        197.34        190.64        11.96 o                         
   3  15  -8         95.12        103.69        15.70 o                         
   4  15  -8         85.05         66.35        21.49 o                         
   5  15  -8          5.22          7.68         7.47 o                         
   6  15  -8         88.66         83.91        10.22 o                         
   7  15  -8         18.57         27.32        10.32 o                         
   0  16  -8        297.99        328.61        22.51 o                         
   1  16  -8          9.75         10.66         6.85 o                         
   2  16  -8         36.21         28.63         7.31 o                         
   3  16  -8         16.10         12.73         6.95 o                         
   4  16  -8        193.15        180.79        14.71 o                         
   5  16  -8        223.70        228.98        16.65 o                         
   6  16  -8         12.39          8.80         8.42 o                         
   1  17  -8        131.25        125.78        10.71 o                         
   2  17  -8         25.37         29.68         8.60 o                         
   3  17  -8         56.11         40.29         9.55 o                         
   4  17  -8        175.04        162.03        15.01 o                         
   5  17  -8         80.43         79.44        12.34 o                         
   0  18  -8        366.30        487.06        63.98 o                         
   1  18  -8         61.73         68.54         9.78 o                         
   2  18  -8          9.90         12.66         7.94 o                         
   3  18  -8         45.44         52.69        11.36 o                         
   4  18  -8         27.00         18.28        15.23 o                         
   1  19  -8         45.31         46.47         9.55 o                         
   2  19  -8         61.02         53.42        14.64 o                         
   2   0  -7       5976.20       6699.68       131.18 o                         
   4   0  -7        569.32        569.35        15.38 o                         
   6   0  -7       2209.64       2430.63        43.74 o                         
   8   0  -7         10.64          3.82         7.63 o                         
  10   0  -7        388.34        514.52        25.85 o                         
   0   1  -7        629.40        652.75        12.81 o                         
   1   1  -7       1214.31       1296.48        16.29 o                         
   2   1  -7        930.11        959.79        12.26 o                         
   3   1  -7         72.14         69.30         2.96 o                         
   4   1  -7         45.77         38.70         2.49 o                         
   5   1  -7        346.06        333.46         6.53 o                         
   6   1  -7        643.28        686.76        13.50 o                         
   7   1  -7         38.18         21.06         4.62 o                         
   8   1  -7          7.24          7.30         5.27 o                         
   9   1  -7         99.69         80.62        10.99 o                         
  10   1  -7          0.74          5.57         7.52 o                         
  11   1  -7         27.22         25.10        10.08 o                         
   1   2  -7        891.74        951.89        13.69 o                         
   2   2  -7        637.38        623.90         8.79 o                         
   3   2  -7        242.13        232.30         4.58 o                         
   4   2  -7        366.74        349.48         6.77 o                         
   5   2  -7        227.95        183.66         5.39 o                         
   6   2  -7        523.21        563.20        15.88 o                         
   7   2  -7        415.99        383.41        16.53 o                         
   8   2  -7        127.26        105.60         7.36 o                         
   9   2  -7          7.67          1.96         6.28 o                         
  10   2  -7          7.59          0.89         8.16 o                         
  11   2  -7         20.69         13.16        10.03 o                         
   0   3  -7        233.51        217.89        11.33 o                         
   1   3  -7        665.87        655.62        11.40 o                         
   2   3  -7         51.32         42.78         2.49 o                         
   3   3  -7       1229.53       1478.57        19.11 o                         
   4   3  -7        626.05        593.93         9.54 o                         
   5   3  -7        201.06        197.90         5.93 o                         
   6   3  -7        229.68        228.73         7.34 o                         
   7   3  -7         39.44         35.43         6.65 o                         
   8   3  -7         60.15         44.95         5.74 o                         
   9   3  -7         41.55         27.47         6.77 o                         
  10   3  -7         14.73         11.31         8.16 o                         
  11   3  -7         17.08         21.63        10.60 o                         
   1   4  -7       1010.18       1027.64        17.93 o                         
   2   4  -7        154.62        167.59         4.79 o                         
   3   4  -7        271.04        270.43         6.27 o                         
   4   4  -7        203.20        208.67         5.47 o                         
   5   4  -7        219.25        200.31         5.79 o                         
   6   4  -7         45.52         33.65         3.67 o                         
   7   4  -7        548.27        518.11        13.42 o                         
   8   4  -7         38.85         45.94         6.62 o                         
   9   4  -7         23.58         25.37         6.54 o                         
  10   4  -7         48.86         36.34         9.26 o                         
  11   4  -7         34.86         31.35        10.25 o                         
   0   5  -7        968.93        993.51        54.69 o                         
   1   5  -7        440.80        451.03        17.28 o                         
   2   5  -7       1922.86       2148.78        30.52 o                         
   3   5  -7        227.75        222.33         6.68 o                         
   4   5  -7        745.32        727.40        12.12 o                         
   5   5  -7        319.72        307.79         7.50 o                         
   6   5  -7        135.69        104.43         5.74 o                         
   7   5  -7          6.17          9.46         4.25 o                         
   8   5  -7         18.06         15.10         5.72 o                         
   9   5  -7         18.58         21.79         6.98 o                         
  10   5  -7         48.11         53.42         8.55 o                         
  11   5  -7        112.28        137.63        17.85 o                         
   1   6  -7         38.28         30.89         3.92 o                         
   2   6  -7        314.33        322.64         8.99 o                         
   3   6  -7         43.82         32.31         3.96 o                         
   4   6  -7        109.54        104.87         4.99 o                         
   5   6  -7       1334.80       1451.17        23.58 o                         
   6   6  -7        582.57        547.97        15.77 o                         
   7   6  -7        218.39        211.58        13.85 o                         
   8   6  -7        286.59        300.73        13.71 o                         
   9   6  -7         29.91         18.84         6.88 o                         
  10   6  -7         12.97         13.62         9.11 o                         
   0   7  -7        804.72        806.32        54.38 o                         
   1   7  -7       1116.82       1210.16        24.85 o                         
   2   7  -7          1.21          0.63         3.04 o                         
   3   7  -7         41.46         33.83         4.22 o                         
   4   7  -7        103.01         62.71         7.25 o                         
   5   7  -7        529.39        561.89        12.31 o                         
   6   7  -7         53.02         54.46         5.46 o                         
   7   7  -7         75.61         63.53         6.27 o                         
   8   7  -7        802.56        885.35        22.73 o                         
   9   7  -7         48.53         42.88        12.48 o                         
  10   7  -7        115.93        109.86        12.84 o                         
   1   8  -7        115.94         79.61         6.57 o                         
   2   8  -7        612.42        643.68        14.35 o                         
   3   8  -7        137.77        130.84         7.14 o                         
   4   8  -7        262.95        276.43        10.14 o                         
   5   8  -7        706.72        675.95        15.66 o                         
   6   8  -7        124.28        124.01         7.40 o                         
   7   8  -7        110.34        107.89        10.42 o                         
   8   8  -7         19.14         13.78         9.39 o                         
   9   8  -7         43.16         56.31        10.42 o                         
  10   8  -7          8.29         20.11         9.24 o                         
   0   9  -7        498.25        502.20        26.66 o                         
   1   9  -7        210.58        216.09         9.88 o                         
   2   9  -7        140.90        145.31         8.31 o                         
   3   9  -7        248.96        230.40         9.62 o                         
   4   9  -7        935.81        989.26        20.19 o                         
   5   9  -7        462.83        450.19        14.63 o                         
   6   9  -7         25.63         22.47         5.52 o                         
   7   9  -7         12.61         11.34         5.69 o                         
   8   9  -7         36.84         35.35         8.74 o                         
   9   9  -7         30.81         26.84         9.48 o                         
  10   9  -7          4.87          8.58         9.46 o                         
   1  10  -7        119.35         96.33         8.31 o                         
   2  10  -7        518.85        530.55        18.43 o                         
   3  10  -7        210.54        194.13        16.11 o                         
   4  10  -7        183.95        145.63         8.10 o                         
   5  10  -7        221.35        204.68        11.02 o                         
   6  10  -7        293.82        286.28        13.70 o                         
   7  10  -7         35.27         28.12         6.56 o                         
   8  10  -7         86.44         86.24         9.33 o                         
   9  10  -7         42.14         42.18        10.23 o                         
   0  11  -7         41.30         35.63         7.81 o                         
   1  11  -7        331.75        354.23        12.80 o                         
   2  11  -7        142.52        110.67         7.76 o                         
   3  11  -7        322.63        329.22        11.77 o                         
   4  11  -7         45.14         43.46         5.48 o                         
   5  11  -7        171.71        184.72        10.90 o                         
   6  11  -7         14.43          1.23         5.93 o                         
   7  11  -7        122.41        145.84        11.00 o                         
   8  11  -7        375.42        430.03        18.58 o                         
   9  11  -7         30.19         25.13        13.68 o                         
   1  12  -7        199.23        203.40        11.35 o                         
   2  12  -7        320.77        322.46        13.63 o                         
   3  12  -7        231.46        211.57        10.23 o                         
   4  12  -7        412.63        430.59        13.27 o                         
   5  12  -7        118.98        105.21         9.08 o                         
   6  12  -7         38.67         35.52         7.13 o                         
   7  12  -7         41.93         23.32         8.27 o                         
   8  12  -7          1.67          1.57         8.05 o                         
   0  13  -7       1682.00       1980.16        55.15 o                         
   1  13  -7         25.82         22.96         5.57 o                         
   2  13  -7         66.34         57.04         7.52 o                         
   3  13  -7        191.45        162.87        10.37 o                         
   4  13  -7         90.61         78.66         7.15 o                         
   5  13  -7        244.73        223.89        13.08 o                         
   6  13  -7        148.63        151.91        11.26 o                         
   7  13  -7         14.05          2.14         7.65 o                         
   8  13  -7          5.07          4.96         7.77 o                         
   1  14  -7        213.06        213.47        11.73 o                         
   2  14  -7        126.00         96.87         8.90 o                         
   3  14  -7        135.58        144.81        20.80 o                         
   4  14  -7         72.92         63.03         8.17 o                         
   5  14  -7        170.59        176.57        12.18 o                         
   6  14  -7         30.12         31.88         7.79 o                         
   7  14  -7         49.18         38.64         9.76 o                         
   8  14  -7          9.44         -0.91        16.45 o                         
   0  15  -7         40.20         41.28        10.02 o                         
   1  15  -7         94.24         88.78         8.51 o                         
   2  15  -7          4.98         -0.41         5.79 o                         
   3  15  -7         79.79         64.57         8.15 o                         
   4  15  -7         34.98         28.13         7.32 o                         
   5  15  -7          6.06          7.31         9.06 o                         
   6  15  -7         93.37        112.81        11.02 o                         
   7  15  -7         77.15         98.49        11.05 o                         
   1  16  -7          1.01         -5.45         5.78 o                         
   2  16  -7        126.64        120.66        11.26 o                         
   3  16  -7          0.69         -6.95         6.49 o                         
   4  16  -7         56.54         53.28         9.78 o                         
   5  16  -7          1.45         -3.25         7.35 o                         
   6  16  -7         66.89         79.99        10.38 o                         
   0  17  -7        301.52        318.51        23.04 o                         
   1  17  -7        203.19        221.39        13.67 o                         
   2  17  -7         31.10         34.58         8.01 o                         
   3  17  -7        309.45        339.21        34.43 o                         
   4  17  -7        237.26        269.59        17.79 o                         
   5  17  -7         49.60         63.29        12.94 o                         
   1  18  -7          6.10          9.34         7.72 o                         
   2  18  -7         31.09         30.40         8.39 o                         
   3  18  -7         24.22          6.60        10.46 o                         
   4  18  -7         32.75         48.34        11.59 o                         
   0  19  -7         12.49         16.84        12.39 o                         
   1  19  -7         40.44         68.59        10.20 o                         
   2  19  -7         48.26         53.68         9.92 o                         
   3  19  -7         10.57          8.23        17.98 o                         
   0   0  -6      13900.71      15173.90       329.16 o                         
   2   0  -6       3614.91       4060.68        60.11 o                         
   4   0  -6       2464.12       2719.46        41.86 o                         
   6   0  -6        535.09        512.13        12.99 o                         
   8   0  -6        216.31        176.96        14.48 o                         
  10   0  -6         71.71         63.35        12.14 o                         
   1   1  -6        734.76        724.31         9.77 o                         
   2   1  -6        525.13        496.81         6.80 o                         
   3   1  -6       1450.23       1610.63        18.28 o                         
   4   1  -6        638.49        658.50         9.48 o                         
   5   1  -6         17.47         16.44         2.28 o                         
   6   1  -6        173.91        155.84         6.48 o                         
   7   1  -6        322.09        314.81        20.68 o                         
   8   1  -6         76.83         60.58         7.13 o                         
   9   1  -6        188.50        185.40        11.24 o                         
  10   1  -6        210.67        221.69        13.18 o                         
  11   1  -6        246.50        279.39        17.69 o                         
   0   2  -6        889.06        862.66        19.22 o                         
   1   2  -6        207.50        182.19         3.77 o                         
   2   2  -6        262.48        262.97         4.75 o                         
   3   2  -6       1861.67       2005.48        23.30 o                         
   4   2  -6        483.42        497.48         8.25 o                         
   5   2  -6         22.91         11.98         2.36 o                         
   6   2  -6        197.67        179.91         6.90 o                         
   7   2  -6         58.74         44.59         5.01 o                         
   8   2  -6        127.50        100.06         7.06 o                         
   9   2  -6        403.21        425.22        15.46 o                         
  10   2  -6         16.05          6.62         7.23 o                         
  11   2  -6         47.22         46.14        10.81 o                         
   1   3  -6          3.72          0.48         1.94 o                         
   2   3  -6         91.07         75.09         3.13 o                         
   3   3  -6        469.79        494.38         8.00 o                         
   4   3  -6        948.89        982.94        13.61 o                         
   5   3  -6        397.58        419.76         7.92 o                         
   6   3  -6       1338.79       1438.42        21.27 o                         
   7   3  -6       1833.96       2054.68        36.06 o                         
   8   3  -6        164.95        134.96         8.18 o                         
   9   3  -6         12.84         20.23         6.32 o                         
  10   3  -6         83.27         64.54        10.50 o                         
  11   3  -6        101.50        124.65        13.11 o                         
   0   4  -6       2599.36       2802.59        68.72 o                         
   1   4  -6         59.10         38.13         3.36 o                         
   2   4  -6       1002.49       1086.54        15.65 o                         
   3   4  -6         40.93         30.00         2.28 o                         
   4   4  -6        411.87        396.65         7.23 o                         
   5   4  -6        280.78        263.50         8.07 o                         
   6   4  -6        637.06        667.94        12.05 o                         
   7   4  -6         64.32         52.11         4.99 o                         
   8   4  -6         56.68         48.83         5.99 o                         
   9   4  -6         31.76         38.78         8.06 o                         
  10   4  -6         17.49          3.37         8.18 o                         
  11   4  -6         20.60         20.96         9.45 o                         
   1   5  -6        618.14        645.87        14.24 o                         
   2   5  -6       2153.80       2394.90        38.00 o                         
   3   5  -6        531.95        522.25        10.03 o                         
   4   5  -6        223.67        225.99         6.12 o                         
   5   5  -6        102.03         87.07         4.49 o                         
   6   5  -6        352.66        364.43         9.59 o                         
   7   5  -6         83.77         70.42         6.03 o                         
   8   5  -6         37.92         30.81         6.14 o                         
   9   5  -6         63.68         46.88         7.66 o                         
  10   5  -6         12.12          0.15         7.04 o                         
  11   5  -6         80.74         95.16        12.66 o                         
   0   6  -6        760.96        818.86        32.45 o                         
   1   6  -6        391.16        398.76        10.45 o                         
   2   6  -6       1236.15       1321.46        23.12 o                         
   3   6  -6         46.79         34.43         3.77 o                         
   4   6  -6        337.71        308.32         7.85 o                         
   5   6  -6         90.32         63.10         3.92 o                         
   6   6  -6         65.85         51.50         5.39 o                         
   7   6  -6        222.77        192.74         9.12 o                         
   8   6  -6         61.08         48.23         6.79 o                         
   9   6  -6         32.04         36.80         7.01 o                         
  10   6  -6         70.16         78.63         9.21 o                         
  11   6  -6         14.07          1.97        10.48 o                         
   1   7  -6        171.80        158.30         8.58 o                         
   2   7  -6         42.15         32.55         3.89 o                         
   3   7  -6        114.27         96.20         5.75 o                         
   4   7  -6         82.49         59.81         4.98 o                         
   5   7  -6         95.26         88.61         7.82 o                         
   6   7  -6        467.77        487.32        12.58 o                         
   7   7  -6        299.87        279.60        11.14 o                         
   8   7  -6        243.91        234.07        15.83 o                         
   9   7  -6         44.20         36.79         7.54 o                         
  10   7  -6          9.66          0.44         7.14 o                         
   0   8  -6        103.50         83.45         8.46 o                         
   1   8  -6        158.31        158.80         9.28 o                         
   2   8  -6        102.12         94.58         5.84 o                         
   3   8  -6        690.84        700.16        14.90 o                         
   4   8  -6       1372.20       1522.47        27.37 o                         
   5   8  -6        260.80        285.09        12.38 o                         
   6   8  -6        161.59        159.12         9.74 o                         
   7   8  -6         36.76         32.05         5.39 o                         
   8   8  -6        219.21        210.67        12.49 o                         
   9   8  -6         71.88         72.94         8.60 o                         
  10   8  -6        127.04        136.51        13.53 o                         
   1   9  -6        316.71        314.79        10.43 o                         
   2   9  -6        398.05        393.37        14.17 o                         
   3   9  -6       1135.26       1193.63        25.26 o                         
   4   9  -6         46.35         31.61         4.86 o                         
   5   9  -6        160.97        149.12         7.87 o                         
   6   9  -6        187.56        177.39        10.44 o                         
   7   9  -6        164.23        172.79         9.39 o                         
   8   9  -6          0.20          2.81         6.15 o                         
   9   9  -6        246.63        276.29        17.60 o                         
  10   9  -6         24.54         29.11        10.36 o                         
   0  10  -6        382.87        391.47        31.69 o                         
   1  10  -6        477.75        483.40        18.69 o                         
   2  10  -6        216.47        216.96         9.28 o                         
   3  10  -6        146.00        131.92         8.20 o                         
   4  10  -6       1568.35       1727.84        30.88 o                         
   5  10  -6        150.54        132.95         9.12 o                         
   6  10  -6        196.21        185.51        11.03 o                         
   7  10  -6         35.65         23.76         6.74 o                         
   8  10  -6         44.00         51.88         8.03 o                         
   9  10  -6         12.59         12.39         9.01 o                         
   1  11  -6          4.98          3.94         5.46 o                         
   2  11  -6         10.88          8.77         4.45 o                         
   3  11  -6        246.29        231.60         9.96 o                         
   4  11  -6         99.04         84.63         6.63 o                         
   5  11  -6         54.60         41.95         6.39 o                         
   6  11  -6        211.14        218.03        12.14 o                         
   7  11  -6         49.60         64.41         7.91 o                         
   8  11  -6        120.68        128.70        10.77 o                         
   9  11  -6         75.86         83.95        12.54 o                         
   0  12  -6        394.59        395.10        18.31 o                         
   1  12  -6         62.96         52.66         6.36 o                         
   2  12  -6         19.65         13.05         5.04 o                         
   3  12  -6         25.56         15.92         4.40 o                         
   4  12  -6         36.97         29.86         5.36 o                         
   5  12  -6         27.48         11.11         5.80 o                         
   6  12  -6         60.97         62.95         7.56 o                         
   7  12  -6         46.70         39.46         7.63 o                         
   8  12  -6        279.47        299.62        22.96 o                         
   9  12  -6          3.81         11.21        10.50 o                         
   1  13  -6        148.54        140.08         9.46 o                         
   2  13  -6         35.94         21.04         7.70 o                         
   3  13  -6        142.75        137.26         8.40 o                         
   4  13  -6        104.89        108.56        11.32 o                         
   5  13  -6         79.30         66.71         8.10 o                         
   6  13  -6         24.38         23.75         7.20 o                         
   7  13  -6         99.15        103.61        12.88 o                         
   8  13  -6         81.26        106.26        10.78 o                         
   0  14  -6        775.62        761.47        48.59 o                         
   1  14  -6        150.99        140.46        13.85 o                         
   2  14  -6        110.71         87.04         8.20 o                         
   3  14  -6         47.31         27.12         6.12 o                         
   4  14  -6         44.52         44.94         7.35 o                         
   5  14  -6        214.82        237.88        13.59 o                         
   6  14  -6         14.12         19.20         7.76 o                         
   7  14  -6         13.86         11.53         7.69 o                         
   8  14  -6         27.22         28.75         8.75 o                         
   1  15  -6          0.61          0.93         5.56 o                         
   2  15  -6        517.98        586.35        18.14 o                         
   3  15  -6        239.03        255.35        13.41 o                         
   4  15  -6          0.10          8.15         6.52 o                         
   5  15  -6        167.25        243.03        13.92 o                         
   6  15  -6         31.54         26.62         9.82 o                         
   7  15  -6         46.70         57.02        11.83 o                         
   0  16  -6        160.20        184.36        16.57 o                         
   1  16  -6        307.65        313.47        15.10 o                         
   2  16  -6        112.80        115.63         9.90 o                         
   3  16  -6        176.33        180.90        11.93 o                         
   4  16  -6          0.44          2.09         7.09 o                         
   5  16  -6         32.04         49.53         8.69 o                         
   6  16  -6         39.31         39.15        11.65 o                         
   7  16  -6          0.80         -7.08        13.17 o                         
   1  17  -6         29.83         22.00         7.16 o                         
   2  17  -6         50.31         62.26         9.20 o                         
   3  17  -6         14.11         10.01         8.42 o                         
   4  17  -6          9.37          9.91         8.59 o                         
   5  17  -6         67.21         72.75        10.12 o                         
   6  17  -6         20.58         19.41        10.62 o                         
   0  18  -6          2.12         -4.36         9.58 o                         
   1  18  -6        216.33        267.24        14.88 o                         
   2  18  -6         23.04         14.85         8.07 o                         
   3  18  -6         22.83         20.86         8.97 o                         
   4  18  -6          5.07          3.73         9.50 o                         
   5  18  -6         10.49          3.66        17.37 o                         
   1  19  -6         18.88         20.64         8.61 o                         
   2  19  -6         37.75         30.34         9.25 o                         
   3  19  -6         51.54         43.29        11.78 o                         
   0  20  -6         34.20         34.19        21.94 o                         
   2   0  -5       1795.96       1772.60        27.67 o                         
   4   0  -5         45.38         30.68         3.95 o                         
   6   0  -5        358.73        342.07        10.51 o                         
   8   0  -5        304.61        293.12        18.40 o                         
  10   0  -5        323.37        368.61        22.94 o                         
   0   1  -5        393.95        366.75         7.89 o                         
   1   1  -5        440.97        438.97         8.82 o                         
   2   1  -5       1728.76       1829.97        19.86 o                         
   3   1  -5        836.30        933.82        12.10 o                         
   4   1  -5        820.94        847.34        11.35 o                         
   5   1  -5        739.74        769.88        12.31 o                         
   6   1  -5        227.87        208.71         8.13 o                         
   7   1  -5        290.92        296.12        15.32 o                         
   8   1  -5        181.54        150.63         9.34 o                         
   9   1  -5         82.81         70.56         8.19 o                         
  10   1  -5         24.68          6.12         7.16 o                         
  11   1  -5        125.44        122.39        18.47 o                         
   1   2  -5        607.90        570.80         8.12 o                         
   2   2  -5       1576.70       1585.93        18.51 o                         
   3   2  -5       2648.82       2970.85        35.45 o                         
   4   2  -5         44.64         29.84         2.94 o                         
   5   2  -5        145.43        125.91         4.24 o                         
   6   2  -5        173.07        159.44         6.40 o                         
   7   2  -5        255.14        214.70         9.30 o                         
   8   2  -5        164.00        157.09         8.53 o                         
   9   2  -5         94.47         77.80         7.95 o                         
  10   2  -5         22.03         12.14         7.20 o                         
  11   2  -5        211.25        243.60        16.65 o                         
   0   3  -5         33.31         25.42         3.46 o                         
   1   3  -5       2612.03       2699.93        36.35 o                         
   2   3  -5       1664.13       1851.24        22.51 o                         
   3   3  -5        521.81        557.50        10.24 o                         
   4   3  -5         54.35         45.84         2.62 o                         
   5   3  -5        139.42        112.58         4.01 o                         
   6   3  -5        127.87        122.77         5.82 o                         
   7   3  -5        244.71        238.25         9.84 o                         
   8   3  -5         37.12         33.20         5.34 o                         
   9   3  -5         46.61         40.12         7.22 o                         
  10   3  -5         23.56         11.88         7.89 o                         
  11   3  -5         82.65         85.86        11.88 o                         
   1   4  -5        793.23        767.08        14.05 o                         
   2   4  -5        965.20       1045.41        18.12 o                         
   3   4  -5       1288.74       1379.08        20.94 o                         
   4   4  -5        224.81        195.95         5.55 o                         
   5   4  -5         20.96         16.77         2.72 o                         
   6   4  -5       1597.38       1670.12        26.39 o                         
   7   4  -5        842.53        887.32        17.00 o                         
   8   4  -5        136.69        103.10         7.34 o                         
   9   4  -5         39.36         25.91         6.48 o                         
  10   4  -5         18.26         13.27         7.85 o                         
  11   4  -5         42.90         24.49        12.90 o                         
   0   5  -5       1538.31       1561.13        40.61 o                         
   1   5  -5        474.17        476.63        16.56 o                         
   2   5  -5       1030.89       1067.85        19.05 o                         
   3   5  -5        135.74        127.81         4.61 o                         
   4   5  -5        521.51        540.41        10.49 o                         
   5   5  -5          0.76          0.38         2.82 o                         
   6   5  -5        972.08       1076.51        18.82 o                         
   7   5  -5         71.62         59.61         5.09 o                         
   8   5  -5         56.58         38.77        10.16 o                         
   9   5  -5         15.86          3.79         5.85 o                         
  10   5  -5          8.30          9.87         8.39 o                         
  11   5  -5         15.07         22.17        10.58 o                         
   1   6  -5        543.33        521.18        11.20 o                         
   2   6  -5        878.55        950.93        17.33 o                         
   3   6  -5         37.51         24.58         3.39 o                         
   4   6  -5        674.96        694.00        12.61 o                         
   5   6  -5         23.06         23.34         3.11 o                         
   6   6  -5        127.05         99.36         5.69 o                         
   7   6  -5        190.01        164.81         8.43 o                         
   8   6  -5        372.15        360.13        15.04 o                         
   9   6  -5          9.06         12.37         6.18 o                         
  10   6  -5         25.51         14.16        10.64 o                         
  11   6  -5         84.00        112.65        13.32 o                         
   0   7  -5       2126.34       2284.35        57.20 o                         
   1   7  -5        527.85        578.02        13.54 o                         
   2   7  -5        667.19        721.62        14.73 o                         
   3   7  -5          1.67          4.50         2.95 o                         
   4   7  -5          2.80          2.31         2.51 o                         
   5   7  -5         30.72         15.94         3.65 o                         
   6   7  -5         49.84         31.09         5.17 o                         
   7   7  -5        124.09        120.08         7.46 o                         
   8   7  -5        116.43        105.50         8.66 o                         
   9   7  -5         42.28         27.81         6.92 o                         
  10   7  -5         67.43         70.17         9.50 o                         
  11   7  -5          7.89         10.05        17.37 o                         
   1   8  -5        290.86        285.86         9.35 o                         
   2   8  -5         33.73         31.64         3.89 o                         
   3   8  -5       1036.91       1061.75        20.23 o                         
   4   8  -5        138.07        127.08         7.92 o                         
   5   8  -5         59.95         50.05         4.88 o                         
   6   8  -5        237.17        202.59        10.73 o                         
   7   8  -5        236.93        268.06        12.61 o                         
   8   8  -5         71.92         52.23         7.53 o                         
   9   8  -5          6.83          6.09         6.33 o                         
  10   8  -5          6.59         -2.98         7.64 o                         
   0   9  -5        955.74        950.34        28.65 o                         
   1   9  -5        719.25        782.64        17.78 o                         
   2   9  -5         32.39         23.50         3.99 o                         
   3   9  -5         60.93         39.49         4.42 o                         
   4   9  -5        255.93        233.35        11.57 o                         
   5   9  -5         80.93         77.94         7.00 o                         
   6   9  -5         80.95         82.09         7.72 o                         
   7   9  -5         97.05         99.33         8.39 o                         
   8   9  -5         83.38         88.58         7.69 o                         
   9   9  -5        103.30        123.77        10.48 o                         
  10   9  -5         49.33         51.77        10.57 o                         
   1  10  -5         69.73         53.67         5.60 o                         
   2  10  -5        148.08        129.48         7.08 o                         
   3  10  -5         35.48         34.64         4.60 o                         
   4  10  -5        181.17        167.47         8.31 o                         
   5  10  -5        210.77        230.71        11.52 o                         
   6  10  -5         20.30         16.19         5.35 o                         
   7  10  -5        173.85        194.60        17.79 o                         
   8  10  -5         58.02         50.86         6.70 o                         
   9  10  -5          3.02         15.13         8.84 o                         
  10  10  -5         16.60         15.74        10.39 o                         
   0  11  -5        730.11        821.82        27.02 o                         
   1  11  -5        783.63        819.83        20.89 o                         
   2  11  -5        292.96        293.08        10.93 o                         
   3  11  -5        323.87        323.01        13.96 o                         
   4  11  -5         47.94         41.04         5.09 o                         
   5  11  -5        125.00        103.51         8.52 o                         
   6  11  -5        195.02        178.80        11.02 o                         
   7  11  -5         30.92         23.67         6.59 o                         
   8  11  -5         21.05         31.17         7.12 o                         
   9  11  -5         35.96         42.58        10.71 o                         
   1  12  -5        142.65        136.67         8.83 o                         
   2  12  -5        279.58        276.75        10.87 o                         
   3  12  -5        274.31        280.88        15.05 o                         
   4  12  -5        246.90        253.80        10.85 o                         
   5  12  -5         29.05         22.69         8.09 o                         
   6  12  -5        299.29        326.47        15.08 o                         
   7  12  -5         79.24         78.65         9.15 o                         
   8  12  -5         66.76         68.91        10.73 o                         
   9  12  -5         32.78         12.11        13.91 o                         
   0  13  -5        245.56        248.96        25.29 o                         
   1  13  -5        258.65        271.77        13.06 o                         
   2  13  -5        292.74        307.21        13.48 o                         
   3  13  -5        236.05        269.02        11.33 o                         
   4  13  -5         43.43         38.69         5.71 o                         
   5  13  -5        155.77        128.56         9.83 o                         
   6  13  -5        214.33        243.64        13.49 o                         
   7  13  -5         89.73         86.73         9.44 o                         
   8  13  -5         98.67        113.76        11.09 o                         
   1  14  -5         49.02         49.01         6.65 o                         
   2  14  -5        230.54        220.02        11.78 o                         
   3  14  -5         56.32         51.10         6.21 o                         
   4  14  -5        100.94         87.16         8.50 o                         
   5  14  -5          1.35          7.01         6.35 o                         
   6  14  -5         23.60         35.73         7.53 o                         
   7  14  -5        344.49        393.97        23.38 o                         
   8  14  -5         18.37         11.10         8.71 o                         
   0  15  -5        132.04        126.99        13.89 o                         
   1  15  -5        203.29        217.84        15.39 o                         
   2  15  -5         26.82         22.03         6.99 o                         
   3  15  -5         32.27         37.44         6.99 o                         
   4  15  -5         87.22         81.21         8.97 o                         
   5  15  -5        110.68        114.72        10.33 o                         
   6  15  -5         54.72         53.44         8.89 o                         
   7  15  -5         33.72         21.98         8.88 o                         
   1  16  -5          3.46          5.60         6.10 o                         
   2  16  -5          1.52          5.63         6.12 o                         
   3  16  -5         98.77         90.50         9.02 o                         
   4  16  -5         51.28         52.43        11.08 o                         
   5  16  -5          4.12          5.17         7.04 o                         
   6  16  -5          3.92         -2.40         7.96 o                         
   7  16  -5          0.04         -8.87         9.50 o                         
   0  17  -5        263.26        323.38        22.19 o                         
   1  17  -5         22.68         19.89         6.88 o                         
   2  17  -5        104.92         99.12         9.62 o                         
   3  17  -5          2.19          5.47         7.80 o                         
   4  17  -5         35.22         24.48         8.77 o                         
   5  17  -5         52.57         90.63        10.61 o                         
   6  17  -5          4.23         10.96         8.62 o                         
   1  18  -5         30.83         28.36         7.78 o                         
   2  18  -5        117.95        126.84        11.33 o                         
   3  18  -5         79.39         74.55        11.36 o                         
   4  18  -5        110.01        169.15        14.86 o                         
   5  18  -5          8.38          4.40         9.07 o                         
   0  19  -5         24.80         18.13        11.85 o                         
   1  19  -5         13.11         17.77        13.50 o                         
   2  19  -5          3.01         -4.26         7.78 o                         
   3  19  -5        268.69        342.91        19.93 o                         
   4  19  -5        130.64        206.32        20.65 o                         
   1  20  -5         12.51          4.99         9.02 o                         
   0   0  -4       2797.25       2655.98        61.16 o                         
   2   0  -4        895.40        847.93        13.88 o                         
   4   0  -4       7362.05       8585.70       138.78 o                         
   6   0  -4        128.39        111.84         6.83 o                         
   8   0  -4        985.46       1028.75        34.37 o                         
  10   0  -4        361.24        375.72        23.64 o                         
   1   1  -4        276.74        261.79         4.32 o                         
   2   1  -4        635.12        604.69         7.44 o                         
   3   1  -4       3338.85       3702.47        41.27 o                         
   4   1  -4         95.46        101.02         3.22 o                         
   5   1  -4        531.05        532.46         9.31 o                         
   6   1  -4         79.44         78.80         4.64 o                         
   7   1  -4        408.86        397.19        12.77 o                         
   8   1  -4         24.82         17.33         5.17 o                         
   9   1  -4        190.88        192.60        13.85 o                         
  10   1  -4         14.86         20.87         7.37 o                         
  11   1  -4         58.68         57.31         9.58 o                         
   0   2  -4       2364.39       2474.84        46.61 o                         
   1   2  -4        590.05        565.04         7.87 o                         
   2   2  -4       1708.25       1729.43        21.03 o                         
   3   2  -4          2.82          1.38         1.43 o                         
   4   2  -4        507.49        544.80         8.34 o                         
   5   2  -4        206.00        186.32         5.38 o                         
   6   2  -4         96.19         91.55         6.24 o                         
   7   2  -4         15.65          9.92         3.97 o                         
   8   2  -4        142.38        135.25        11.87 o                         
   9   2  -4        394.36        389.54        16.12 o                         
  10   2  -4         82.26         68.88         8.72 o                         
  11   2  -4         12.98          6.79         8.63 o                         
   1   3  -4       5447.04       5603.80        81.89 o                         
   2   3  -4        280.02        251.80         5.04 o                         
   3   3  -4       1778.17       1928.44        25.57 o                         
   4   3  -4        282.91        309.82         5.74 o                         
   5   3  -4        381.54        394.11         7.91 o                         
   6   3  -4        121.87        101.40         5.36 o                         
   7   3  -4         80.94         69.39         5.79 o                         
   8   3  -4         16.78         12.30         4.68 o                         
   9   3  -4         67.57         38.05         6.94 o                         
  10   3  -4         35.68         51.69        11.36 o                         
  11   3  -4         14.21         11.25         9.43 o                         
   0   4  -4       4357.48       4669.54       109.22 o                         
   1   4  -4        482.84        474.25         9.45 o                         
   2   4  -4        125.17        112.44         3.84 o                         
   3   4  -4         59.12         45.69         2.84 o                         
   4   4  -4       1614.38       1766.05        25.91 o                         
   5   4  -4        194.19        177.00         5.79 o                         
   6   4  -4        143.28        128.76         6.04 o                         
   7   4  -4        179.66        165.01        13.78 o                         
   8   4  -4        275.78        254.33        10.78 o                         
   9   4  -4         17.82         12.88         5.26 o                         
  10   4  -4         83.15         77.63        10.15 o                         
  11   4  -4         62.54         32.37        10.46 o                         
   1   5  -4        609.58        643.76        12.14 o                         
   2   5  -4       3260.08       3606.63        54.56 o                         
   3   5  -4        357.85        386.84         7.80 o                         
   4   5  -4         13.48          6.14         2.28 o                         
   5   5  -4         37.67         33.75         4.42 o                         
   6   5  -4        636.65        667.82        13.32 o                         
   7   5  -4        679.43        673.90        14.13 o                         
   8   5  -4         25.50         18.62         4.99 o                         
   9   5  -4         71.14         64.32         7.94 o                         
  10   5  -4          9.56          0.65         9.25 o                         
  11   5  -4         31.21         17.16         9.28 o                         
   0   6  -4       1903.17       2083.58        51.60 o                         
   1   6  -4        673.12        659.12        13.01 o                         
   2   6  -4         23.92         27.50         3.15 o                         
   3   6  -4       1176.28       1216.62        18.96 o                         
   4   6  -4         72.50         53.17         3.58 o                         
   5   6  -4        121.10        104.18         4.99 o                         
   6   6  -4        341.84        331.17        10.66 o                         
   7   6  -4         34.14         19.82         4.46 o                         
   8   6  -4         63.20         53.47         6.86 o                         
   9   6  -4         79.68         80.89         8.36 o                         
  10   6  -4         50.76         50.99         8.46 o                         
  11   6  -4         11.87          9.65         9.91 o                         
   1   7  -4        715.32        752.77        14.65 o                         
   2   7  -4        210.72        227.83         7.07 o                         
   3   7  -4         20.97         18.60         3.15 o                         
   4   7  -4        115.12         98.40         4.60 o                         
   5   7  -4        181.81        164.09         8.31 o                         
   6   7  -4        175.37        141.41         8.72 o                         
   7   7  -4        112.17         91.62        13.56 o                         
   8   7  -4         14.05          7.95         5.54 o                         
   9   7  -4         61.13         42.89         7.22 o                         
  10   7  -4         42.19         35.72         8.25 o                         
  11   7  -4          9.47         -1.41        12.93 o                         
   0   8  -4        673.63        717.90        49.81 o                         
   1   8  -4        167.63        160.63         6.80 o                         
   2   8  -4        724.26        750.82        15.12 o                         
   3   8  -4        423.65        418.01        14.35 o                         
   4   8  -4         41.32         29.12         3.93 o                         
   5   8  -4        881.46        932.41        26.73 o                         
   6   8  -4        121.72         97.35         7.67 o                         
   7   8  -4         10.91          7.62         4.85 o                         
   8   8  -4          5.91         -0.48         4.76 o                         
   9   8  -4         39.25         38.63         8.36 o                         
  10   8  -4         29.19         17.95         8.09 o                         
   1   9  -4        231.04        231.54         8.17 o                         
   2   9  -4        608.19        599.52        13.72 o                         
   3   9  -4        151.39        144.69         7.07 o                         
   4   9  -4        117.12        109.86         6.52 o                         
   5   9  -4         25.99         18.50         4.60 o                         
   6   9  -4          7.97          1.33         4.39 o                         
   7   9  -4        165.43        148.97         9.75 o                         
   8   9  -4         52.74         42.49         7.25 o                         
   9   9  -4          7.79          4.62         6.74 o                         
  10   9  -4        135.09        156.37        11.81 o                         
   0  10  -4        420.24        480.18        17.96 o                         
   1  10  -4        578.05        598.21        15.25 o                         
   2  10  -4        176.32        163.49         7.70 o                         
   3  10  -4        212.36        185.82         8.98 o                         
   4  10  -4        154.61        145.69        14.69 o                         
   5  10  -4        487.96        507.64        18.36 o                         
   6  10  -4        130.51        102.71         8.34 o                         
   7  10  -4         69.40         59.04         7.09 o                         
   8  10  -4         40.65         41.47         7.59 o                         
   9  10  -4        137.14        150.25        11.45 o                         
  10  10  -4         71.49         80.38        12.72 o                         
   1  11  -4         48.12         39.06         5.78 o                         
   2  11  -4        782.58        818.92        17.52 o                         
   3  11  -4        508.17        510.59        13.16 o                         
   4  11  -4        125.29        107.78         6.83 o                         
   5  11  -4          4.44          2.02         4.85 o                         
   6  11  -4         29.47         19.07         5.63 o                         
   7  11  -4        147.68        145.89        10.53 o                         
   8  11  -4         98.25        113.59        10.20 o                         
   9  11  -4          1.07         -2.71        16.65 o                         
   0  12  -4         50.02         51.24        13.25 o                         
   1  12  -4        331.58        339.07        12.83 o                         
   2  12  -4          4.93          5.67         3.94 o                         
   3  12  -4        173.99        164.39         8.47 o                         
   4  12  -4         67.32         56.48         5.71 o                         
   5  12  -4        253.45        238.81        12.30 o                         
   6  12  -4         39.76         30.26         6.22 o                         
   7  12  -4         97.15         86.31        10.82 o                         
   8  12  -4         12.57         11.47         7.25 o                         
   9  12  -4         68.57         90.51        12.38 o                         
   1  13  -4        135.18        128.95         8.66 o                         
   2  13  -4        198.03        204.86        12.02 o                         
   3  13  -4        373.63        408.37        12.83 o                         
   4  13  -4          7.68          2.82         4.51 o                         
   5  13  -4         21.89         15.18         5.89 o                         
   6  13  -4         12.63         19.33         6.45 o                         
   7  13  -4        189.19        190.23        12.38 o                         
   8  13  -4         20.48         30.25         8.21 o                         
   9  13  -4         26.25         25.29        17.06 o                         
   0  14  -4        323.43        380.08        21.33 o                         
   1  14  -4         46.41         38.18         6.08 o                         
   2  14  -4         74.79         47.61         6.41 o                         
   3  14  -4         14.33          0.90         4.44 o                         
   4  14  -4        301.76        323.63        14.84 o                         
   5  14  -4         11.15         11.10         6.24 o                         
   6  14  -4        114.05        112.51         9.93 o                         
   7  14  -4         24.24         21.68         7.50 o                         
   8  14  -4        182.36        202.02        14.07 o                         
   1  15  -4         18.91         11.48         6.64 o                         
   2  15  -4        262.16        283.79        13.61 o                         
   3  15  -4        110.71         93.72         8.01 o                         
   4  15  -4         19.63         21.46         6.62 o                         
   5  15  -4        126.30        143.38        18.87 o                         
   6  15  -4         46.15         50.35         8.31 o                         
   7  15  -4         63.46         79.83        10.21 o                         
   8  15  -4         80.77        115.83        13.55 o                         
   0  16  -4        226.61        248.07        19.65 o                         
   1  16  -4         26.73         16.49         6.38 o                         
   2  16  -4         11.81         11.73         6.12 o                         
   3  16  -4          7.86         12.60         6.40 o                         
   4  16  -4        140.74        152.69        11.30 o                         
   5  16  -4         12.86         18.65         7.57 o                         
   6  16  -4         60.64         77.91        12.64 o                         
   7  16  -4          7.73         -3.51         8.23 o                         
   1  17  -4          9.77          7.33         6.59 o                         
   2  17  -4         87.49         91.58         9.48 o                         
   3  17  -4          3.74        -15.72         7.86 o                         
   4  17  -4         24.28         15.82         7.45 o                         
   5  17  -4          3.72         -4.98         7.49 o                         
   6  17  -4        136.51        181.01        15.48 o                         
   0  18  -4        122.52        109.68        14.75 o                         
   1  18  -4         33.11         20.33         7.31 o                         
   2  18  -4         47.66         30.40         7.80 o                         
   3  18  -4         71.74         85.19        20.08 o                         
   4  18  -4         12.40          5.69         9.07 o                         
   5  18  -4         38.78         46.16        10.00 o                         
   1  19  -4         21.84         21.20         8.04 o                         
   2  19  -4         66.29         61.72         9.52 o                         
   3  19  -4         11.96          8.31         9.89 o                         
   4  19  -4         13.07          7.03        14.32 o                         
   0  20  -4         59.11         77.96        15.40 o                         
   1  20  -4          7.67         14.00         8.87 o                         
   2  20  -4         38.66         60.53        15.54 o                         
   2   0  -3        665.48        600.49        10.31 o                         
   4   0  -3        329.65        321.67         8.21 o                         
   6   0  -3        737.90        723.54        18.49 o                         
   8   0  -3          7.14          4.35         7.02 o                         
  10   0  -3        497.06        548.44        25.63 o                         
   0   1  -3       4976.44       5165.26        81.94 o                         
   1   1  -3        818.74        779.43         8.81 o                         
   2   1  -3        162.97        138.84         2.90 o                         
   3   1  -3        121.42        114.84         2.90 o                         
   4   1  -3       1443.21       1604.46        21.64 o                         
   5   1  -3        166.76        155.67         4.90 o                         
   6   1  -3        252.32        227.16         7.24 o                         
   7   1  -3        205.40        181.98         9.50 o                         
   8   1  -3         44.78         36.60         5.92 o                         
   9   1  -3         13.54          8.84         5.91 o                         
  10   1  -3         62.44         70.83         8.67 o                         
  11   1  -3          2.84         10.41         7.68 o                         
   1   2  -3       3477.87       3670.20        49.03 o                         
   2   2  -3       2612.57       2717.58        34.13 o                         
   3   2  -3       1136.27       1189.47        15.07 o                         
   4   2  -3        241.69        226.32         6.39 o                         
   5   2  -3         92.79         79.30         4.18 o                         
   6   2  -3         27.92         15.28         3.01 o                         
   7   2  -3        348.48        310.62        10.01 o                         
   8   2  -3        251.09        229.87        11.52 o                         
   9   2  -3        203.15        185.14        11.04 o                         
  10   2  -3         76.33         75.65         8.85 o                         
  11   2  -3         60.03         60.76        17.24 o                         
   0   3  -3       3760.64       4005.99        91.77 o                         
   1   3  -3       1602.00       1673.78        25.46 o                         
   2   3  -3        626.06        646.51        10.36 o                         
   3   3  -3       1872.42       2095.87        29.81 o                         
   4   3  -3        231.80        237.89         6.00 o                         
   5   3  -3         60.47         58.32         4.08 o                         
   6   3  -3         85.97         64.77         4.77 o                         
   7   3  -3        203.54        172.65         8.40 o                         
   8   3  -3         12.61         11.01         4.47 o                         
   9   3  -3         27.30         17.44         6.07 o                         
  10   3  -3         63.50         69.99         8.99 o                         
  11   3  -3         77.90         74.31        11.06 o                         
   1   4  -3       2765.45       2974.51        44.93 o                         
   2   4  -3       1373.55       1408.13        20.86 o                         
   3   4  -3        430.05        439.81         9.29 o                         
   4   4  -3        221.84        207.89         5.67 o                         
   5   4  -3        157.04        145.82         6.15 o                         
   6   4  -3        335.49        301.79         8.40 o                         
   7   4  -3        764.51        797.98        16.55 o                         
   8   4  -3        328.37        339.04        12.10 o                         
   9   4  -3         88.38         88.45         8.50 o                         
  10   4  -3         39.71         29.96        14.53 o                         
  11   4  -3          7.60         -9.75         8.57 o                         
   0   5  -3       1766.40       1787.20        45.70 o                         
   1   5  -3       2214.95       2402.89        38.63 o                         
   2   5  -3       2341.03       2579.50        40.04 o                         
   3   5  -3        621.42        675.52        11.50 o                         
   4   5  -3        754.74        766.05        13.09 o                         
   5   5  -3         35.29         27.05         3.00 o                         
   6   5  -3         56.72         53.01         4.78 o                         
   7   5  -3         20.49         22.97         4.03 o                         
   8   5  -3        486.71        527.78        14.25 o                         
   9   5  -3         22.26         19.84         5.97 o                         
  10   5  -3         13.78         11.22         8.34 o                         
  11   5  -3          0.53         -7.39         8.75 o                         
   1   6  -3       1178.16       1204.72        20.45 o                         
   2   6  -3        570.09        587.37        12.31 o                         
   3   6  -3       1498.53       1644.81        24.66 o                         
   4   6  -3        387.09        373.09         8.47 o                         
   5   6  -3         72.40         71.75         4.19 o                         
   6   6  -3        416.25        403.90        10.98 o                         
   7   6  -3        159.12        148.40         8.28 o                         
   8   6  -3         82.42         60.28         6.87 o                         
   9   6  -3        170.17        179.66        11.42 o                         
  10   6  -3          7.18         13.15         8.64 o                         
  11   6  -3         62.89         66.49        11.35 o                         
   0   7  -3       1365.89       1512.45        39.42 o                         
   1   7  -3        790.99        801.21        15.19 o                         
   2   7  -3       1060.86       1194.26        20.93 o                         
   3   7  -3        171.67        174.45         5.45 o                         
   4   7  -3        391.55        358.85         8.22 o                         
   5   7  -3        177.90        179.58         6.54 o                         
   6   7  -3         13.37          9.15         3.67 o                         
   7   7  -3         23.73         15.62         4.84 o                         
   8   7  -3         42.61         36.86         6.54 o                         
   9   7  -3          7.59         -1.26         6.31 o                         
  10   7  -3         39.65         35.90         8.09 o                         
  11   7  -3          8.17         10.39        10.12 o                         
   1   8  -3        894.85        897.05        19.25 o                         
   2   8  -3        197.86        186.60         7.01 o                         
   3   8  -3        137.34        127.90         9.17 o                         
   4   8  -3         50.04         45.33         4.38 o                         
   5   8  -3        257.49        243.84        12.72 o                         
   6   8  -3        141.94        152.90         9.06 o                         
   7   8  -3        180.91        155.06         9.62 o                         
   8   8  -3         18.55         11.25         5.48 o                         
   9   8  -3        125.24        100.83        11.83 o                         
  10   8  -3         27.68         32.97         9.83 o                         
  11   8  -3         28.19         12.49        17.98 o                         
   0   9  -3        322.94        363.25        14.82 o                         
   1   9  -3        127.47        137.51         8.31 o                         
   2   9  -3        136.78        124.47         6.75 o                         
   3   9  -3         21.32         14.28         3.58 o                         
   4   9  -3         94.47         86.02         5.70 o                         
   5   9  -3         93.20         85.94         7.11 o                         
   6   9  -3         86.57         84.40         7.34 o                         
   7   9  -3         21.59         16.84         5.54 o                         
   8   9  -3         40.21         24.16         6.68 o                         
   9   9  -3         25.29         10.74         6.90 o                         
  10   9  -3         70.76         66.77         9.55 o                         
   1  10  -3         51.34         34.52         3.55 o                         
   2  10  -3         68.88         59.01         5.08 o                         
   3  10  -3        113.40         99.75         6.18 o                         
   4  10  -3        322.72        312.08         9.61 o                         
   5  10  -3         14.32         16.34         4.82 o                         
   6  10  -3          1.61          1.17         4.69 o                         
   7  10  -3         46.09         38.54         6.56 o                         
   8  10  -3         86.03         97.46         8.88 o                         
   9  10  -3          2.20         -0.35         7.57 o                         
  10  10  -3         20.71         28.63         8.67 o                         
   0  11  -3        270.10        316.57        18.58 o                         
   1  11  -3        384.11        381.27        11.96 o                         
   2  11  -3        123.97        121.33        10.06 o                         
   3  11  -3         19.56         12.50         3.87 o                         
   4  11  -3         28.39         22.09         4.35 o                         
   5  11  -3         30.10         26.11         5.39 o                         
   6  11  -3          1.22         -3.23         4.89 o                         
   7  11  -3         58.99         53.29         7.26 o                         
   8  11  -3         22.65         35.68        11.52 o                         
   9  11  -3         54.54         74.76        18.84 o                         
  10  11  -3         58.09         54.16        22.09 o                         
   1  12  -3         19.41          9.71         6.07 o                         
   2  12  -3        299.25        321.22        10.75 o                         
   3  12  -3        318.48        314.12        11.45 o                         
   4  12  -3          7.82          9.33         4.16 o                         
   5  12  -3        314.52        342.86        21.81 o                         
   6  12  -3        275.61        291.65        13.95 o                         
   7  12  -3         97.30        100.52         9.07 o                         
   8  12  -3         63.07         55.10         8.38 o                         
   9  12  -3         48.72         44.20         9.75 o                         
   0  13  -3        147.39        147.47        12.81 o                         
   1  13  -3        197.05        194.69        10.28 o                         
   2  13  -3         52.17         44.52         5.48 o                         
   3  13  -3        264.26        275.86        11.12 o                         
   4  13  -3        100.96         79.02         7.85 o                         
   5  13  -3        132.21        115.93         9.18 o                         
   6  13  -3         50.48         52.30         8.96 o                         
   7  13  -3         53.29         59.58         8.17 o                         
   8  13  -3          5.25          9.27         8.84 o                         
   9  13  -3         75.52        120.80        15.98 o                         
   1  14  -3          0.20          2.31         4.84 o                         
   2  14  -3       1207.89       1340.42        26.28 o                         
   3  14  -3         88.55         73.52         6.66 o                         
   4  14  -3         52.48         50.56         7.22 o                         
   5  14  -3          3.44         -3.73         5.76 o                         
   6  14  -3        245.50        237.56        13.98 o                         
   7  14  -3         45.14         61.68         8.65 o                         
   8  14  -3          9.31         -0.62         7.65 o                         
   0  15  -3        116.74         94.25        11.75 o                         
   1  15  -3         21.65         11.32         5.60 o                         
   2  15  -3         39.51         42.38         6.70 o                         
   3  15  -3         13.08          9.67         5.93 o                         
   4  15  -3         23.58         23.23         6.47 o                         
   5  15  -3          3.56          2.75         6.20 o                         
   6  15  -3         30.25         41.69         7.74 o                         
   7  15  -3          0.28         -0.54         7.53 o                         
   8  15  -3         20.60         34.13         9.53 o                         
   1  16  -3         43.36         23.52         6.31 o                         
   2  16  -3         56.97         35.06         7.70 o                         
   3  16  -3         81.16         87.12         7.78 o                         
   4  16  -3         35.49         30.94         7.53 o                         
   5  16  -3         50.16         57.07         8.63 o                         
   6  16  -3          5.97         -2.06         7.04 o                         
   7  16  -3         19.10         14.35         8.54 o                         
   0  17  -3        557.46        597.39        26.61 o                         
   1  17  -3          4.79         13.38         6.33 o                         
   2  17  -3         25.34         25.19         7.08 o                         
   3  17  -3          8.14          2.95        10.22 o                         
   4  17  -3        106.41        109.42        10.30 o                         
   5  17  -3         47.71         44.97        10.39 o                         
   6  17  -3        104.46        142.95        12.34 o                         
   1  18  -3         45.42         35.03        10.16 o                         
   2  18  -3         25.58         20.23         8.84 o                         
   3  18  -3          4.34         -5.81         8.13 o                         
   4  18  -3          7.38         -1.46         8.62 o                         
   5  18  -3          8.57         14.90         8.96 o                         
   0  19  -3         56.72         37.91        12.64 o                         
   1  19  -3         55.07         75.41        11.61 o                         
   2  19  -3         20.16         18.92         8.12 o                         
   3  19  -3        112.57        116.81        13.15 o                         
   4  19  -3         28.18         32.10        10.67 o                         
   1  20  -3        108.34        140.60        12.37 o                         
   2  20  -3        192.85        199.57        17.74 o                         
   0   0  -2       7316.30       7223.18       212.50 o                         
   2   0  -2       1075.64       1048.04        16.41 o                         
   4   0  -2        489.90        454.78        10.19 o                         
   6   0  -2        349.24        332.52        12.74 o                         
   8   0  -2       1758.30       1982.01        55.91 o                         
  10   0  -2         51.47         42.11        15.69 o                         
  12   0  -2          5.62         -2.13        21.63 o                         
   1   1  -2       3727.26       3796.38        41.08 o                         
   2   1  -2       1414.65       1438.10        17.19 o                         
   3   1  -2        198.97        184.76         3.60 o                         
   4   1  -2        537.38        575.35         9.15 o                         
   5   1  -2         34.91         28.72         2.22 o                         
   6   1  -2        398.34        402.76        14.08 o                         
   7   1  -2        712.84        727.71        18.14 o                         
   8   1  -2         13.60          5.37         4.88 o                         
   9   1  -2         26.03         19.04         6.09 o                         
  10   1  -2         31.49         28.55         7.21 o                         
  11   1  -2         41.18         36.56        10.55 o                         
  12   1  -2         50.53         54.79        17.73 o                         
   0   2  -2       7054.07       7099.23       163.62 o                         
   1   2  -2      27862.21      29595.24       387.34 o                         
   2   2  -2       2562.87       2652.25        33.60 o                         
   3   2  -2        620.88        606.94         9.15 o                         
   4   2  -2        533.18        560.46        11.25 o                         
   5   2  -2        793.89        849.02        14.60 o                         
   6   2  -2          1.48          1.95         2.60 o                         
   7   2  -2        149.04        119.16         7.56 o                         
   8   2  -2        208.92        211.35        15.00 o                         
   9   2  -2        430.82        395.82        14.72 o                         
  10   2  -2         47.38         39.41         7.60 o                         
  11   2  -2         29.05         23.21         8.37 o                         
   1   3  -2       4248.79       4565.06        75.07 o                         
   2   3  -2       1204.97       1257.29        18.09 o                         
   3   3  -2        515.87        544.88         9.77 o                         
   4   3  -2        427.63        453.95         9.88 o                         
   5   3  -2        146.85        140.72         9.41 o                         
   6   3  -2         93.23         83.65         5.02 o                         
   7   3  -2        519.14        488.46        12.99 o                         
   8   3  -2         75.63         54.58         6.80 o                         
   9   3  -2          9.79          4.91         5.76 o                         
  10   3  -2         24.35         20.80         6.99 o                         
  11   3  -2         29.90         36.44         8.76 o                         
   0   4  -2      19043.70      20803.70       456.38 o                         
   1   4  -2       2659.78       2697.04        40.89 o                         
   2   4  -2        476.95        446.36         8.95 o                         
   3   4  -2        279.62        272.16         5.99 o                         
   4   4  -2       2360.05       2659.18        37.43 o                         
   5   4  -2         24.31         12.90         3.08 o                         
   6   4  -2        665.93        661.96        14.37 o                         
   7   4  -2        268.07        246.67         8.48 o                         
   8   4  -2        191.37        179.20         9.22 o                         
   9   4  -2          3.14          1.10         6.07 o                         
  10   4  -2          6.34         10.81         8.33 o                         
  11   4  -2         64.70         40.92         9.62 o                         
   1   5  -2         48.31         36.15         2.75 o                         
   2   5  -2        828.38        822.50        12.91 o                         
   3   5  -2        399.34        411.97         8.23 o                         
   4   5  -2        540.40        542.56         9.93 o                         
   5   5  -2        133.37        129.70         4.83 o                         
   6   5  -2        189.78        186.23        12.65 o                         
   7   5  -2        117.56         89.85         7.46 o                         
   8   5  -2        172.67        166.14        11.80 o                         
   9   5  -2         16.14          6.15         5.36 o                         
  10   5  -2         64.83         72.33        15.68 o                         
  11   5  -2         19.77         24.98        10.01 o                         
   0   6  -2        465.94        471.19        30.92 o                         
   1   6  -2        755.73        790.56        12.79 o                         
   2   6  -2       1329.86       1460.24        21.47 o                         
   3   6  -2        919.36       1005.91        16.04 o                         
   4   6  -2        104.77         82.92         4.03 o                         
   5   6  -2        228.25        204.33         6.40 o                         
   6   6  -2        214.70        188.51         8.12 o                         
   7   6  -2         10.67          4.61         3.73 o                         
   8   6  -2         53.41         39.28         5.64 o                         
   9   6  -2         30.35         16.92         6.14 o                         
  10   6  -2         39.26         32.35         8.84 o                         
  11   6  -2         26.43         19.59        10.01 o                         
   1   7  -2        164.90        170.31         5.21 o                         
   2   7  -2        858.58        876.69        14.54 o                         
   3   7  -2        801.09        885.07        14.77 o                         
   4   7  -2         48.70         40.68         3.36 o                         
   5   7  -2        181.87        169.07         8.40 o                         
   6   7  -2         22.06         14.61         3.99 o                         
   7   7  -2          9.90          2.77         3.98 o                         
   8   7  -2          0.37         -1.62         6.26 o                         
   9   7  -2        158.83        159.33        12.62 o                         
  10   7  -2          3.23          4.53         6.84 o                         
  11   7  -2         21.96         21.37        10.01 o                         
   0   8  -2       1213.79       1280.16        64.44 o                         
   1   8  -2       1036.33       1071.17        17.90 o                         
   2   8  -2         34.84         27.60         2.94 o                         
   3   8  -2       1183.64       1313.51        20.54 o                         
   4   8  -2        282.39        280.13         7.55 o                         
   5   8  -2        645.75        697.32        14.89 o                         
   6   8  -2        432.81        435.59        13.61 o                         
   7   8  -2          8.23         11.52         5.05 o                         
   8   8  -2         71.67         68.91         8.56 o                         
   9   8  -2         27.63         12.93         6.76 o                         
  10   8  -2        114.25        128.47        11.21 o                         
  11   8  -2         11.15         10.05        15.84 o                         
   1   9  -2        274.29        286.89         7.30 o                         
   2   9  -2        877.90        918.04        20.71 o                         
   3   9  -2        437.55        425.81         9.29 o                         
   4   9  -2         59.76         45.71         3.86 o                         
   5   9  -2        207.34        207.64        12.58 o                         
   6   9  -2        486.64        447.38        20.27 o                         
   7   9  -2         90.17         71.86         7.14 o                         
   8   9  -2         75.71         80.79         8.29 o                         
   9   9  -2          5.96         -2.09         7.49 o                         
  10   9  -2         16.68          6.93         7.78 o                         
   0  10  -2         59.29         42.46        12.64 o                         
   1  10  -2         88.16         82.49         5.63 o                         
   2  10  -2        149.63        134.77         5.82 o                         
   3  10  -2         56.40         57.44         4.87 o                         
   4  10  -2        409.07        393.96        11.94 o                         
   5  10  -2         25.27         18.15         5.05 o                         
   6  10  -2        195.82        196.78        10.76 o                         
   7  10  -2         77.75         89.22        12.17 o                         
   8  10  -2         51.94         49.40         7.39 o                         
   9  10  -2         27.60         28.93         9.17 o                         
  10  10  -2         27.29         40.65        11.53 o                         
   1  11  -2        195.40        204.65        10.89 o                         
   2  11  -2         69.84         76.68         5.54 o                         
   3  11  -2          1.52         -1.25         5.21 o                         
   4  11  -2         52.96         54.28         5.25 o                         
   5  11  -2         34.73         17.95         5.36 o                         
   6  11  -2        107.16        101.43         8.50 o                         
   7  11  -2         28.28         19.30         6.10 o                         
   8  11  -2         54.11         65.30         8.35 o                         
   9  11  -2          2.44         -0.96         8.62 o                         
  10  11  -2         56.71         82.47        18.13 o                         
   0  12  -2          0.59         -2.50         4.28 o                         
   1  12  -2        283.72        269.81        11.13 o                         
   2  12  -2        226.12        221.66        15.13 o                         
   3  12  -2        333.14        315.66        11.03 o                         
   4  12  -2        348.50        348.41        11.51 o                         
   5  12  -2         44.26         44.27         6.49 o                         
   6  12  -2         40.61         32.57         6.41 o                         
   7  12  -2        162.71        160.95        11.06 o                         
   8  12  -2         34.71         21.59         7.37 o                         
   9  12  -2         30.23         33.99        10.07 o                         
   1  13  -2        331.56        340.89        12.72 o                         
   2  13  -2        532.46        567.56        15.36 o                         
   3  13  -2        126.83         95.93         6.79 o                         
   4  13  -2          7.85          7.55         4.79 o                         
   5  13  -2        101.25         98.82         8.63 o                         
   6  13  -2        104.34         96.96        10.61 o                         
   7  13  -2        267.96        282.45        17.81 o                         
   8  13  -2          1.04         13.24         7.54 o                         
   9  13  -2        106.95        152.54        15.18 o                         
   0  14  -2        336.62        334.97        18.18 o                         
   1  14  -2          1.54          1.30         4.51 o                         
   2  14  -2        940.18       1049.36        21.78 o                         
   3  14  -2         41.09         22.67         5.13 o                         
   4  14  -2         18.78         11.74         5.78 o                         
   5  14  -2        134.06        133.58         9.80 o                         
   6  14  -2         22.06         18.01         7.92 o                         
   7  14  -2         23.08         30.85         7.64 o                         
   8  14  -2        192.15        198.29        14.79 o                         
   1  15  -2         33.34         21.83         8.43 o                         
   2  15  -2         19.03         11.60         5.63 o                         
   3  15  -2         16.96         11.68         5.32 o                         
   4  15  -2         25.01         33.12         6.95 o                         
   5  15  -2        177.80        199.91        12.33 o                         
   6  15  -2         47.16         37.42         7.90 o                         
   7  15  -2         31.32         25.57         8.31 o                         
   8  15  -2         37.25         35.44         9.42 o                         
   0  16  -2        175.35        169.17        15.40 o                         
   1  16  -2        310.53        321.92        14.49 o                         
   2  16  -2         50.75         43.75         8.36 o                         
   3  16  -2         82.46         80.39         7.71 o                         
   4  16  -2        177.71        166.41        11.90 o                         
   5  16  -2          8.56          8.21         9.63 o                         
   6  16  -2         33.21         23.41         7.63 o                         
   7  16  -2         14.31         21.26         8.18 o                         
   1  17  -2         91.56        105.78         9.21 o                         
   2  17  -2          4.37         -1.86         8.71 o                         
   3  17  -2          8.39          8.29         7.41 o                         
   4  17  -2         33.16         34.80         9.37 o                         
   5  17  -2         73.93         72.10         9.29 o                         
   6  17  -2         68.36         77.20        10.51 o                         
   0  18  -2         60.70         38.35        10.75 o                         
   1  18  -2        124.69        146.87        14.82 o                         
   2  18  -2         41.85         66.68         9.41 o                         
   3  18  -2         13.55         12.32         9.01 o                         
   4  18  -2        100.54        110.63        15.23 o                         
   5  18  -2         85.84        113.47        19.92 o                         
   1  19  -2        111.70        146.16        11.64 o                         
   2  19  -2         47.47         27.81        14.07 o                         
   3  19  -2         30.57         48.48        10.66 o                         
   4  19  -2         20.14         34.22        10.24 o                         
   0  20  -2          2.19         11.00        11.94 o                         
   1  20  -2         69.04         54.35         9.87 o                         
   2  20  -2         79.71         94.53        16.57 o                         
   3  20  -2         46.54         28.97        13.79 o                         
   2   0  -1       4371.01       4722.23        76.04 o                         
   4   0  -1        417.89        416.73        10.88 o                         
   6   0  -1        128.34        120.96         9.48 o                         
   8   0  -1        947.24       1002.15        34.03 o                         
  10   0  -1        171.31        166.15        16.30 o                         
  12   0  -1         78.64         90.79        25.59 o                         
   0   1  -1       3771.88       3845.01        70.18 o                         
   1   1  -1        397.70        381.38         6.06 o                         
   2   1  -1       1167.54       1112.43        15.96 o                         
   3   1  -1        977.89        974.18        16.15 o                         
   4   1  -1       1492.96       1643.42        24.21 o                         
   5   1  -1         70.18         64.42         3.69 o                         
   6   1  -1        224.73        232.56        10.81 o                         
   7   1  -1        157.35        153.31         8.89 o                         
   8   1  -1        139.84        114.35        10.20 o                         
   9   1  -1         16.69         20.17         5.90 o                         
  10   1  -1         13.19          6.53         6.59 o                         
  11   1  -1         56.02         54.04         9.08 o                         
  12   1  -1         31.02         25.22        15.18 o                         
   1   2  -1       8691.32       8997.10       126.17 o                         
   2   2  -1       4599.20       4863.71        64.70 o                         
   3   2  -1         31.66         22.56         1.85 o                         
   4   2  -1        177.67        176.32         5.71 o                         
   5   2  -1         47.46         50.83         3.81 o                         
   6   2  -1        715.85        694.21        13.17 o                         
   7   2  -1        751.16        781.78        19.28 o                         
   8   2  -1        501.71        510.04        15.55 o                         
   9   2  -1        267.72        252.59        12.91 o                         
  10   2  -1          3.06          7.57         6.52 o                         
  11   2  -1          2.05         13.64         8.01 o                         
  12   2  -1         12.65         17.00        20.87 o                         
   0   3  -1       3429.50       3501.48        66.26 o                         
   1   3  -1      13413.55      13849.34       183.38 o                         
   2   3  -1        878.75        908.20        13.58 o                         
   3   3  -1        625.91        620.02        11.74 o                         
   4   3  -1       1716.99       1865.48        30.33 o                         
   5   3  -1         18.53         15.73         2.95 o                         
   6   3  -1         83.74         67.85         5.99 o                         
   7   3  -1         57.17         46.58         4.43 o                         
   8   3  -1        137.95        121.77         8.79 o                         
   9   3  -1         69.63         58.19         7.74 o                         
  10   3  -1         78.91         75.97         8.82 o                         
  11   3  -1         77.93         91.71        10.47 o                         
   1   4  -1       9777.23      10601.79       139.30 o                         
   2   4  -1       2515.42       2685.10        36.69 o                         
   3   4  -1       1439.55       1640.54        23.55 o                         
   4   4  -1        911.29       1065.53        18.60 o                         
   5   4  -1        323.17        281.23         8.25 o                         
   6   4  -1        669.38        685.51        14.81 o                         
   7   4  -1        288.98        262.58        10.38 o                         
   8   4  -1        493.68        468.48        13.79 o                         
   9   4  -1        167.32        146.69        10.21 o                         
  10   4  -1         52.38         44.47         7.96 o                         
  11   4  -1         57.05         33.81         9.57 o                         
   0   5  -1       3751.52       3999.89        77.28 o                         
   1   5  -1        687.65        662.81        10.78 o                         
   2   5  -1        231.62        211.72         5.27 o                         
   3   5  -1        516.78        570.59        10.03 o                         
   4   5  -1        579.28        529.96         9.78 o                         
   5   5  -1         53.79         46.89         4.13 o                         
   6   5  -1          7.76          5.86         3.32 o                         
   7   5  -1         14.67         12.04         3.98 o                         
   8   5  -1         85.96         69.62         6.39 o                         
   9   5  -1         54.09         37.39         8.55 o                         
  10   5  -1        122.20        115.07        11.82 o                         
  11   5  -1         56.65         73.27        11.49 o                         
   1   6  -1        374.70        327.01         6.83 o                         
   2   6  -1       1682.74       1725.42        33.48 o                         
   3   6  -1       1919.03       2144.65        31.17 o                         
   4   6  -1        211.85        182.40         5.63 o                         
   5   6  -1         15.75         16.10         3.64 o                         
   6   6  -1        704.46        669.70        15.00 o                         
   7   6  -1        356.10        346.11        11.08 o                         
   8   6  -1        153.21        128.42         9.22 o                         
   9   6  -1         61.56         60.44         7.56 o                         
  10   6  -1         16.05         24.02         8.17 o                         
  11   6  -1         21.82          8.14         9.50 o                         
   0   7  -1       1131.81       1249.07        56.82 o                         
   1   7  -1       1741.20       1907.92        27.91 o                         
   2   7  -1        140.71        134.41         4.96 o                         
   3   7  -1         92.62         78.99         4.05 o                         
   4   7  -1          4.35          0.93         2.38 o                         
   5   7  -1         45.45         33.82         4.27 o                         
   6   7  -1         27.97         22.60         4.21 o                         
   7   7  -1         59.10         54.96         5.55 o                         
   8   7  -1         56.70         56.13         8.20 o                         
   9   7  -1         61.64         46.34         7.33 o                         
  10   7  -1         45.91         61.09        10.01 o                         
  11   7  -1         10.47         13.16         9.26 o                         
   1   8  -1        555.40        584.03        10.88 o                         
   2   8  -1       1405.32       1548.43        23.84 o                         
   3   8  -1        116.27         98.94         4.71 o                         
   4   8  -1        118.08        117.75         5.24 o                         
   5   8  -1       2942.83       3207.08        51.12 o                         
   6   8  -1        124.08        105.59         6.60 o                         
   7   8  -1        103.22         91.55         7.58 o                         
   8   8  -1         44.06         32.39         6.50 o                         
   9   8  -1         94.94         83.82        10.57 o                         
  10   8  -1         24.59         25.95         7.64 o                         
  11   8  -1          4.26        -19.50        15.84 o                         
   0   9  -1       1058.80       1181.93        32.21 o                         
   1   9  -1        132.62        128.66         5.28 o                         
   2   9  -1        431.86        446.92         9.44 o                         
   3   9  -1        374.98        415.37         9.31 o                         
   4   9  -1         52.90         41.07         3.86 o                         
   5   9  -1        169.23        168.76         7.89 o                         
   6   9  -1         50.73         56.37         6.18 o                         
   7   9  -1          5.73          1.99         4.94 o                         
   8   9  -1         19.36         12.78         5.77 o                         
   9   9  -1         75.20         71.54        10.35 o                         
  10   9  -1        223.13        298.69        15.97 o                         
   1  10  -1        672.43        718.39        18.83 o                         
   2  10  -1       1013.39       1105.25        18.40 o                         
   3  10  -1        383.92        370.55         9.12 o                         
   4  10  -1       1067.52       1125.03        27.34 o                         
   5  10  -1         63.08         68.00         7.56 o                         
   6  10  -1        901.27        884.99        28.67 o                         
   7  10  -1        111.63        122.25         9.05 o                         
   8  10  -1        146.38        151.44        10.57 o                         
   9  10  -1        115.71        113.81        19.71 o                         
  10  10  -1         29.91         38.15         8.60 o                         
   0  11  -1        232.77        239.92        16.34 o                         
   1  11  -1        603.75        658.32        14.96 o                         
   2  11  -1        306.09        289.73         8.25 o                         
   3  11  -1        134.82        118.13         7.76 o                         
   4  11  -1         15.28         12.23         3.85 o                         
   5  11  -1         68.79         60.91         9.49 o                         
   6  11  -1         41.29         33.50         5.98 o                         
   7  11  -1          9.63         13.40         6.64 o                         
   8  11  -1         30.89         35.36         7.29 o                         
   9  11  -1         42.62         53.63        10.56 o                         
  10  11  -1         18.48          3.65         9.98 o                         
   1  12  -1        360.52        367.15         9.72 o                         
   2  12  -1        850.32        860.92        17.72 o                         
   3  12  -1        614.67        607.74        14.41 o                         
   4  12  -1        152.04        143.91         8.42 o                         
   5  12  -1        159.83        133.32         9.12 o                         
   6  12  -1         24.98         21.39         7.56 o                         
   7  12  -1         47.03         33.55         6.94 o                         
   8  12  -1         21.58         13.26         7.14 o                         
   9  12  -1        103.81        107.41        17.12 o                         
   0  13  -1        407.73        402.07        14.20 o                         
   1  13  -1         87.64         83.84         6.92 o                         
   2  13  -1        237.50        266.98        10.55 o                         
   3  13  -1        124.26        115.99         9.59 o                         
   4  13  -1          5.71          4.38         4.74 o                         
   5  13  -1         40.92         37.83         8.51 o                         
   6  13  -1         49.26         37.13         7.99 o                         
   7  13  -1         20.88         21.48         6.77 o                         
   8  13  -1         33.87         37.02         8.17 o                         
   9  13  -1         42.05         51.64        11.54 o                         
   1  14  -1        433.32        419.14        13.68 o                         
   2  14  -1        390.78        408.73        12.44 o                         
   3  14  -1        224.26        218.69         9.89 o                         
   4  14  -1        332.99        369.63        14.71 o                         
   5  14  -1         34.34         19.48         6.12 o                         
   6  14  -1        127.12        143.03        10.45 o                         
   7  14  -1         11.81         10.59         6.97 o                         
   8  14  -1         32.75         29.28         8.79 o                         
   0  15  -1        180.06        166.55        14.43 o                         
   1  15  -1          1.88         -1.65         4.74 o                         
   2  15  -1        129.93        108.56         7.64 o                         
   3  15  -1        209.41        203.64        10.30 o                         
   4  15  -1         46.93         38.46         6.95 o                         
   5  15  -1          2.81          6.44         6.18 o                         
   6  15  -1         27.75         26.29         7.05 o                         
   7  15  -1         31.54         39.64         8.38 o                         
   8  15  -1         90.90        109.87        11.26 o                         
   1  16  -1        165.81        158.94        10.43 o                         
   2  16  -1        432.28        462.63        15.43 o                         
   3  16  -1        101.33         83.13         8.43 o                         
   4  16  -1        129.37        144.62        10.94 o                         
   5  16  -1         85.55         96.81         9.63 o                         
   6  16  -1         15.09         12.56        10.16 o                         
   7  16  -1        164.45        161.56        12.56 o                         
   0  17  -1         78.38         92.69        15.54 o                         
   1  17  -1         99.40         89.82         8.82 o                         
   2  17  -1          4.90          1.41         8.66 o                         
   3  17  -1         50.49         50.34         8.68 o                         
   4  17  -1        112.37        126.62        12.29 o                         
   5  17  -1        100.39        140.69        13.66 o                         
   6  17  -1         68.26         74.49        10.32 o                         
   1  18  -1        200.61        220.69        13.01 o                         
   2  18  -1         69.29         71.82         8.65 o                         
   3  18  -1         93.96         98.90        11.38 o                         
   4  18  -1         84.49         74.75        11.49 o                         
   5  18  -1         25.52         30.27         9.77 o                         
   0  19  -1        300.16        405.45        25.64 o                         
   1  19  -1         95.58         96.61        10.06 o                         
   2  19  -1          7.28         -5.82         9.23 o                         
   3  19  -1         14.96         16.28         9.65 o                         
   4  19  -1         19.02         20.20        17.52 o                         
   1  20  -1         39.96         36.12         9.06 o                         
   2  20  -1         10.88         14.20        18.74 o                         
   3  20  -1         16.23         28.94        19.50 o                         
   2   0   0       5926.36       6115.89       114.82 o                         
   4   0   0       3718.74       4020.80        83.27 o                         
   6   0   0        667.24        688.06        17.39 o                         
   8   0   0        997.82       1027.22        37.93 o                         
  10   0   0         34.59         35.85        10.45 o                         
  12   0   0        219.60        268.11        35.04 o                         
   1   1   0       3824.52       3958.65        57.94 o                         
   2   1   0         16.89         10.16         1.75 o                         
   3   1   0        642.83        637.76        13.72 o                         
   4   1   0        475.32        480.39         8.49 o                         
   5   1   0       1523.25       1633.46        24.26 o                         
   6   1   0         97.95         78.08         4.90 o                         
   7   1   0       1997.18       2143.28        49.30 o                         
   8   1   0         45.24         22.04         5.45 o                         
   9   1   0         68.46         45.88         7.01 o                         
  10   1   0         46.79         34.23         7.66 o                         
  11   1   0          0.10         -7.05         7.71 o                         
  12   1   0         55.42        132.85        19.57 o                         
   0   2   0       1281.21       1179.66        23.44 o                         
   1   2   0       5691.13       5853.94        77.51 o                         
   2   2   0       8845.08       9843.67       143.13 o                         
   3   2   0        803.62        844.92        14.66 o                         
   4   2   0        286.08        289.79         7.25 o                         
   5   2   0         27.38         21.96         3.11 o                         
   6   2   0         35.46         30.44         3.82 o                         
   7   2   0        115.18         96.14         7.46 o                         
   8   2   0         19.12          3.52         4.83 o                         
   9   2   0          1.07         -1.37         5.31 o                         
  10   2   0         19.09         12.39         6.79 o                         
  11   2   0          0.24         -4.57         7.73 o                         
  12   2   0         12.49         48.73        16.52 o                         
   1   3   0          0.45         -0.19         1.36 o                         
   2   3   0        152.27        148.04         3.78 o                         
   3   3   0        227.05        222.68         8.59 o                         
   4   3   0        143.23        171.36         6.07 o                         
   5   3   0        360.36        392.02         9.56 o                         
   6   3   0        122.29         91.01         5.66 o                         
   7   3   0         47.88         35.45         4.50 o                         
   8   3   0         40.26         24.83         5.99 o                         
   9   3   0        173.17        171.85        10.95 o                         
  10   3   0          1.64          2.09         6.64 o                         
  11   3   0         70.16         84.00         9.96 o                         
   0   4   0      21581.92      22535.17       435.02 o                         
   1   4   0       3363.59       3627.95        49.05 o                         
   2   4   0       5101.41       5603.85        75.13 o                         
   3   4   0         31.27         26.40         2.09 o                         
   4   4   0          0.11         -1.74         2.21 o                         
   5   4   0          2.40         -2.41         2.52 o                         
   6   4   0          0.05          4.59         3.32 o                         
   7   4   0         48.28         36.09         5.38 o                         
   8   4   0        302.16        334.41        14.12 o                         
   9   4   0          1.38          5.21         5.64 o                         
  10   4   0         10.22         11.10         6.92 o                         
  11   4   0          2.70         -3.87         7.84 o                         
   1   5   0        510.68        468.34         8.24 o                         
   2   5   0       3953.72       4248.54        57.80 o                         
   3   5   0       3782.10       4344.48        59.33 o                         
   4   5   0        667.13        744.09        12.55 o                         
   5   5   0        345.74        322.82        11.75 o                         
   6   5   0        384.67        367.26        10.28 o                         
   7   5   0         45.36         37.47         4.63 o                         
   8   5   0          4.75          4.43         5.05 o                         
   9   5   0        106.01         96.32         8.98 o                         
  10   5   0          2.17          2.02         6.61 o                         
  11   5   0         32.16         34.98         9.97 o                         
   0   6   0       1533.43       1595.56        43.38 o                         
   1   6   0       2190.90       2169.59        30.75 o                         
   2   6   0        421.26        418.08         9.36 o                         
   3   6   0        892.20        995.91        16.78 o                         
   4   6   0       1930.79       2262.63        32.75 o                         
   5   6   0       2468.56       2719.78        43.84 o                         
   6   6   0        167.30        168.86         7.93 o                         
   7   6   0         15.86          7.56         4.18 o                         
   8   6   0         25.43         17.97         5.84 o                         
   9   6   0        157.43        162.20        13.12 o                         
  10   6   0        363.49        438.87        27.83 o                         
  11   6   0          0.51         -2.38         8.82 o                         
   1   7   0       1258.25       1304.49        19.85 o                         
   2   7   0        755.06        780.41        15.49 o                         
   3   7   0         34.98         41.80         3.29 o                         
   4   7   0         33.47         28.07         3.03 o                         
   5   7   0        204.66        198.84         8.19 o                         
   6   7   0        394.21        377.68        10.92 o                         
   7   7   0        877.28        871.04        18.79 o                         
   8   7   0        201.20        204.63         9.92 o                         
   9   7   0         45.00         31.49         8.10 o                         
  10   7   0          7.59         -3.32         7.80 o                         
  11   7   0          8.16         17.46        10.02 o                         
   0   8   0       2167.64       2447.37        49.53 o                         
   1   8   0        582.81        566.80        10.48 o                         
   2   8   0       2126.99       2373.52        34.30 o                         
   3   8   0       1135.78       1171.72        18.89 o                         
   4   8   0          9.24          6.20         2.72 o                         
   5   8   0        436.30        438.04        11.38 o                         
   6   8   0         66.04         72.89         5.84 o                         
   7   8   0        271.74        220.59        13.01 o                         
   8   8   0          0.28          2.05         5.50 o                         
   9   8   0         20.99         12.55         7.07 o                         
  10   8   0        175.99        188.56        15.30 o                         
  11   8   0          4.77         33.82        17.67 o                         
   1   9   0       2018.82       2037.35        30.07 o                         
   2   9   0        626.50        640.70        12.85 o                         
   3   9   0         39.20         31.41         4.54 o                         
   4   9   0         67.72         53.05         4.12 o                         
   5   9   0        119.15         99.25         6.34 o                         
   6   9   0        693.64        666.06        15.50 o                         
   7   9   0          4.77          7.97         4.73 o                         
   8   9   0         11.46         12.26         5.59 o                         
   9   9   0          0.11          7.11         7.61 o                         
  10   9   0         12.72         18.76         8.02 o                         
   0  10   0        229.91        232.06        19.58 o                         
   1  10   0         57.59         59.40         4.15 o                         
   2  10   0        358.00        375.55         9.04 o                         
   3  10   0         77.61         62.34         4.53 o                         
   4  10   0       2022.05       2342.25        35.20 o                         
   5  10   0        743.34        757.24        27.84 o                         
   6  10   0         12.84          8.94         4.85 o                         
   7  10   0          0.94          1.92         5.11 o                         
   8  10   0          0.19          3.23         8.49 o                         
   9  10   0         96.39        101.30        18.42 o                         
  10  10   0         74.53         69.01        12.10 o                         
   1  11   0        118.54        129.25         5.99 o                         
   2  11   0        308.57        319.36         8.71 o                         
   3  11   0         50.27         39.13         4.12 o                         
   4  11   0        130.13        117.12         8.88 o                         
   5  11   0         99.00         84.96         7.14 o                         
   6  11   0         80.74         67.71         7.22 o                         
   7  11   0         67.63         56.65         7.35 o                         
   8  11   0         82.93         86.79         9.06 o                         
   9  11   0          2.95         -7.03         7.97 o                         
  10  11   0          3.43         -9.96         9.77 o                         
   0  12   0        118.70        101.84        11.94 o                         
   1  12   0        659.64        659.23        16.95 o                         
   2  12   0         18.75         18.32         3.97 o                         
   3  12   0        706.09        710.32        15.68 o                         
   4  12   0        759.01        805.15        17.33 o                         
   5  12   0          1.38         -4.25         4.56 o                         
   6  12   0        286.94        291.32        13.62 o                         
   7  12   0          0.04          2.47         5.99 o                         
   8  12   0          0.21          4.90         6.76 o                         
   9  12   0          5.23         -6.92         9.59 o                         
   1  13   0         17.98         19.20         4.11 o                         
   2  13   0          3.99         -5.03         3.68 o                         
   3  13   0        300.54        317.51        11.16 o                         
   4  13   0          6.15          2.27         4.67 o                         
   5  13   0          4.73         -1.48         7.74 o                         
   6  13   0        319.44        369.08        15.53 o                         
   7  13   0         24.44         31.59         7.12 o                         
   8  13   0          0.67         -4.62         6.96 o                         
   9  13   0         80.27         90.73        12.81 o                         
   0  14   0        787.05        873.18        29.41 o                         
   1  14   0        229.52        212.06         9.46 o                         
   2  14   0         23.18         14.57         4.42 o                         
   3  14   0         12.27         12.21         4.45 o                         
   4  14   0         13.25          8.09         5.39 o                         
   5  14   0          0.06         -1.33         5.50 o                         
   6  14   0          9.70          7.66         6.33 o                         
   7  14   0          7.75          7.28         6.88 o                         
   8  14   0          1.91         -0.63         7.87 o                         
   1  15   0        442.25        430.18        14.12 o                         
   2  15   0         71.01         58.93         6.89 o                         
   3  15   0          1.37         -3.03         4.73 o                         
   4  15   0         29.52         14.36         5.98 o                         
   5  15   0         15.23         18.50         6.38 o                         
   6  15   0         34.83         48.60         7.97 o                         
   7  15   0          1.00          5.40         7.61 o                         
   8  15   0          1.20         -9.89         8.49 o                         
   0  16   0        413.40        491.36        60.78 o                         
   1  16   0         65.44         55.16         6.86 o                         
   2  16   0        164.55        172.95        10.74 o                         
   3  16   0        335.72        343.17        15.30 o                         
   4  16   0         38.02         25.59        11.71 o                         
   5  16   0          2.40         10.45         6.92 o                         
   6  16   0          0.24         -7.86         6.96 o                         
   7  16   0         47.75         37.17         8.86 o                         
   1  17   0          0.81         -9.28         5.78 o                         
   2  17   0        195.75        233.40        12.61 o                         
   3  17   0        105.63         70.58         9.61 o                         
   4  17   0          1.50          4.68         8.07 o                         
   5  17   0         43.69         40.26         9.39 o                         
   6  17   0          1.15         11.18        11.61 o                         
   0  18   0        432.17        452.93        25.96 o                         
   1  18   0         52.52         49.65         7.85 o                         
   2  18   0         19.78          9.00         6.79 o                         
   3  18   0          2.46          5.98         8.06 o                         
   4  18   0          0.91         -7.97        13.25 o                         
   5  18   0         84.71         71.43        14.01 o                         
   6  18   0         20.88          3.35        18.58 o                         
   1  19   0         29.29         36.95         8.13 o                         
   2  19   0         55.12         47.12         9.93 o                         
   3  19   0        136.45        173.53        18.40 o                         
   4  19   0         72.82         67.31        22.85 o                         
   0  20   0         85.01        111.51        22.24 o                         
   1  20   0         55.63         55.45        13.23 o                         
   2  20   0          1.09        -15.23        16.15 o                         
   2   0   1       4369.15       4607.85       109.23 o                         
   4   0   1        418.51        422.03        11.26 o                         
   6   0   1        128.80        114.16         7.81 o                         
   8   0   1        947.01       1032.35        34.59 o                         
  10   0   1        171.31        171.65        19.04 o                         
  12   0   1         78.42         98.41        27.42 o                         
   0   1   1       3770.43       3814.03        62.41 o                         
   1   1   1        398.08        367.47         6.68 o                         
   2   1   1       1167.86       1125.32        17.80 o                         
   3   1   1        978.84        953.64        14.47 o                         
   4   1   1       1492.09       1643.25        26.26 o                         
   5   1   1         70.30         63.41         5.02 o                         
   6   1   1        224.55        220.12        10.74 o                         
   7   1   1        157.04        148.84         9.03 o                         
   8   1   1        140.20        127.32         9.04 o                         
   9   1   1         16.66         12.62         6.55 o                         
  10   1   1         13.23          8.41         6.57 o                         
  11   1   1         55.86         51.43         8.64 o                         
  12   1   1         30.94          7.93        15.39 o                         
   1   2   1       8690.72       9102.06       119.17 o                         
   2   2   1       4599.92       4805.05        71.32 o                         
   3   2   1         31.72         27.51         2.73 o                         
   4   2   1        177.65        177.01         7.80 o                         
   5   2   1         47.43         40.61         3.91 o                         
   6   2   1        716.00        692.59        16.26 o                         
   7   2   1        751.19        774.25        33.55 o                         
   8   2   1        501.69        519.02        27.26 o                         
   9   2   1        267.81        235.21        12.62 o                         
  10   2   1          3.07          3.84         6.41 o                         
  11   2   1          2.05          9.67         7.61 o                         
  12   2   1         12.64         21.02        21.33 o                         
   0   3   1       3429.16       3466.77        65.74 o                         
   1   3   1      13410.25      14030.10       183.33 o                         
   2   3   1        878.59        912.52        13.62 o                         
   3   3   1        625.13        621.23        11.71 o                         
   4   3   1       1717.37       1897.59        30.46 o                         
   5   3   1         18.55         14.97         3.00 o                         
   6   3   1         83.74         77.42         6.10 o                         
   7   3   1         57.35         52.00         5.72 o                         
   8   3   1        137.89        132.88         9.76 o                         
   9   3   1         69.66         62.15         7.55 o                         
  10   3   1         78.91         98.14         9.66 o                         
  11   3   1         78.00         76.65         9.86 o                         
   1   4   1       9780.07      10467.06       139.20 o                         
   2   4   1       2519.97       2629.41        36.68 o                         
   3   4   1       1439.39       1605.34        23.52 o                         
   4   4   1        911.02       1018.42        18.56 o                         
   5   4   1        323.61        300.17         8.47 o                         
   6   4   1        668.11        685.94        14.84 o                         
   7   4   1        289.14        289.15        10.22 o                         
   8   4   1        494.16        476.09        18.95 o                         
   9   4   1        167.25        149.47        10.33 o                         
  10   4   1         52.63         57.38         8.46 o                         
  11   4   1         57.06         52.88         9.45 o                         
   0   5   1       3757.82       4041.83        84.70 o                         
   1   5   1        687.28        675.95        10.81 o                         
   2   5   1        231.68        233.47         8.47 o                         
   3   5   1        517.38        558.81         9.99 o                         
   4   5   1        579.51        525.70        11.35 o                         
   5   5   1         53.79         54.60         4.54 o                         
   6   5   1          7.72          5.18         3.51 o                         
   7   5   1         14.74         14.32         3.91 o                         
   8   5   1         85.94         67.46         8.62 o                         
   9   5   1         54.12         20.36        11.52 o                         
  10   5   1        122.26        114.60        16.36 o                         
  11   5   1         56.55         75.07        10.78 o                         
   1   6   1        374.20        331.63         6.75 o                         
   2   6   1       1681.65       1777.80        25.48 o                         
   3   6   1       1919.35       2187.89        31.22 o                         
   4   6   1        211.84        180.97         9.97 o                         
   5   6   1         15.71         14.13         3.82 o                         
   6   6   1        704.42        694.42        15.26 o                         
   7   6   1        355.89        354.99        10.88 o                         
   8   6   1        153.24        155.26        10.99 o                         
   9   6   1         61.52         31.13         9.32 o                         
  10   6   1         16.03         25.71         7.56 o                         
  11   6   1         21.83         12.26        10.50 o                         
   0   7   1       1131.65       1321.79        24.13 o                         
   1   7   1       1741.50       1937.23        27.83 o                         
   2   7   1        140.71        128.29         4.83 o                         
   3   7   1         92.72         75.74         5.52 o                         
   4   7   1          4.35          2.28         2.29 o                         
   5   7   1         45.56         34.96         4.42 o                         
   6   7   1         27.98         26.77         4.55 o                         
   7   7   1         59.03         61.78         5.87 o                         
   8   7   1         56.74         46.37         5.78 o                         
   9   7   1         61.65         54.54         9.18 o                         
  10   7   1         45.91         51.48        10.24 o                         
  11   7   1         10.48         16.53        10.54 o                         
   1   8   1        554.38        605.65        14.69 o                         
   2   8   1       1403.79       1591.87        23.84 o                         
   3   8   1        116.61         98.50         4.79 o                         
   4   8   1        118.23        138.79         5.82 o                         
   5   8   1       2941.01       3161.92        51.08 o                         
   6   8   1        124.49        104.48         7.40 o                         
   7   8   1        103.08         75.09         6.31 o                         
   8   8   1         43.99         40.17         7.61 o                         
   9   8   1         95.31         82.51        10.50 o                         
  10   8   1         24.50         23.15         8.80 o                         
  11   8   1          4.24         36.56        17.06 o                         
   0   9   1       1055.89       1114.81        22.31 o                         
   1   9   1        132.68        121.29         5.18 o                         
   2   9   1        432.09        410.66         9.27 o                         
   3   9   1        375.19        411.68        11.32 o                         
   4   9   1         53.29         44.94         4.31 o                         
   5   9   1        169.18        187.10        13.19 o                         
   6   9   1         50.86         46.75         5.27 o                         
   7   9   1          5.73          0.01         4.79 o                         
   8   9   1         19.40          9.67         5.83 o                         
   9   9   1         75.21         76.94        10.34 o                         
  10   9   1        222.95        290.38        22.81 o                         
   1  10   1        673.21        698.18        13.07 o                         
   2  10   1       1014.77       1068.28        18.29 o                         
   3  10   1        384.26        386.66         9.82 o                         
   4  10   1       1067.22       1097.96        19.02 o                         
   5  10   1         63.18         72.80         6.40 o                         
   6  10   1        901.69        859.86        21.15 o                         
   7  10   1        111.51        103.72        12.40 o                         
   8  10   1        146.24        130.23        10.05 o                         
   9  10   1        115.67        147.58        13.25 o                         
  10  10   1         29.96         33.00        10.56 o                         
   0  11   1        232.87        214.76        10.96 o                         
   1  11   1        604.02        659.97        17.30 o                         
   2  11   1        306.02        307.58         8.49 o                         
   3  11   1        134.68        118.68         6.05 o                         
   4  11   1         15.29         17.96         3.65 o                         
   5  11   1         68.81         55.44         6.27 o                         
   6  11   1         41.29         32.74         6.09 o                         
   7  11   1          9.64         -0.31         6.02 o                         
   8  11   1         30.92         36.04         7.33 o                         
   9  11   1         42.62         41.62        10.09 o                         
  10  11   1         18.47         25.31        10.99 o                         
   1  12   1        360.95        362.32         9.38 o                         
   2  12   1        850.62        826.61        15.79 o                         
   3  12   1        614.52        625.28        14.23 o                         
   4  12   1        152.04        138.12         8.64 o                         
   5  12   1        160.14        151.75         9.43 o                         
   6  12   1         24.93         18.79         5.67 o                         
   7  12   1         47.15         24.77         6.51 o                         
   8  12   1         21.58         16.07         6.91 o                         
   9  12   1        103.93        129.61        13.60 o                         
   0  13   1        407.11        383.51        14.19 o                         
   1  13   1         87.60         75.82         4.98 o                         
   2  13   1        237.42        278.07        12.71 o                         
   3  13   1        123.94        119.81         7.01 o                         
   4  13   1          5.80          5.55         5.08 o                         
   5  13   1         40.82         26.08         5.90 o                         
   6  13   1         49.18         33.61         6.73 o                         
   7  13   1         20.97         18.74         9.28 o                         
   8  13   1         33.86         30.13         9.59 o                         
   9  13   1         41.99         48.96        18.51 o                         
   1  14   1        433.12        422.99        11.98 o                         
   2  14   1        389.93        419.12        11.97 o                         
   3  14   1        224.14        200.49         9.47 o                         
   4  14   1        333.21        330.09        14.21 o                         
   5  14   1         34.27         38.02         6.57 o                         
   6  14   1        126.78        130.93         9.89 o                         
   7  14   1         11.83          5.64         6.96 o                         
   8  14   1         32.84         40.68         8.76 o                         
   0  15   1        180.01        167.09        13.79 o                         
   1  15   1          1.88          1.47         4.61 o                         
   2  15   1        129.92        141.98        11.83 o                         
   3  15   1        209.76        208.31        12.09 o                         
   4  15   1         47.01         45.19         6.99 o                         
   5  15   1          2.79          3.95         5.63 o                         
   6  15   1         27.74         11.84         7.07 o                         
   7  15   1         31.54         30.27         8.00 o                         
   8  15   1         90.95        123.75        14.16 o                         
   1  16   1        165.78        148.62         9.89 o                         
   2  16   1        432.23        449.41        15.15 o                         
   3  16   1        101.35         99.55        11.94 o                         
   4  16   1        129.37        133.61        13.32 o                         
   5  16   1         85.52         73.71        10.07 o                         
   6  16   1         15.10         17.81         8.82 o                         
   7  16   1        164.33        170.57        15.08 o                         
   0  17   1         78.18         76.85        11.83 o                         
   1  17   1         99.36        102.23        14.07 o                         
   2  17   1          4.90          3.18         6.26 o                         
   3  17   1         50.50         67.75         9.42 o                         
   4  17   1        112.55        100.73        13.88 o                         
   5  17   1        100.61         90.39        14.51 o                         
   6  17   1         68.30         55.88        12.79 o                         
   1  18   1        200.56        194.69        14.07 o                         
   2  18   1         69.58         83.07        10.65 o                         
   3  18   1         93.89         84.10        13.57 o                         
   4  18   1         84.39         80.91        13.92 o                         
   5  18   1         25.52         29.86        12.32 o                         
   0  19   1        300.55        453.65        38.08 o                         
   1  19   1         95.50         83.06        14.11 o                         
   2  19   1          7.30         14.81        10.98 o                         
   3  19   1         14.88        -12.19        14.32 o                         
   4  19   1         18.96         28.94        16.45 o                         
   1  20   1         40.00         53.38        22.24 o                         
   2  20   1         10.90         24.98        17.06 o                         
   2   0   2       1075.54        968.53        41.13 o                         
   4   0   2        490.46        451.01        39.91 o                         
   6   0   2        349.12        311.18        11.22 o                         
   8   0   2       1759.99       1939.92        56.51 o                         
  10   0   2         51.34         44.52        25.29 o                         
  12   0   2          5.53         35.34        22.85 o                         
   1   1   2       3729.39       3832.41        73.73 o                         
   2   1   2       1415.28       1393.02        25.23 o                         
   3   1   2        198.40        183.62         6.12 o                         
   4   1   2        537.35        573.01        11.05 o                         
   5   1   2         34.67         35.31         4.02 o                         
   6   1   2        397.90        402.02         8.81 o                         
   7   1   2        713.33        695.19        18.45 o                         
   8   1   2         13.59          5.93         4.76 o                         
   9   1   2         25.96         28.69         6.53 o                         
  10   1   2         31.40         29.99         8.40 o                         
  11   1   2         41.14         28.41         8.97 o                         
  12   1   2         50.50         62.21        23.92 o                         
   0   2   2       7052.81       7345.56       153.28 o                         
   1   2   2      27860.12      29552.01       387.38 o                         
   2   2   2       2562.68       2707.36        40.37 o                         
   3   2   2        620.70        587.00        11.20 o                         
   4   2   2        533.10        572.92        11.56 o                         
   5   2   2        793.99        844.63        15.58 o                         
   6   2   2          1.48         -2.69         3.29 o                         
   7   2   2        149.02        118.34        11.21 o                         
   8   2   2        209.02        195.73        10.94 o                         
   9   2   2        430.87        422.53        15.89 o                         
  10   2   2         47.41         45.15         7.94 o                         
  11   2   2         28.99         34.15         8.69 o                         
   1   3   2       4247.71       4594.60        61.31 o                         
   2   3   2       1204.72       1230.18        18.04 o                         
   3   3   2        515.97        538.25         9.25 o                         
   4   3   2        427.68        472.60        10.19 o                         
   5   3   2        147.02        152.72         6.79 o                         
   6   3   2         93.38         90.40         6.49 o                         
   7   3   2        519.04        535.70        39.05 o                         
   8   3   2         75.62         59.72         7.04 o                         
   9   3   2          9.82          1.39         5.90 o                         
  10   3   2         24.37         21.79         7.61 o                         
  11   3   2         29.87         42.88         8.84 o                         
   0   4   2      19038.80      20165.53       330.93 o                         
   1   4   2       2658.35       2741.67        37.23 o                         
   2   4   2        476.92        456.02         8.42 o                         
   3   4   2        279.90        273.29         6.00 o                         
   4   4   2       2359.58       2624.94        43.85 o                         
   5   4   2         24.23         18.04         3.35 o                         
   6   4   2        666.38        644.46        14.45 o                         
   7   4   2        268.42        263.76        10.76 o                         
   8   4   2        190.77        181.17        12.54 o                         
   9   4   2          3.13         -2.09         5.43 o                         
  10   4   2          6.32         -4.90         6.90 o                         
  11   4   2         64.53         45.27         9.20 o                         
   1   5   2         48.48         36.79         2.42 o                         
   2   5   2        829.11        792.79        12.92 o                         
   3   5   2        399.35        411.29         8.05 o                         
   4   5   2        540.24        511.22         9.63 o                         
   5   5   2        133.20        124.49         6.30 o                         
   6   5   2        189.76        195.36         8.31 o                         
   7   5   2        117.54         96.46         6.62 o                         
   8   5   2        172.92        160.16        11.76 o                         
   9   5   2         16.22         13.89         5.85 o                         
  10   5   2         64.96         61.93         8.22 o                         
  11   5   2         19.75         21.14        10.95 o                         
   0   6   2        466.11        477.31        10.41 o                         
   1   6   2        756.28        792.69        12.70 o                         
   2   6   2       1329.78       1421.38        21.44 o                         
   3   6   2        919.63        998.37        16.06 o                         
   4   6   2        104.61         86.99         8.54 o                         
   5   6   2        228.17        203.80         7.99 o                         
   6   6   2        214.77        185.17         8.44 o                         
   7   6   2         10.76          6.73         4.04 o                         
   8   6   2         53.30         34.46         7.50 o                         
   9   6   2         30.32         30.81         8.67 o                         
  10   6   2         39.28         43.11         8.28 o                         
  11   6   2         26.47         17.73         8.65 o                         
   1   7   2        164.86        172.48         5.33 o                         
   2   7   2        858.02        896.28        14.65 o                         
   3   7   2        801.35        882.67        14.89 o                         
   4   7   2         48.71         41.64         3.67 o                         
   5   7   2        182.04        166.93         7.63 o                         
   6   7   2         22.11         17.10         4.49 o                         
   7   7   2          9.92          8.06         3.98 o                         
   8   7   2          0.37          0.93         4.60 o                         
   9   7   2        158.69        171.62        13.76 o                         
  10   7   2          3.24         -7.66         8.06 o                         
  11   7   2         21.98         15.75         9.47 o                         
   0   8   2       1215.28       1326.87        24.84 o                         
   1   8   2       1037.13       1088.88        17.23 o                         
   2   8   2         34.83         26.65         2.97 o                         
   3   8   2       1182.37       1278.84        20.54 o                         
   4   8   2        282.89        260.00         7.33 o                         
   5   8   2        645.80        652.10        14.87 o                         
   6   8   2        432.77        442.86        12.07 o                         
   7   8   2          8.20          5.41         4.16 o                         
   8   8   2         71.91         69.37         6.80 o                         
   9   8   2         27.69         14.57        20.41 o                         
  10   8   2        114.15        134.20        16.37 o                         
  11   8   2         11.26         35.04        17.67 o                         
   1   9   2        274.17        294.33         7.31 o                         
   2   9   2        877.50        890.88        15.47 o                         
   3   9   2        437.66        417.10         9.81 o                         
   4   9   2         59.69         45.90         3.86 o                         
   5   9   2        207.39        198.43         8.74 o                         
   6   9   2        487.02        462.46        12.46 o                         
   7   9   2         90.11         70.13         6.41 o                         
   8   9   2         75.51         74.83         7.77 o                         
   9   9   2          5.96          5.28         7.74 o                         
  10   9   2         16.53          5.94        11.63 o                         
   0  10   2         59.01         49.54         4.50 o                         
   1  10   2         88.26         80.62         4.60 o                         
   2  10   2        149.61        135.88         5.93 o                         
   3  10   2         56.37         59.81         4.48 o                         
   4  10   2        408.60        390.70         9.64 o                         
   5  10   2         25.26         24.34         4.56 o                         
   6  10   2        195.64        184.80         9.07 o                         
   7  10   2         78.00         67.67         7.44 o                         
   8  10   2         51.86         61.99        10.24 o                         
   9  10   2         27.64         20.85         8.90 o                         
  10  10   2         27.31         30.99        15.54 o                         
   1  11   2        195.43        199.09         7.21 o                         
   2  11   2         69.86         74.67         8.45 o                         
   3  11   2          1.51          1.54         3.57 o                         
   4  11   2         52.94         47.41         4.44 o                         
   5  11   2         34.67         18.85         4.97 o                         
   6  11   2        107.08         98.16         8.09 o                         
   7  11   2         28.28         28.22         6.31 o                         
   8  11   2         54.13         62.52         8.11 o                         
   9  11   2          2.45         -0.97         8.67 o                         
  10  11   2         56.64         84.46        16.08 o                         
   0  12   2          0.58          2.56         4.64 o                         
   1  12   2        283.47        298.46         8.24 o                         
   2  12   2        226.07        227.03         8.22 o                         
   3  12   2        333.66        328.75        11.17 o                         
   4  12   2        348.48        349.72        13.07 o                         
   5  12   2         44.12         40.64         6.83 o                         
   6  12   2         40.61         44.90         6.58 o                         
   7  12   2        162.82        162.41        10.82 o                         
   8  12   2         34.75         20.01         7.11 o                         
   9  12   2         30.28         39.07        10.49 o                         
   1  13   2        331.42        335.84         9.87 o                         
   2  13   2        532.91        544.68        12.44 o                         
   3  13   2        126.66        118.91         8.37 o                         
   4  13   2          7.82         19.33         5.26 o                         
   5  13   2        100.97         96.37         8.04 o                         
   6  13   2        103.81        130.62         9.61 o                         
   7  13   2        267.84        293.06        14.33 o                         
   8  13   2          1.03         10.80         7.07 o                         
   9  13   2        107.17        175.59        19.06 o                         
   0  14   2        335.99        336.56        14.82 o                         
   1  14   2          1.54          2.69         3.82 o                         
   2  14   2        940.44       1057.00        23.78 o                         
   3  14   2         41.06         27.20         4.96 o                         
   4  14   2         18.72         20.74         5.54 o                         
   5  14   2        134.14        126.94         9.70 o                         
   6  14   2         21.99         29.35         6.83 o                         
   7  14   2         23.06         32.53        13.01 o                         
   8  14   2        192.73        229.32        16.31 o                         
   1  15   2         33.46         33.65         5.39 o                         
   2  15   2         18.95         13.23         4.73 o                         
   3  15   2         17.02         14.05         5.51 o                         
   4  15   2         25.03         33.65         7.48 o                         
   5  15   2        177.47        188.84        11.63 o                         
   6  15   2         47.09         53.94         9.35 o                         
   7  15   2         31.27         45.19         9.86 o                         
   8  15   2         37.28         68.00        12.10 o                         
   0  16   2        175.37        176.48        17.52 o                         
   1  16   2        310.73        344.38        14.40 o                         
   2  16   2         50.76         32.73         6.01 o                         
   3  16   2         82.39         80.66         9.53 o                         
   4  16   2        177.81        203.70        17.23 o                         
   5  16   2          8.59          5.32         8.86 o                         
   6  16   2         33.19         36.74        11.31 o                         
   7  16   2         14.29         11.96        11.51 o                         
   1  17   2         91.83         98.66        10.07 o                         
   2  17   2          4.32          6.97         7.04 o                         
   3  17   2          8.44         18.81         9.88 o                         
   4  17   2         33.18         23.60        10.19 o                         
   5  17   2         73.65         79.38        13.31 o                         
   6  17   2         68.51         88.94        14.14 o                         
   0  18   2         61.20         37.78        14.93 o                         
   1  18   2        124.59        133.25        14.41 o                         
   2  18   2         41.83         28.35        13.56 o                         
   3  18   2         13.57        -13.10        12.49 o                         
   4  18   2        100.32         84.09        19.80 o                         
   5  18   2         85.89         88.66        19.50 o                         
   1  19   2        111.50         67.49        13.74 o                         
   2  19   2         47.32         68.24        17.98 o                         
   3  19   2         30.57         42.35        16.76 o                         
   4  19   2         20.11         22.55        15.84 o                         
   0  20   2          2.20          4.57        16.15 o                         
   1  20   2         69.06         52.63        13.57 o                         
   2  20   2         79.71         66.72        19.19 o                         
   2   0   3        667.95        594.40        28.33 o                         
   4   0   3        329.98        314.92        12.00 o                         
   6   0   3        737.98        765.56        19.25 o                         
   8   0   3          7.09          7.76         7.69 o                         
  10   0   3        497.07        517.27        31.38 o                         
   0   1   3       4982.26       5098.24        97.80 o                         
   1   1   3        817.76        801.85        22.82 o                         
   2   1   3        162.96        153.18         6.68 o                         
   3   1   3        120.99        115.00         6.37 o                         
   4   1   3       1440.74       1595.59        26.09 o                         
   5   1   3        166.75        168.38         5.96 o                         
   6   1   3        252.23        232.39         9.33 o                         
   7   1   3        205.18        197.54        10.47 o                         
   8   1   3         45.03         43.99         6.55 o                         
   9   1   3         13.50          3.83         5.89 o                         
  10   1   3         62.54         63.64         9.93 o                         
  11   1   3          2.81          8.59         7.75 o                         
   1   2   3       3477.89       3659.26        49.54 o                         
   2   2   3       2613.44       2675.14        40.86 o                         
   3   2   3       1136.21       1167.87        22.45 o                         
   4   2   3        241.65        210.90         9.15 o                         
   5   2   3         92.91         82.92         4.42 o                         
   6   2   3         27.98         24.61         4.63 o                         
   7   2   3        348.60        312.84        11.77 o                         
   8   2   3        251.05        232.74        12.00 o                         
   9   2   3        202.98        205.56        12.10 o                         
  10   2   3         76.45         76.17         9.28 o                         
  11   2   3         60.03         54.70        10.64 o                         
   0   3   3       3760.35       3980.32        66.00 o                         
   1   3   3       1600.61       1609.26        22.94 o                         
   2   3   3        626.10        632.50        11.67 o                         
   3   3   3       1874.09       2109.10        29.83 o                         
   4   3   3        232.04        239.58         5.68 o                         
   5   3   3         60.53         55.75         6.68 o                         
   6   3   3         85.91         74.76         6.10 o                         
   7   3   3        203.46        207.45        11.21 o                         
   8   3   3         12.62         10.39         6.32 o                         
   9   3   3         27.23         20.04         6.20 o                         
  10   3   3         63.51         62.69         8.60 o                         
  11   3   3         77.75         74.68        10.06 o                         
   1   4   3       2766.96       3001.18        40.77 o                         
   2   4   3       1374.00       1452.40        20.92 o                         
   3   4   3        429.83        444.42        10.36 o                         
   4   4   3        221.61        201.51         5.36 o                         
   5   4   3        156.74        156.46         6.86 o                         
   6   4   3        334.34        335.89        11.17 o                         
   7   4   3        764.75        871.17        20.23 o                         
   8   4   3        328.73        324.98        16.61 o                         
   9   4   3         88.50         81.49         8.43 o                         
  10   4   3         39.81         30.43         7.72 o                         
  11   4   3          7.59         11.59         8.07 o                         
   0   5   3       1766.31       1850.96        31.85 o                         
   1   5   3       2214.01       2478.04        33.98 o                         
   2   5   3       2342.30       2622.57        36.47 o                         
   3   5   3        621.88        672.78        17.92 o                         
   4   5   3        754.18        757.08        13.02 o                         
   5   5   3         35.39         34.48         4.97 o                         
   6   5   3         56.62         47.51         4.93 o                         
   7   5   3         20.51         19.11         5.08 o                         
   8   5   3        486.70        540.21        19.58 o                         
   9   5   3         22.27         16.77         8.01 o                         
  10   5   3         13.84          8.50         7.16 o                         
  11   5   3          0.54         -2.52         7.90 o                         
   1   6   3       1178.47       1213.06        18.20 o                         
   2   6   3        570.87        616.30        10.73 o                         
   3   6   3       1499.44       1665.86        24.74 o                         
   4   6   3        387.08        372.61         8.19 o                         
   5   6   3         72.10         74.45         5.33 o                         
   6   6   3        416.66        405.74        11.25 o                         
   7   6   3        158.93        131.11         7.62 o                         
   8   6   3         82.42         68.17         8.95 o                         
   9   6   3        170.40        169.74        13.69 o                         
  10   6   3          7.16         -3.72         7.27 o                         
  11   6   3         62.93         85.02        11.91 o                         
   0   7   3       1366.21       1505.89        28.01 o                         
   1   7   3        791.07        823.81        13.39 o                         
   2   7   3       1060.92       1206.57        18.71 o                         
   3   7   3        171.55        173.39         5.83 o                         
   4   7   3        391.95        372.10         8.40 o                         
   5   7   3        177.99        176.24         7.81 o                         
   6   7   3         13.36         11.67         3.98 o                         
   7   7   3         23.69         17.03         4.44 o                         
   8   7   3         42.56         40.60         6.34 o                         
   9   7   3          7.61          7.74         8.13 o                         
  10   7   3         39.60         53.16        12.87 o                         
  11   7   3          8.20          2.16         9.69 o                         
   1   8   3        895.61        881.89        14.72 o                         
   2   8   3        197.56        193.85        10.32 o                         
   3   8   3        137.27        125.03         5.35 o                         
   4   8   3         50.08         44.55         3.84 o                         
   5   8   3        256.92        245.95         9.56 o                         
   6   8   3        142.15        143.20         7.71 o                         
   7   8   3        180.86        149.12        11.04 o                         
   8   8   3         18.57         13.74         5.21 o                         
   9   8   3        125.42        110.17        11.91 o                         
  10   8   3         27.69         30.84        12.14 o                         
   0   9   3        322.39        336.52         9.44 o                         
   1   9   3        127.44        127.69         5.23 o                         
   2   9   3        136.72        128.22         5.36 o                         
   3   9   3         21.34         16.47         3.13 o                         
   4   9   3         94.95         82.16         4.89 o                         
   5   9   3         93.25         80.18         6.01 o                         
   6   9   3         86.53         83.50         6.36 o                         
   7   9   3         21.60         23.21         5.28 o                         
   8   9   3         40.43         37.86        15.63 o                         
   9   9   3         25.29         19.11        10.75 o                         
  10   9   3         70.65         70.19        14.85 o                         
   1  10   3         51.12         33.21         3.59 o                         
   2  10   3         68.94         56.30         4.23 o                         
   3  10   3        113.42         98.29         5.36 o                         
   4  10   3        322.53        304.38        11.58 o                         
   5  10   3         14.38         12.37         4.07 o                         
   6  10   3          1.62          5.74         5.43 o                         
   7  10   3         46.06         45.39         6.54 o                         
   8  10   3         85.96         93.24        10.78 o                         
   9  10   3          2.16          1.45         8.32 o                         
  10  10   3         20.61         15.48        13.17 o                         
   0  11   3        269.94        279.40        10.69 o                         
   1  11   3        384.34        389.09         8.68 o                         
   2  11   3        123.96        108.88         6.31 o                         
   3  11   3         19.53          5.66         3.38 o                         
   4  11   3         28.38         23.82         3.82 o                         
   5  11   3         30.11         20.49         4.62 o                         
   6  11   3          1.21          8.89         5.00 o                         
   7  11   3         59.00         41.45         6.64 o                         
   8  11   3         22.64          9.97         6.25 o                         
   9  11   3         54.55         69.42        10.59 o                         
  10  11   3         58.12         72.26        15.31 o                         
   1  12   3         19.33         11.91         3.25 o                         
   2  12   3        299.02        290.61         8.90 o                         
   3  12   3        318.07        308.17        12.35 o                         
   4  12   3          7.82          9.98         4.39 o                         
   5  12   3        314.18        362.04        13.74 o                         
   6  12   3        275.60        301.89        13.55 o                         
   7  12   3         97.13         92.59         8.69 o                         
   8  12   3         63.05         70.33         8.59 o                         
   9  12   3         48.90         44.78        14.08 o                         
   0  13   3        146.64        128.57         9.49 o                         
   1  13   3        197.34        195.76         8.04 o                         
   2  13   3         52.17         35.48         4.79 o                         
   3  13   3        264.16        280.59         9.68 o                         
   4  13   3        101.26         92.75        11.08 o                         
   5  13   3        132.14        135.30        13.24 o                         
   6  13   3         50.54         41.56         6.90 o                         
   7  13   3         53.37         62.90         9.47 o                         
   8  13   3          5.17         13.64        10.76 o                         
   9  13   3         75.49         96.07        16.59 o                         
   1  14   3          0.19          0.20         4.63 o                         
   2  14   3       1207.66       1350.30        25.70 o                         
   3  14   3         88.56         76.63        11.26 o                         
   4  14   3         52.57         42.82         7.30 o                         
   5  14   3          3.41         -0.24         7.31 o                         
   6  14   3        245.62        247.79        17.26 o                         
   7  14   3         45.10         35.11         9.31 o                         
   8  14   3          9.32          7.64         9.91 o                         
   0  15   3        116.96        110.94        10.83 o                         
   1  15   3         21.74         10.35         4.60 o                         
   2  15   3         39.48         27.54         5.30 o                         
   3  15   3         13.00          3.67         6.21 o                         
   4  15   3         23.63         23.42         8.72 o                         
   5  15   3          3.58          2.49        10.51 o                         
   6  15   3         30.27         42.32         9.21 o                         
   7  15   3          0.27          9.10         8.51 o                         
   8  15   3         20.62         15.82        10.05 o                         
   1  16   3         43.29         27.85         7.37 o                         
   2  16   3         57.05         41.89         7.04 o                         
   3  16   3         81.23         86.82        12.27 o                         
   4  16   3         35.49         39.92        10.53 o                         
   5  16   3         50.22         60.18        11.95 o                         
   6  16   3          5.94         24.67        10.62 o                         
   7  16   3         19.07          6.01        13.41 o                         
   0  17   3        556.80        710.78        39.30 o                         
   1  17   3          4.74         22.23         9.23 o                         
   2  17   3         25.33         31.90        13.41 o                         
   3  17   3          8.23          7.08        11.88 o                         
   4  17   3        106.50         81.65        18.89 o                         
   5  17   3         47.85         51.18        16.45 o                         
   6  17   3        104.48         99.63        21.94 o                         
   1  18   3         45.48         33.36         9.91 o                         
   2  18   3         25.81         15.30        18.89 o                         
   3  18   3          4.36        -14.93        11.88 o                         
   4  18   3          7.35         11.27        14.01 o                         
   5  18   3          8.54         -4.57        13.71 o                         
   0  19   3         56.96         70.07        17.98 o                         
   1  19   3         54.98         39.07        14.01 o                         
   2  19   3         20.15         49.97        16.45 o                         
   3  19   3        112.65        106.33        20.41 o                         
   4  19   3         28.13         31.38        17.37 o                         
   1  20   3        108.32         98.05        18.43 o                         
   2  20   3        192.72        209.00        29.55 o                         
   0   0   4       2794.47       2633.52        92.31 o                         
   2   0   4        895.16        798.83        35.04 o                         
   4   0   4       7358.56       8349.16       199.78 o                         
   6   0   4        128.57        131.94         8.25 o                         
   8   0   4        984.43       1059.91        35.78 o                         
  10   0   4        361.58        392.82        24.55 o                         
   1   1   4        277.09        284.33        20.66 o                         
   2   1   4        634.00        573.75        20.72 o                         
   3   1   4       3337.45       3798.38        74.44 o                         
   4   1   4         95.43         87.76         6.53 o                         
   5   1   4        531.01        544.23        11.63 o                         
   6   1   4         79.05         69.62         4.74 o                         
   7   1   4        409.11        426.66        14.12 o                         
   8   1   4         24.86         22.26         5.78 o                         
   9   1   4        191.21        191.12        11.73 o                         
  10   1   4         14.97         12.18         7.18 o                         
  11   1   4         58.67         63.11         9.68 o                         
   0   2   4       2364.64       2343.74        60.09 o                         
   1   2   4        590.17        577.35        11.51 o                         
   2   2   4       1707.99       1713.52        30.75 o                         
   3   2   4          2.80          2.16         2.64 o                         
   4   2   4        507.10        522.09        20.05 o                         
   5   2   4        205.94        189.06         6.56 o                         
   6   2   4         96.20        100.15         5.39 o                         
   7   2   4         15.71         15.26         4.72 o                         
   8   2   4        142.37        150.32        11.65 o                         
   9   2   4        394.31        446.92        16.72 o                         
  10   2   4         82.33         90.19        12.14 o                         
  11   2   4         13.02          8.80         8.30 o                         
   1   3   4       5448.38       5720.05        76.02 o                         
   2   3   4        279.54        264.78         8.19 o                         
   3   3   4       1778.95       1948.53        30.86 o                         
   4   3   4        282.96        294.80         9.53 o                         
   5   3   4        381.42        393.19        11.44 o                         
   6   3   4        121.89         96.78         6.94 o                         
   7   3   4         81.02         66.12         6.49 o                         
   8   3   4         16.78          9.29         6.54 o                         
   9   3   4         67.36         60.77         7.90 o                         
  10   3   4         35.61         44.21        10.11 o                         
  11   3   4         14.20          3.54         7.32 o                         
   0   4   4       4359.26       4756.30        78.39 o                         
   1   4   4        483.38        466.53         8.97 o                         
   2   4   4        125.26        115.04         5.84 o                         
   3   4   4         58.92         49.27         4.17 o                         
   4   4   4       1616.18       1705.93        25.69 o                         
   5   4   4        194.29        179.25         8.97 o                         
   6   4   4        143.19        134.56         8.03 o                         
   7   4   4        179.65        151.96         8.88 o                         
   8   4   4        276.75        255.28        14.90 o                         
   9   4   4         17.87         12.50        10.69 o                         
  10   4   4         82.98         59.97        11.17 o                         
  11   4   4         62.71         76.90        10.43 o                         
   1   5   4        608.98        628.38        10.48 o                         
   2   5   4       3261.52       3596.52        49.50 o                         
   3   5   4        357.62        390.57         8.06 o                         
   4   5   4         13.55          8.64         2.86 o                         
   5   5   4         37.69         23.58         3.79 o                         
   6   5   4        637.27        644.24        16.80 o                         
   7   5   4        679.47        702.10        18.09 o                         
   8   5   4         25.41         20.57         6.71 o                         
   9   5   4         70.99         80.33        10.18 o                         
  10   5   4          9.61         14.37         7.40 o                         
  11   5   4         31.18         21.87         9.05 o                         
   0   6   4       1902.21       2061.60        36.13 o                         
   1   6   4        672.52        677.78        11.24 o                         
   2   6   4         23.92         28.28         4.93 o                         
   3   6   4       1175.67       1214.64        21.32 o                         
   4   6   4         72.43         50.98         3.53 o                         
   5   6   4        121.05        118.43         6.51 o                         
   6   6   4        341.87        344.66        10.32 o                         
   7   6   4         34.30         19.89         5.18 o                         
   8   6   4         63.11         49.96         6.77 o                         
   9   6   4         79.60         66.76        12.85 o                         
  10   6   4         50.75         64.27         8.75 o                         
  11   6   4         11.80         22.74         9.28 o                         
   1   7   4        714.98        754.36        12.66 o                         
   2   7   4        210.93        229.43         8.29 o                         
   3   7   4         21.02         17.45         2.83 o                         
   4   7   4        115.20        104.80         4.97 o                         
   5   7   4        181.99        169.61        10.18 o                         
   6   7   4        175.58        165.22         8.54 o                         
   7   7   4        112.25        100.52         7.07 o                         
   8   7   4         14.07         10.92         5.51 o                         
   9   7   4         61.06         57.90        11.35 o                         
  10   7   4         42.19         37.63        10.34 o                         
  11   7   4          9.47         -5.49        11.54 o                         
   0   8   4        674.79        728.17        17.46 o                         
   1   8   4        167.34        158.81         5.39 o                         
   2   8   4        724.26        749.11        13.20 o                         
   3   8   4        423.55        393.38         9.01 o                         
   4   8   4         41.64         35.18         3.60 o                         
   5   8   4        880.85        883.55        18.34 o                         
   6   8   4        121.72        103.24         6.87 o                         
   7   8   4         11.01          4.27         4.22 o                         
   8   8   4          5.84         -9.22         5.35 o                         
   9   8   4         39.18         53.65        10.12 o                         
  10   8   4         29.16         33.53        11.92 o                         
   1   9   4        230.98        236.51         7.68 o                         
   2   9   4        607.59        601.10        11.69 o                         
   3   9   4        151.31        149.96         6.59 o                         
   4   9   4        117.10        118.84         5.72 o                         
   5   9   4         26.01         21.93         4.31 o                         
   6   9   4          8.15          9.29         4.20 o                         
   7   9   4        165.48        159.81         8.77 o                         
   8   9   4         52.66         56.71         6.74 o                         
   9   9   4          7.80          0.02         9.80 o                         
  10   9   4        134.94        147.73        17.52 o                         
   0  10   4        420.69        416.49        11.15 o                         
   1  10   4        578.68        604.00        13.12 o                         
   2  10   4        176.40        184.59         6.80 o                         
   3  10   4        212.40        209.53         7.32 o                         
   4  10   4        154.06        135.04         7.55 o                         
   5  10   4        488.30        502.73        13.22 o                         
   6  10   4        130.55        121.12        14.73 o                         
   7  10   4         69.61         63.29         7.96 o                         
   8  10   4         40.83         37.81         8.49 o                         
   9  10   4        137.24        175.90        18.20 o                         
  10  10   4         71.59         90.96        16.45 o                         
   1  11   4         48.13         39.63         4.82 o                         
   2  11   4        782.15        821.59        15.25 o                         
   3  11   4        508.10        506.62        11.32 o                         
   4  11   4        125.33        125.43         6.34 o                         
   5  11   4          4.47          6.83         5.44 o                         
   6  11   4         29.37         28.32         5.14 o                         
   7  11   4        147.71        165.21        10.43 o                         
   8  11   4         98.20        123.01        12.15 o                         
   9  11   4          1.08         12.96        11.74 o                         
  10  11   4         63.92        121.26        24.68 o                         
   0  12   4         50.13         46.35         6.50 o                         
   1  12   4        332.00        329.79         9.37 o                         
   2  12   4          4.92          7.81         3.48 o                         
   3  12   4        174.08        160.77         7.15 o                         
   4  12   4         67.47         70.31         6.16 o                         
   5  12   4        253.80        266.36        10.91 o                         
   6  12   4         39.72         40.25         7.84 o                         
   7  12   4         97.04         72.19         9.58 o                         
   8  12   4         12.60          8.84        14.51 o                         
   9  12   4         68.65        121.44        16.58 o                         
   1  13   4        135.16        121.37         6.49 o                         
   2  13   4        198.11        195.64         8.20 o                         
   3  13   4        373.30        389.91        10.48 o                         
   4  13   4          7.65         -0.69         5.15 o                         
   5  13   4         21.77         16.69         6.63 o                         
   6  13   4         12.46         13.03         6.80 o                         
   7  13   4        189.00        197.68        14.12 o                         
   8  13   4         20.55         20.56         9.14 o                         
   9  13   4         26.37         40.05        11.05 o                         
   0  14   4        322.96        340.62        14.97 o                         
   1  14   4         46.47         42.38         4.89 o                         
   2  14   4         74.85         50.74         6.02 o                         
   3  14   4         14.37         13.29         5.84 o                         
   4  14   4        301.14        314.79        39.00 o                         
   5  14   4         11.13          4.99        14.46 o                         
   6  14   4        113.93        107.29        12.07 o                         
   7  14   4         24.18          4.37         8.15 o                         
   8  14   4        182.29        229.18        16.62 o                         
   1  15   4         18.97         11.49         5.98 o                         
   2  15   4        262.33        253.78        12.54 o                         
   3  15   4        110.63        114.63        10.15 o                         
   4  15   4         19.63         19.23        14.47 o                         
   5  15   4        126.06        118.27        22.85 o                         
   6  15   4         46.12         40.50        10.17 o                         
   7  15   4         63.43         61.75        10.97 o                         
   8  15   4         80.81         88.66        13.27 o                         
   0  16   4        226.89        269.63        26.51 o                         
   1  16   4         26.77         20.78         9.57 o                         
   2  16   4         11.82         -1.14         7.52 o                         
   3  16   4          7.84         19.53        10.45 o                         
   4  16   4        140.87        149.59        21.94 o                         
   5  16   4         12.85         13.10        12.19 o                         
   6  16   4         60.61         90.79        18.28 o                         
   7  16   4          7.72          2.74        15.84 o                         
   1  17   4          9.74          5.99         8.51 o                         
   2  17   4         87.68         60.28         9.48 o                         
   3  17   4          3.75         11.10         9.79 o                         
   4  17   4         24.29         42.35        14.93 o                         
   5  17   4          3.68          0.30        13.10 o                         
   6  17   4        136.77        232.46        28.94 o                         
   0  18   4        123.20        102.98        19.80 o                         
   1  18   4         33.09          7.21         9.44 o                         
   2  18   4         47.66         45.88        12.16 o                         
   3  18   4         71.76         73.12        18.58 o                         
   4  18   4         12.60         21.49        10.91 o                         
   5  18   4         38.77         50.27        16.45 o                         
   1  19   4         21.80         21.50        10.65 o                         
   2  19   4         66.04         81.04        20.72 o                         
   3  19   4         11.91         28.03        17.67 o                         
   0  20   4         59.05         50.57        17.98 o                         
   1  20   4          7.66         13.40        11.09 o                         
   2  20   4         38.65         84.39        20.11 o                         
   2   0   5       1793.62       1833.17        67.64 o                         
   4   0   5         45.49         27.85         7.16 o                         
   6   0   5        359.25        372.95        15.22 o                         
   8   0   5        304.77        347.91        20.73 o                         
  10   0   5        322.43        335.27        62.15 o                         
   0   1   5        392.90        414.58        14.32 o                         
   1   1   5        441.76        471.81        11.04 o                         
   2   1   5       1728.68       1764.67        48.25 o                         
   3   1   5        835.47        906.82        29.08 o                         
   4   1   5        819.74        878.70        21.58 o                         
   5   1   5        739.57        751.47        15.49 o                         
   6   1   5        227.94        212.13         8.06 o                         
   7   1   5        291.19        322.64        14.93 o                         
   8   1   5        181.28        148.49        10.01 o                         
   9   1   5         82.67         72.90         8.75 o                         
  10   1   5         24.74         19.19         7.58 o                         
  11   1   5        125.70        172.57        13.48 o                         
   1   2   5        607.96        571.97        12.77 o                         
   2   2   5       1577.22       1554.05        33.62 o                         
   3   2   5       2648.49       2929.89        51.52 o                         
   4   2   5         44.64         34.16         4.39 o                         
   5   2   5        145.44        138.46         7.42 o                         
   6   2   5        173.15        159.55         6.97 o                         
   7   2   5        255.08        241.92        10.89 o                         
   8   2   5        163.92        169.57        11.52 o                         
   9   2   5         94.37         92.52         9.12 o                         
  10   2   5         22.10         16.10        10.85 o                         
  11   2   5        211.22        274.91        15.89 o                         
   0   3   5         33.18         32.23         5.25 o                         
   1   3   5       2612.33       2649.49        37.68 o                         
   2   3   5       1664.30       1779.94        32.73 o                         
   3   3   5        521.61        571.76        13.40 o                         
   4   3   5         54.61         63.44         8.33 o                         
   5   3   5        139.50        126.13         7.32 o                         
   6   3   5        127.83        131.49         9.01 o                         
   7   3   5        244.34        256.66        11.47 o                         
   8   3   5         37.23         38.15         8.09 o                         
   9   3   5         46.55         45.47         7.63 o                         
  10   3   5         23.58         20.04         7.43 o                         
  11   3   5         82.41         94.70        10.52 o                         
   1   4   5        793.91        773.44        13.11 o                         
   2   4   5        963.61       1035.01        14.67 o                         
   3   4   5       1289.71       1372.67        20.94 o                         
   4   4   5        224.84        196.80         6.79 o                         
   5   4   5         20.84         10.84         2.94 o                         
   6   4   5       1597.73       1631.73        33.19 o                         
   7   4   5        842.92        927.35        28.98 o                         
   8   4   5        136.70        120.45        13.69 o                         
   9   4   5         39.46         33.42         8.72 o                         
  10   4   5         18.39         25.51         7.44 o                         
  11   4   5         42.93         50.03         9.18 o                         
   0   5   5       1538.83       1604.59        28.25 o                         
   1   5   5        473.85        488.42         8.62 o                         
   2   5   5       1031.00       1112.06        16.97 o                         
   3   5   5        135.73        139.91         5.01 o                         
   4   5   5        521.25        535.04        10.41 o                         
   5   5   5          0.75         -3.26         2.65 o                         
   6   5   5        971.89       1052.81        23.66 o                         
   7   5   5         71.48         63.24         6.87 o                         
   8   5   5         56.85         51.40         8.41 o                         
   9   5   5         15.84         16.84         7.94 o                         
  10   5   5          8.29         -1.70         7.05 o                         
  11   5   5         15.14         22.81         8.49 o                         
   1   6   5        544.11        526.28         8.84 o                         
   2   6   5        878.92        915.68        14.98 o                         
   3   6   5         37.43         31.78         3.06 o                         
   4   6   5        674.73        681.84        12.70 o                         
   5   6   5         22.90         18.33         4.07 o                         
   6   6   5        127.24        110.96         8.97 o                         
   7   6   5        190.20        182.86        10.34 o                         
   8   6   5        372.09        386.64        14.49 o                         
   9   6   5          9.15         14.87         7.58 o                         
  10   6   5         25.57         32.09        10.16 o                         
  11   6   5         84.04        112.97        12.06 o                         
   0   7   5       2127.10       2282.79        40.06 o                         
   1   7   5        527.77        563.02        10.11 o                         
   2   7   5        667.20        746.69        13.65 o                         
   3   7   5          1.68          2.34         2.38 o                         
   4   7   5          2.81          2.48         2.68 o                         
   5   7   5         30.70         28.14         4.29 o                         
   6   7   5         49.86         36.84         4.72 o                         
   7   7   5        124.23        123.14         8.72 o                         
   8   7   5        116.22        112.28         8.95 o                         
   9   7   5         42.24         60.96         9.99 o                         
  10   7   5         67.48         57.44        11.40 o                         
  11   7   5          7.92        -10.36        16.76 o                         
   1   8   5        291.09        300.23         6.70 o                         
   2   8   5         33.42         25.05         2.97 o                         
   3   8   5       1036.09       1085.66        17.91 o                         
   4   8   5        138.07        137.35         5.97 o                         
   5   8   5         60.13         51.61         5.27 o                         
   6   8   5        236.59        212.81         9.45 o                         
   7   8   5        236.92        232.50        11.70 o                         
   8   8   5         71.97         58.09         7.56 o                         
   9   8   5          6.83         11.80         8.46 o                         
  10   8   5          6.54          8.48        12.35 o                         
   0   9   5        957.73        919.62        18.82 o                         
   1   9   5        719.07        769.06        14.30 o                         
   2   9   5         32.34         25.15         3.24 o                         
   3   9   5         60.90         41.59         3.93 o                         
   4   9   5        255.35        253.45         7.99 o                         
   5   9   5         80.97         70.84         5.88 o                         
   6   9   5         80.79         89.83         6.96 o                         
   7   9   5         97.03         97.89         7.31 o                         
   8   9   5         83.43         88.62         8.73 o                         
   9   9   5        103.28        109.91        15.31 o                         
  10   9   5         49.48         55.30        13.55 o                         
   1  10   5         69.48         54.50         4.58 o                         
   2  10   5        148.36        145.33         6.09 o                         
   3  10   5         35.31         26.81         3.67 o                         
   4  10   5        181.27        184.19         7.35 o                         
   5  10   5        211.03        234.16         9.82 o                         
   6  10   5         20.49         18.07         4.88 o                         
   7  10   5        174.08        194.80         9.95 o                         
   8  10   5         58.01         42.31         8.25 o                         
   9  10   5          3.03          7.76        18.58 o                         
  10  10   5         16.65          4.52        12.90 o                         
   0  11   5        729.42        749.29        20.69 o                         
   1  11   5        783.79        832.56        20.62 o                         
   2  11   5        292.97        277.50         8.50 o                         
   3  11   5        323.89        319.47         9.00 o                         
   4  11   5         48.04         44.41         4.44 o                         
   5  11   5        124.94        112.43         7.20 o                         
   6  11   5        194.92        218.14        11.77 o                         
   7  11   5         30.84         21.79         7.04 o                         
   8  11   5         21.13         20.07         7.98 o                         
   9  11   5         35.94         43.87        18.28 o                         
   1  12   5        142.31        142.04         6.70 o                         
   2  12   5        279.44        274.36        10.79 o                         
   3  12   5        274.01        276.55        10.53 o                         
   4  12   5        246.96        279.26        12.56 o                         
   5  12   5         28.96         19.38         6.99 o                         
   6  12   5        299.43        324.83        16.67 o                         
   7  12   5         79.09         96.21        16.43 o                         
   8  12   5         66.72         79.37        10.81 o                         
   9  12   5         32.71         34.18        12.60 o                         
   0  13   5        244.83        254.29        19.65 o                         
   1  13   5        258.90        258.11        10.50 o                         
   2  13   5        292.72        317.87        12.84 o                         
   3  13   5        236.00        240.10        11.56 o                         
   4  13   5         43.19         35.49         6.55 o                         
   5  13   5        155.95        144.17        13.70 o                         
   6  13   5        214.48        248.70        15.12 o                         
   7  13   5         89.75         93.24        11.10 o                         
   8  13   5         98.47        125.33        13.60 o                         
   9  13   5         46.42         58.46        17.80 o                         
   1  14   5         48.95         28.04         6.29 o                         
   2  14   5        230.61        233.55        12.26 o                         
   3  14   5         56.28         43.18         6.87 o                         
   4  14   5        100.82         88.14        30.16 o                         
   5  14   5          1.36          2.61         7.50 o                         
   6  14   5         23.38         46.69         8.92 o                         
   7  14   5        344.38        398.89        24.83 o                         
   8  14   5         18.33         25.91        10.51 o                         
   0  15   5        132.34        146.50        14.30 o                         
   1  15   5        203.37        199.24        11.82 o                         
   2  15   5         26.81         19.38         6.49 o                         
   3  15   5         32.33         38.09         7.64 o                         
   4  15   5         87.16         77.69        15.84 o                         
   5  15   5        110.83        150.50        21.33 o                         
   6  15   5         54.72         43.87        14.01 o                         
   7  15   5         33.85         33.82        15.84 o                         
   1  16   5          3.44         -1.07         8.58 o                         
   2  16   5          1.52         -2.15         6.76 o                         
   3  16   5         98.79         92.18        13.43 o                         
   4  16   5         51.27         61.85        15.54 o                         
   5  16   5          4.14         11.88        13.41 o                         
   6  16   5          3.95        -18.89        11.58 o                         
   7  16   5          0.04         30.16        16.76 o                         
   0  17   5        262.94        275.11        28.33 o                         
   1  17   5         22.80         18.24         9.90 o                         
   2  17   5        104.94        106.99        11.50 o                         
   3  17   5          2.24          1.03         9.90 o                         
   4  17   5         35.27         51.91        12.41 o                         
   5  17   5         52.48         46.00        15.84 o                         
   6  17   5          4.24        -10.97        14.01 o                         
   1  18   5         30.87         40.10        11.18 o                         
   2  18   5        117.67        132.56        15.90 o                         
   3  18   5         79.45         85.35        14.51 o                         
   4  18   5        110.10        134.51        16.57 o                         
   0  19   5         24.98         17.67        16.45 o                         
   1  19   5         13.11          4.06        10.22 o                         
   2  19   5          3.01          4.57        15.54 o                         
   3  19   5        268.49        330.87        35.34 o                         
   1  20   5         12.53         18.78        12.17 o                         
   0   0   6      13894.30      13636.19       492.95 o                         
   2   0   6       3615.80       4025.84       143.50 o                         
   4   0   6       2463.93       2660.64       101.76 o                         
   6   0   6        535.44        498.39        19.39 o                         
   8   0   6        215.44        198.79        16.24 o                         
  10   0   6         71.91         54.24        12.19 o                         
   1   1   6        735.44        713.90        15.63 o                         
   2   1   6        525.00        515.76        20.22 o                         
   3   1   6       1450.08       1635.96        45.88 o                         
   4   1   6        638.39        666.03        18.46 o                         
   5   1   6         17.63         21.94         5.14 o                         
   6   1   6        174.31        174.07         7.60 o                         
   7   1   6        321.87        328.16        16.36 o                         
   8   1   6         76.85         64.34         7.68 o                         
   9   1   6        188.64        162.54        11.49 o                         
  10   1   6        210.94        228.84        13.89 o                         
  11   1   6        246.49        305.53        16.72 o                         
   0   2   6        889.92        885.25        59.71 o                         
   1   2   6        207.25        212.81        10.86 o                         
   2   2   6        262.51        267.94        10.19 o                         
   3   2   6       1860.78       1968.53        38.94 o                         
   4   2   6        483.43        509.46        13.24 o                         
   5   2   6         22.92         19.49         4.47 o                         
   6   2   6        197.68        170.44         7.66 o                         
   7   2   6         58.65         44.96         6.16 o                         
   8   2   6        127.61         96.73        12.46 o                         
   9   2   6        403.13        455.07        17.49 o                         
  10   2   6         16.05          7.74         7.17 o                         
  11   2   6         47.28         68.62         9.94 o                         
   1   3   6          3.67          6.45         2.55 o                         
   2   3   6         90.94         79.02         4.13 o                         
   3   3   6        470.23        529.11        16.49 o                         
   4   3   6        948.96        928.65        20.45 o                         
   5   3   6        397.45        434.83        12.61 o                         
   6   3   6       1338.88       1395.18        29.91 o                         
   7   3   6       1834.57       2102.65        41.10 o                         
   8   3   6        164.85        148.68        12.03 o                         
   9   3   6         12.94         13.98         7.52 o                         
  10   3   6         83.13         87.15         9.65 o                         
  11   3   6        101.58        141.95        18.60 o                         
   0   4   6       2602.36       2910.97        57.86 o                         
   1   4   6         59.11         47.52         2.92 o                         
   2   4   6       1002.44       1100.59        18.87 o                         
   3   4   6         41.14         42.64         4.46 o                         
   4   4   6        411.44        399.99        13.85 o                         
   5   4   6        280.50        268.02         9.64 o                         
   6   4   6        636.77        640.87        17.02 o                         
   7   4   6         64.15         56.19         6.48 o                         
   8   4   6         56.83         54.97         8.78 o                         
   9   4   6         31.72         30.57         8.27 o                         
  10   4   6         17.52         25.38         8.55 o                         
  11   4   6         20.65         20.21         8.90 o                         
   1   5   6        618.69        661.97        10.29 o                         
   2   5   6       2152.84       2394.21        33.97 o                         
   3   5   6        531.82        520.86        10.08 o                         
   4   5   6        223.67        244.35         7.79 o                         
   5   5   6        102.13         91.21         5.31 o                         
   6   5   6        352.36        366.21        12.92 o                         
   7   5   6         83.81         59.59         6.84 o                         
   8   5   6         37.79         41.78        11.05 o                         
   9   5   6         63.73         54.94         9.20 o                         
  10   5   6         12.13          9.71         7.72 o                         
  11   5   6         80.74         89.62        11.18 o                         
   0   6   6        760.70        822.00        16.21 o                         
   1   6   6        390.53        369.87         7.50 o                         
   2   6   6       1235.88       1322.37        20.23 o                         
   3   6   6         46.71         31.01         3.07 o                         
   4   6   6        337.62        327.89        10.20 o                         
   5   6   6         90.18         66.24         6.85 o                         
   6   6   6         65.87         58.75         6.65 o                         
   7   6   6        223.06        222.09        11.24 o                         
   8   6   6         61.17         58.99         7.24 o                         
   9   6   6         31.99         18.20         8.86 o                         
  10   6   6         70.19         74.73        11.59 o                         
  11   6   6         14.10          7.33        21.33 o                         
   1   7   6        171.96        161.54         4.82 o                         
   2   7   6         42.37         40.62         4.27 o                         
   3   7   6        114.25        103.91         4.83 o                         
   4   7   6         82.42         68.07         4.42 o                         
   5   7   6         95.30        103.14         6.38 o                         
   6   7   6        467.18        467.38        14.61 o                         
   7   7   6        299.74        294.94        26.65 o                         
   8   7   6        244.06        237.85        12.61 o                         
   9   7   6         44.19         48.30         9.86 o                         
  10   7   6          9.72          9.63         9.62 o                         
   0   8   6        103.46         89.18         4.62 o                         
   1   8   6        158.54        154.45         5.94 o                         
   2   8   6        102.09         98.49         4.64 o                         
   3   8   6        690.94        666.96        12.90 o                         
   4   8   6       1373.46       1529.75        29.95 o                         
   5   8   6        261.02        271.84        10.21 o                         
   6   8   6        161.47        185.36         8.93 o                         
   7   8   6         36.81         37.70         6.30 o                         
   8   8   6        219.66        230.56        12.61 o                         
   9   8   6         71.90         63.65        10.81 o                         
  10   8   6        126.97        167.65        16.35 o                         
   1   9   6        316.80        315.96         7.31 o                         
   2   9   6        398.96        392.81        11.74 o                         
   3   9   6       1135.13       1215.97        20.00 o                         
   4   9   6         46.43         31.49         4.18 o                         
   5   9   6        161.02        156.27        11.15 o                         
   6   9   6        188.21        180.74         8.92 o                         
   7   9   6        164.23        147.93        10.06 o                         
   8   9   6          0.21          0.83         5.89 o                         
   9   9   6        246.62        307.88        18.39 o                         
  10   9   6         24.49         28.88        19.65 o                         
   0  10   6        382.07        395.51        18.80 o                         
   1  10   6        478.23        488.78        12.21 o                         
   2  10   6        216.59        232.26         7.34 o                         
   3  10   6        146.14        141.01         6.27 o                         
   4  10   6       1567.09       1692.26        35.20 o                         
   5  10   6        150.70        142.75         9.26 o                         
   6  10   6        196.37        192.73        12.58 o                         
   7  10   6         35.47         31.71         6.73 o                         
   8  10   6         43.87         30.74         6.97 o                         
   9  10   6         12.59         23.46        12.06 o                         
  10  10   6        282.50        387.40        28.28 o                         
   1  11   6          5.01          1.59         3.87 o                         
   2  11   6         10.81          7.41         3.49 o                         
   3  11   6        246.17        248.95         9.50 o                         
   4  11   6         99.08         97.76         8.08 o                         
   5  11   6         54.50         55.78         6.94 o                         
   6  11   6        211.50        205.10        15.30 o                         
   7  11   6         49.58         61.35         7.98 o                         
   8  11   6        120.59        173.38        13.53 o                         
   9  11   6         75.96         69.38        14.08 o                         
   0  12   6        394.96        395.31        18.83 o                         
   1  12   6         62.86         52.62         7.90 o                         
   2  12   6         19.66          3.91         4.42 o                         
   3  12   6         25.55         11.62         4.37 o                         
   4  12   6         36.88         31.88         5.87 o                         
   5  12   6         27.58         19.04         6.18 o                         
   6  12   6         60.98         60.36         7.81 o                         
   7  12   6         46.50         56.54         8.97 o                         
   8  12   6        279.39        321.61        18.34 o                         
   9  12   6          3.82         21.18        26.05 o                         
   1  13   6        148.29        130.45         9.33 o                         
   2  13   6         35.65         25.62         7.08 o                         
   3  13   6        142.65        121.21        10.33 o                         
   4  13   6        104.79        108.29        13.83 o                         
   5  13   6         79.14         71.88         8.40 o                         
   6  13   6         24.61         21.93         7.32 o                         
   7  13   6         99.24         91.20        10.93 o                         
   8  13   6         81.32         93.13        12.01 o                         
   0  14   6        776.85        812.40        29.89 o                         
   1  14   6        150.96        131.43         9.71 o                         
   2  14   6        110.70         82.02         8.31 o                         
   3  14   6         47.32         33.68         6.81 o                         
   4  14   6         44.51         42.35        12.19 o                         
   5  14   6        214.88        245.86        25.90 o                         
   6  14   6         14.10         23.76        12.80 o                         
   7  14   6         13.89         19.35        10.91 o                         
   8  14   6         27.04         18.81        12.44 o                         
   1  15   6          0.59          9.44         6.20 o                         
   2  15   6        517.58        575.86        38.48 o                         
   3  15   6        238.81        227.50        18.63 o                         
   4  15   6          0.10          2.13        10.36 o                         
   5  15   6        167.50        210.52        25.29 o                         
   6  15   6         31.44         49.36        15.23 o                         
   7  15   6         46.69         46.31        17.06 o                         
   0  16   6        159.97        156.71        22.09 o                         
   1  16   6        307.80        289.49        14.74 o                         
   2  16   6        112.81        109.93        11.06 o                         
   3  16   6        176.43        172.88        24.83 o                         
   4  16   6          0.44         -3.17         9.14 o                         
   5  16   6         32.09         42.65        14.62 o                         
   6  16   6         39.31         13.10        14.32 o                         
   1  17   6         29.69         26.66         8.89 o                         
   2  17   6         50.43         35.81         9.10 o                         
   3  17   6         14.03         17.67        15.84 o                         
   4  17   6          9.36          4.05        10.61 o                         
   5  17   6         67.40         49.36        17.06 o                         
   0  18   6          2.09          5.79        14.32 o                         
   1  18   6        216.40        276.08        24.68 o                         
   2  18   6         23.02         17.56        10.98 o                         
   3  18   6         22.87          2.28        15.99 o                         
   4  18   6          5.04         15.21        12.07 o                         
   5  18   6         10.49         50.27        21.94 o                         
   1  19   6         18.90         22.26        11.08 o                         
   2  19   6         37.72          9.14        14.62 o                         
   3  19   6         51.64         31.99        17.98 o                         
   0  20   6         34.29         54.23        20.41 o                         
   2   0   7       5975.02       6678.00       163.29 o                         
   4   0   7        569.45        546.57        31.08 o                         
   6   0   7       2209.95       2357.04        63.46 o                         
   8   0   7         10.71          5.74         8.54 o                         
  10   0   7        387.85        533.81        28.54 o                         
   0   1   7        630.41        639.62        21.11 o                         
   1   1   7       1213.83       1285.66        25.64 o                         
   2   1   7        930.18        979.73        24.17 o                         
   3   1   7         72.09         95.61        10.96 o                         
   4   1   7         46.11         39.97         9.41 o                         
   5   1   7        345.65        320.38        13.59 o                         
   6   1   7        643.51        680.60        15.15 o                         
   7   1   7         38.25         34.28         5.67 o                         
   8   1   7          7.23         10.70         5.88 o                         
   9   1   7         99.56         78.84         9.08 o                         
  10   1   7          0.75         26.06         8.11 o                         
  11   1   7         27.14         44.26         9.54 o                         
   1   2   7        891.93        935.96        20.05 o                         
   2   2   7        637.63        645.84        17.50 o                         
   3   2   7        242.36        245.17        18.28 o                         
   4   2   7        366.59        354.03        10.83 o                         
   5   2   7        228.15        176.92         8.93 o                         
   6   2   7        523.76        523.97        12.96 o                         
   7   2   7        416.14        413.98        19.02 o                         
   8   2   7        127.26        116.17        11.23 o                         
   9   2   7          7.67         15.17         6.85 o                         
  10   2   7          7.56         12.02         7.47 o                         
  11   2   7         20.70         24.48        10.66 o                         
   0   3   7        233.12        227.28        28.94 o                         
   1   3   7        666.29        633.07        12.57 o                         
   2   3   7         51.41         50.23         3.66 o                         
   3   3   7       1228.63       1424.24        28.24 o                         
   4   3   7        626.21        587.69        14.87 o                         
   5   3   7        201.29        195.71         9.40 o                         
   6   3   7        229.57        242.59        12.44 o                         
   7   3   7         39.37         38.09         5.90 o                         
   8   3   7         59.98         54.17         8.71 o                         
   9   3   7         41.61         37.86        10.54 o                         
  10   3   7         14.72         20.09         7.55 o                         
  11   3   7         17.12         29.07         9.22 o                         
   1   4   7       1011.29       1004.76        16.28 o                         
   2   4   7        154.80        170.35         5.97 o                         
   3   4   7        271.12        285.77         9.38 o                         
   4   4   7        203.26        228.88         9.73 o                         
   5   4   7        219.47        217.76        11.87 o                         
   6   4   7         45.92         43.49         5.86 o                         
   7   4   7        548.43        551.78        15.91 o                         
   8   4   7         38.79         35.06         8.05 o                         
   9   4   7         23.46         22.26         8.39 o                         
  10   4   7         48.70         62.37         9.22 o                         
  11   4   7         34.89         37.02         9.53 o                         
   0   5   7        969.36       1033.96        23.85 o                         
   1   5   7        440.75        438.01         8.09 o                         
   2   5   7       1922.73       2046.12        30.55 o                         
   3   5   7        227.48        230.25         6.43 o                         
   4   5   7        743.93        714.32        15.00 o                         
   5   5   7        319.44        304.06        12.43 o                         
   6   5   7        135.49        119.82         8.17 o                         
   7   5   7          6.22          8.63         5.09 o                         
   8   5   7         18.03         21.35         7.53 o                         
   9   5   7         18.55         12.33         8.47 o                         
  10   5   7         48.12         42.49        10.64 o                         
  11   5   7        112.32        103.68        16.86 o                         
   1   6   7         38.44         32.21         2.76 o                         
   2   6   7        314.75        309.96         9.17 o                         
   3   6   7         43.76         42.47         4.56 o                         
   4   6   7        109.59        109.68         6.07 o                         
   5   6   7       1334.41       1463.30        30.21 o                         
   6   6   7        582.06        536.25        18.13 o                         
   7   6   7        218.33        203.22        11.06 o                         
   8   6   7        286.63        280.45        13.58 o                         
   9   6   7         29.95         25.43        11.45 o                         
  10   6   7         12.95          0.22         9.28 o                         
   0   7   7        804.84        828.19        21.32 o                         
   1   7   7       1116.85       1190.57        17.43 o                         
   2   7   7          1.21          2.09         2.16 o                         
   3   7   7         41.55         36.57         3.45 o                         
   4   7   7        102.80         63.76         4.40 o                         
   5   7   7        529.43        566.55        21.86 o                         
   6   7   7         52.95         49.21         7.26 o                         
   7   7   7         75.71         78.25        13.97 o                         
   8   7   7        803.34        868.09        22.93 o                         
   9   7   7         48.50         48.46        10.21 o                         
  10   7   7        115.97        144.06        14.45 o                         
   1   8   7        116.10         92.31         4.35 o                         
   2   8   7        611.77        647.24        12.06 o                         
   3   8   7        137.44        131.85         5.60 o                         
   4   8   7        263.16        284.20         8.21 o                         
   5   8   7        706.13        683.33        15.49 o                         
   6   8   7        124.18        140.13         9.21 o                         
   7   8   7        110.45        106.05         8.70 o                         
   8   8   7         19.15         23.70         6.66 o                         
   9   8   7         43.35         47.37        10.02 o                         
  10   8   7          8.23         26.17        10.63 o                         
   0   9   7        499.87        467.10        14.28 o                         
   1   9   7        210.68        210.13         8.65 o                         
   2   9   7        140.96        150.42        12.02 o                         
   3   9   7        249.01        252.31         9.12 o                         
   4   9   7        936.05        963.59        19.54 o                         
   5   9   7        462.86        495.83        14.88 o                         
   6   9   7         25.59         26.27         5.89 o                         
   7   9   7         12.63         19.78         6.20 o                         
   8   9   7         36.85         28.27         7.32 o                         
   9   9   7         30.81         30.97         9.76 o                         
  10   9   7          4.91          8.38        23.61 o                         
   1  10   7        119.62         97.75         8.75 o                         
   2  10   7        519.86        538.33        11.96 o                         
   3  10   7        210.35        209.62         8.68 o                         
   4  10   7        183.84        147.48         7.82 o                         
   5  10   7        221.79        221.74        11.24 o                         
   6  10   7        293.94        309.56        13.85 o                         
   7  10   7         35.36         45.76         9.72 o                         
   8  10   7         86.41        102.11         9.42 o                         
   9  10   7         42.04         41.43        16.76 o                         
   0  11   7         41.04         49.06         9.02 o                         
   1  11   7        331.79        377.24        13.89 o                         
   2  11   7        142.54        112.69         8.56 o                         
   3  11   7        322.65        329.42        10.61 o                         
   4  11   7         44.93         44.00         7.65 o                         
   5  11   7        171.74        180.44        10.66 o                         
   6  11   7         14.45          3.15         5.73 o                         
   7  11   7        122.47        147.63        10.68 o                         
   8  11   7        375.02        445.30        20.00 o                         
   9  11   7         30.20         18.51        13.03 o                         
   1  12   7        198.87        201.92        13.81 o                         
   2  12   7        321.04        297.65        13.67 o                         
   3  12   7        231.12        228.47        13.37 o                         
   4  12   7        412.57        444.91        17.75 o                         
   5  12   7        119.29         98.17        10.37 o                         
   6  12   7         38.64         32.40        10.37 o                         
   7  12   7         41.86         43.40        10.17 o                         
   8  12   7          1.67         -3.22        15.39 o                         
   9  12   7         15.92         -2.44        20.41 o                         
   0  13   7       1681.79       1874.18       115.77 o                         
   1  13   7         25.73         11.84         5.37 o                         
   2  13   7         66.29         61.33         7.43 o                         
   3  13   7        191.38        177.91        12.93 o                         
   4  13   7         90.33         98.66        13.76 o                         
   5  13   7        244.91        259.79        19.82 o                         
   6  13   7        148.77        185.10        19.35 o                         
   7  13   7         13.96          8.24         9.44 o                         
   8  13   7          5.01         -9.01        19.50 o                         
   1  14   7        212.83        207.99        11.96 o                         
   2  14   7        125.34        113.03         9.32 o                         
   3  14   7        135.60        146.43        10.67 o                         
   4  14   7         73.01         71.23        13.54 o                         
   5  14   7        170.55        208.70        24.68 o                         
   6  14   7         30.00         37.47        13.41 o                         
   7  14   7         49.12         67.64        16.45 o                         
   8  14   7          9.42         19.83        12.22 o                         
   0  15   7         40.03         32.59        14.47 o                         
   1  15   7         94.28         85.70         9.03 o                         
   2  15   7          4.98          0.04         6.16 o                         
   3  15   7         80.01         61.90        10.45 o                         
   4  15   7         35.12         38.87        10.32 o                         
   5  15   7          6.07         39.00        14.32 o                         
   6  15   7         93.34         85.00        18.28 o                         
   7  15   7         77.09        118.82        21.63 o                         
   1  16   7          1.01         -2.47        13.63 o                         
   2  16   7        126.31        122.03        18.85 o                         
   3  16   7          0.68        -10.82         8.96 o                         
   4  16   7         56.59         51.27        12.10 o                         
   5  16   7          1.44        -16.15        10.97 o                         
   6  16   7         66.87         29.25        14.93 o                         
   0  17   7        300.96        307.01        22.54 o                         
   1  17   7        203.30        223.44        15.67 o                         
   2  17   7         31.10         23.03         8.65 o                         
   3  17   7        309.51        369.25        25.71 o                         
   4  17   7        237.05        247.76        21.86 o                         
   5  17   7         49.64         77.89        14.26 o                         
   1  18   7          6.11         -3.88         9.67 o                         
   2  18   7         31.34         18.32        11.64 o                         
   3  18   7         24.24         13.76        12.36 o                         
   4  18   7         32.73         41.69        13.65 o                         
   0  19   7         12.61         32.90        16.76 o                         
   1  19   7         40.46         48.06        12.78 o                         
   2  19   7         48.25         12.80        16.76 o                         
   0   0   8       4955.73       5509.25       190.11 o                         
   2   0   8        497.20        563.93        20.57 o                         
   4   0   8         71.22         61.54        14.32 o                         
   6   0   8        110.21         97.64        13.71 o                         
   8   0   8          5.22         12.59         8.33 o                         
  10   0   8         52.69         51.68        14.93 o                         
   1   1   8        922.71        976.77        21.48 o                         
   2   1   8       1079.63       1191.14        24.79 o                         
   3   1   8        657.18        683.48        56.82 o                         
   4   1   8        112.11        103.63        11.85 o                         
   5   1   8        658.92        677.24        20.57 o                         
   6   1   8        651.71        656.55        16.63 o                         
   7   1   8        274.75        270.45        12.38 o                         
   8   1   8        186.39        177.05        11.23 o                         
   9   1   8         93.28         96.89        11.79 o                         
  10   1   8         63.76         76.97         9.94 o                         
  11   1   8         80.60         77.76        11.28 o                         
   0   2   8        455.05        482.72        18.61 o                         
   1   2   8       3060.56       3449.08        63.63 o                         
   2   2   8        960.13       1017.71        22.03 o                         
   3   2   8       1044.54       1105.27        35.74 o                         
   4   2   8        241.79        252.05         9.95 o                         
   5   2   8        401.50        407.39        12.98 o                         
   6   2   8         56.03         45.97         6.03 o                         
   7   2   8        238.45        237.88        11.52 o                         
   8   2   8         55.93         51.54         8.71 o                         
   9   2   8         17.32         17.49         7.04 o                         
  10   2   8         31.39         28.37         8.72 o                         
  11   2   8         25.91         30.66         9.59 o                         
   1   3   8        368.37        376.50         9.16 o                         
   2   3   8        421.76        411.50        12.41 o                         
   3   3   8        118.50        114.54         5.78 o                         
   4   3   8        197.17        179.86         8.80 o                         
   5   3   8        212.55        236.04        12.16 o                         
   6   3   8         99.60        104.60         7.74 o                         
   7   3   8        477.09        516.19        15.75 o                         
   8   3   8        137.35        137.81        12.10 o                         
   9   3   8          4.52          0.15         9.73 o                         
  10   3   8         49.76         48.60         9.14 o                         
  11   3   8          9.49         26.05         9.42 o                         
   0   4   8        333.81        316.79        30.16 o                         
   1   4   8         84.40         70.09         4.25 o                         
   2   4   8        339.62        345.53         8.83 o                         
   3   4   8         69.43         76.61         4.91 o                         
   4   4   8        293.56        312.20        11.03 o                         
   5   4   8        197.19        184.40         9.54 o                         
   6   4   8        267.45        289.03        12.28 o                         
   7   4   8        120.42        108.36         8.44 o                         
   8   4   8          8.45         -2.69         6.95 o                         
   9   4   8         70.87         63.85        10.21 o                         
  10   4   8          4.57          5.22         8.50 o                         
  11   4   8         18.66         10.08        17.82 o                         
   1   5   8         45.67         43.46         2.96 o                         
   2   5   8        123.40        111.38         4.55 o                         
   3   5   8         81.94         71.17         4.16 o                         
   4   5   8         41.00         42.29         4.67 o                         
   5   5   8        275.97        250.61         9.03 o                         
   6   5   8        477.62        498.68        15.08 o                         
   7   5   8         10.98          4.38         5.19 o                         
   8   5   8        183.49        197.60        21.00 o                         
   9   5   8        149.90        163.77        13.63 o                         
  10   5   8        190.22        221.75        19.11 o                         
   0   6   8        153.54        131.61        11.56 o                         
   1   6   8        336.06        341.23         7.14 o                         
   2   6   8         55.12         71.53         6.62 o                         
   3   6   8        314.36        301.27         8.80 o                         
   4   6   8        639.32        607.59        13.80 o                         
   5   6   8         47.00         31.55         5.57 o                         
   6   6   8        375.22        355.51        13.07 o                         
   7   6   8         40.46         41.20         6.58 o                         
   8   6   8         93.82         89.97         8.58 o                         
   9   6   8        233.43        215.50        15.47 o                         
  10   6   8          8.91         13.44         9.80 o                         
   1   7   8        177.47        184.54         8.23 o                         
   2   7   8        409.23        402.97        10.92 o                         
   3   7   8        699.00        661.64        16.22 o                         
   4   7   8        765.03        863.66        17.53 o                         
   5   7   8         50.06         49.78         6.72 o                         
   6   7   8        171.58        148.87         9.42 o                         
   7   7   8        101.28        102.03         8.71 o                         
   8   7   8         45.36         41.45         7.19 o                         
   9   7   8          7.86          6.21         8.79 o                         
  10   7   8        120.30        125.04        14.07 o                         
   0   8   8        355.07        349.71        12.00 o                         
   1   8   8        275.54        268.17        10.04 o                         
   2   8   8         53.31         52.61         5.44 o                         
   3   8   8         15.97         23.34         4.03 o                         
   4   8   8        235.25        202.20         9.48 o                         
   5   8   8         57.75         61.69         6.71 o                         
   6   8   8        252.38        235.19        11.91 o                         
   7   8   8         34.50         30.60         7.96 o                         
   8   8   8         49.57         40.87         7.69 o                         
   9   8   8         83.04         75.68        12.74 o                         
  10   8   8        125.17        169.00        15.73 o                         
   1   9   8        280.52        284.30         9.69 o                         
   2   9   8        273.77        297.59        10.32 o                         
   3   9   8        325.20        335.94        12.41 o                         
   4   9   8        223.00        223.09         9.60 o                         
   5   9   8        198.12        212.08        10.92 o                         
   6   9   8        214.48        186.42        11.13 o                         
   7   9   8          6.63         12.64         6.42 o                         
   8   9   8         37.32         34.62        10.10 o                         
   9   9   8        124.53        134.71        16.79 o                         
  10   9   8         20.06         33.60        11.96 o                         
   0  10   8        111.05        101.05        11.10 o                         
   1  10   8         82.20         88.10         7.73 o                         
   2  10   8        156.23        147.67         7.94 o                         
   3  10   8        228.79        211.48        10.44 o                         
   4  10   8        858.04        934.23        19.29 o                         
   5  10   8        543.10        530.93        16.35 o                         
   6  10   8         33.09         28.27         6.44 o                         
   7  10   8         95.96         91.08         8.82 o                         
   8  10   8          1.84         11.93         6.95 o                         
   9  10   8        178.72        228.57        17.07 o                         
   1  11   8         56.15         58.28         7.10 o                         
   2  11   8         49.57         42.98         6.60 o                         
   3  11   8        361.12        386.89        14.28 o                         
   4  11   8        201.49        202.94        13.37 o                         
   5  11   8        142.67        135.79        13.48 o                         
   6  11   8          0.60          8.04         7.01 o                         
   7  11   8          1.32         21.80         7.78 o                         
   8  11   8         20.86         25.17         9.53 o                         
   9  11   8         14.90         61.24        21.02 o                         
   0  12   8        260.48        239.63        17.31 o                         
   1  12   8         96.40         73.67         7.74 o                         
   2  12   8         32.17         20.91         6.08 o                         
   3  12   8         94.37         94.68        10.14 o                         
   4  12   8         14.49         35.76        14.01 o                         
   5  12   8         33.47         31.53         8.47 o                         
   6  12   8         75.58         83.62        10.21 o                         
   7  12   8          6.53         10.42         8.15 o                         
   8  12   8        118.34        110.83        14.83 o                         
   1  13   8        223.33        228.57        12.62 o                         
   2  13   8         27.64         16.38         6.31 o                         
   3  13   8        152.88        141.87        10.25 o                         
   4  13   8         49.25         49.48        11.73 o                         
   5  13   8          0.77         -7.49        15.84 o                         
   6  13   8         33.12         47.02        11.10 o                         
   7  13   8        118.56        120.42        18.58 o                         
   8  13   8         66.40         59.70        13.14 o                         
   0  14   8        411.01        425.30        47.53 o                         
   1  14   8         90.19         73.00         8.38 o                         
   2  14   8         28.47         20.45         6.50 o                         
   3  14   8          4.21          7.49         6.09 o                         
   4  14   8        162.20        170.49        14.24 o                         
   5  14   8         10.82         13.41        12.80 o                         
   6  14   8         19.74         14.93        12.80 o                         
   7  14   8         28.29         34.43        15.23 o                         
   1  15   8         10.62          0.83         8.42 o                         
   2  15   8        197.12        178.38        12.20 o                         
   3  15   8         95.31        100.60        12.59 o                         
   4  15   8         85.04        104.98        24.22 o                         
   5  15   8          5.21          4.57        11.88 o                         
   6  15   8         88.63         55.45        16.15 o                         
   7  15   8         18.61         65.81        18.28 o                         
   0  16   8        297.54        319.18        23.76 o                         
   1  16   8          9.76          3.65         7.92 o                         
   2  16   8         36.23         15.47         7.74 o                         
   3  16   8         16.12         17.59        10.90 o                         
   4  16   8        192.99        204.99        19.65 o                         
   5  16   8        223.82        266.27        23.00 o                         
   6  16   8         12.42          6.09        14.32 o                         
   1  17   8        131.39        137.91        12.75 o                         
   2  17   8         25.49         -7.06         8.14 o                         
   3  17   8         56.10         37.44        12.23 o                         
   4  17   8        175.00        198.54        19.51 o                         
   5  17   8         80.35         96.38        16.45 o                         
   0  18   8        366.98        467.97        39.61 o                         
   1  18   8         61.76         66.81        14.99 o                         
   2  18   8          9.90          3.84        11.62 o                         
   3  18   8         45.40         36.77        13.74 o                         
   4  18   8         27.09         47.53        24.07 o                         
   1  19   8         45.25         33.03        12.41 o                         
   2  19   8         60.83         71.90        19.19 o                         
   2   0   9       1273.19       1207.31        36.65 o                         
   4   0   9        155.88        178.23        22.24 o                         
   6   0   9        375.58        418.62        18.57 o                         
   8   0   9         11.57         20.18         9.12 o                         
  10   0   9         94.31        107.33        23.61 o                         
   0   1   9        811.35        949.51        31.08 o                         
   1   1   9        480.10        492.34        14.05 o                         
   2   1   9        103.73        121.39         7.61 o                         
   3   1   9        341.93        354.11        14.34 o                         
   4   1   9        238.15        238.19        38.84 o                         
   5   1   9        248.26        280.74        14.06 o                         
   6   1   9        116.04         95.90         6.65 o                         
   7   1   9         42.83         38.93         7.21 o                         
   8   1   9         27.04         19.79         9.27 o                         
   9   1   9         38.05         39.92         8.84 o                         
  10   1   9         83.46         91.61        10.31 o                         
  11   1   9         11.49         24.97        11.84 o                         
   1   2   9         38.52         33.12         5.69 o                         
   2   2   9        548.36        520.10        14.66 o                         
   3   2   9          1.47         -7.13         5.22 o                         
   4   2   9         60.54         65.24         7.89 o                         
   5   2   9        581.77        566.24        15.88 o                         
   6   2   9        125.90        116.95         8.36 o                         
   7   2   9        374.33        423.68        14.08 o                         
   8   2   9        128.25        125.62        11.55 o                         
   9   2   9         25.68         29.20         7.82 o                         
  10   2   9        104.59        114.03        11.35 o                         
  11   2   9          8.94          2.81         9.88 o                         
   0   3   9        118.07        109.35        10.65 o                         
   1   3   9        152.74        125.86         6.97 o                         
   2   3   9        410.88        389.52        12.05 o                         
   3   3   9         17.00          9.60         3.42 o                         
   4   3   9        357.03        360.37        12.02 o                         
   5   3   9        998.77        974.44        22.72 o                         
   6   3   9         40.05         33.93         5.93 o                         
   7   3   9         96.91         69.48         7.39 o                         
   8   3   9        104.97        113.00        11.20 o                         
   9   3   9         70.15         78.71        11.17 o                         
  10   3   9          3.45          6.63         7.70 o                         
  11   3   9         32.94         67.71        33.97 o                         
   1   4   9        697.55        673.54        13.62 o                         
   2   4   9        908.77        859.74        15.45 o                         
   3   4   9         43.24         36.39         4.14 o                         
   4   4   9        106.18         87.06         8.23 o                         
   5   4   9         75.00         62.44         8.58 o                         
   6   4   9        178.89        201.35        10.57 o                         
   7   4   9        160.75        145.86         9.62 o                         
   8   4   9         14.74         22.78         8.22 o                         
   9   4   9          1.37          0.33         8.45 o                         
  10   4   9        162.45        170.24        18.67 o                         
   0   5   9        330.22        304.96        16.66 o                         
   1   5   9        202.99        193.06         8.33 o                         
   2   5   9         20.93         23.82         3.43 o                         
   3   5   9        169.94        154.89         8.06 o                         
   4   5   9        443.46        413.54        13.11 o                         
   5   5   9        107.47         90.74         6.23 o                         
   6   5   9          8.19          9.19         5.09 o                         
   7   5   9        250.89        274.07        12.83 o                         
   8   5   9         59.02         57.29        10.76 o                         
   9   5   9         46.20         53.39        10.17 o                         
  10   5   9          5.01         22.54        10.67 o                         
   1   6   9         35.90         30.50         3.32 o                         
   2   6   9         14.57         11.68         3.11 o                         
   3   6   9       1228.54       1251.13        23.21 o                         
   4   6   9         50.14         41.70         4.85 o                         
   5   6   9        294.26        282.30        13.41 o                         
   6   6   9        211.72        182.44        12.18 o                         
   7   6   9        139.32        133.76         9.43 o                         
   8   6   9        108.19        124.32         9.79 o                         
   9   6   9         35.53         22.85        10.92 o                         
  10   6   9         47.92         82.49        13.99 o                         
   0   7   9        211.63        195.81        13.34 o                         
   1   7   9         30.12         36.58         4.71 o                         
   2   7   9         24.43         20.80         3.43 o                         
   3   7   9        383.50        409.79        14.19 o                         
   4   7   9        862.15        877.17        28.82 o                         
   5   7   9         57.80         51.54         6.36 o                         
   6   7   9         22.42         23.18         5.54 o                         
   7   7   9         41.90         37.27         6.72 o                         
   8   7   9        101.54        116.32         9.70 o                         
   9   7   9         55.86         62.96        10.88 o                         
  10   7   9         19.97         23.18        11.39 o                         
   1   8   9         21.31         24.72         4.28 o                         
   2   8   9        116.77        121.40         7.20 o                         
   3   8   9        410.02        391.69        16.93 o                         
   4   8   9         31.58         25.20         4.50 o                         
   5   8   9         81.32         65.29        10.20 o                         
   6   8   9         22.96          9.55         5.61 o                         
   7   8   9         38.23         32.95         6.71 o                         
   8   8   9         24.90         26.94         7.06 o                         
   9   8   9         12.52         19.07        11.32 o                         
  10   8   9         11.86         19.84        11.62 o                         
   0   9   9       1052.01       1046.00        42.35 o                         
   1   9   9        170.30        168.15         9.78 o                         
   2   9   9         69.85         69.00         5.88 o                         
   3   9   9         42.35         41.70         5.44 o                         
   4   9   9        746.17        764.55        19.46 o                         
   5   9   9        412.47        417.99        17.21 o                         
   6   9   9         14.65         19.35         6.81 o                         
   7   9   9         20.81         24.98         6.76 o                         
   8   9   9         26.14         22.78         7.63 o                         
   9   9   9        464.03        535.83        23.76 o                         
   1  10   9         14.35          7.58         6.07 o                         
   2  10   9        198.47        192.01        10.80 o                         
   3  10   9        149.70        124.90         7.79 o                         
   4  10   9        201.99        186.53        10.09 o                         
   5  10   9        276.73        305.49        16.60 o                         
   6  10   9          2.82          7.66         7.17 o                         
   7  10   9        136.05        170.18        13.30 o                         
   8  10   9        104.15        113.14        12.33 o                         
   9  10   9         31.19         61.87        14.97 o                         
   0  11   9         44.09         51.35        19.80 o                         
   1  11   9         15.59         16.59         5.75 o                         
   2  11   9        195.14        183.97        10.80 o                         
   3  11   9         62.68         54.10         7.24 o                         
   4  11   9         91.29         81.39        11.64 o                         
   5  11   9        244.55        249.94        15.30 o                         
   6  11   9         57.40         71.23         9.96 o                         
   7  11   9          1.31         15.09        15.33 o                         
   8  11   9          4.35         21.94         9.45 o                         
   9  11   9         75.38         59.41        22.85 o                         
   1  12   9         29.72         11.27         5.46 o                         
   2  12   9        297.70        261.10        13.25 o                         
   3  12   9        286.91        301.37        14.33 o                         
   4  12   9         27.47         11.96        13.56 o                         
   5  12   9         45.08         46.48        11.95 o                         
   6  12   9         67.11         65.49        10.01 o                         
   7  12   9         42.97         48.73        11.06 o                         
   8  12   9         23.17         16.50        11.44 o                         
   0  13   9         32.92         19.75         8.77 o                         
   1  13   9        195.79        187.01        11.81 o                         
   2  13   9         70.08         62.26         9.85 o                         
   3  13   9         25.30         15.73         6.64 o                         
   4  13   9         65.44         76.55        11.26 o                         
   5  13   9         91.53         93.36        14.27 o                         
   6  13   9         12.41          8.64        20.41 o                         
   7  13   9         34.04         42.04        14.93 o                         
   8  13   9         46.08         31.69        15.23 o                         
   1  14   9         41.04         30.76         7.32 o                         
   2  14   9         18.17          1.41         6.51 o                         
   3  14   9        177.96        177.19        15.26 o                         
   4  14   9        177.05        162.07        14.52 o                         
   5  14   9         43.72         52.33        12.22 o                         
   6  14   9         38.14         33.21        14.93 o                         
   7  14   9         30.91         74.64        17.06 o                         
   0  15   9        270.95        310.50        25.59 o                         
   1  15   9        202.38        197.92        12.98 o                         
   2  15   9        111.84        105.87        10.39 o                         
   3  15   9          9.60         11.19         9.21 o                         
   4  15   9        100.57         93.49        16.74 o                         
   5  15   9         72.61         72.14        13.45 o                         
   6  15   9         32.44         25.29        14.93 o                         
   1  16   9         61.72         45.01        14.64 o                         
   2  16   9         80.12         88.02        10.29 o                         
   3  16   9         24.99         37.45        12.88 o                         
   4  16   9         82.08         56.25        13.96 o                         
   5  16   9         54.30         55.65        13.03 o                         
   6  16   9          9.87         32.60        21.02 o                         
   0  17   9        228.52        231.43        20.82 o                         
   1  17   9         27.98         21.20         8.65 o                         
   2  17   9         18.05         20.27         9.43 o                         
   3  17   9          4.04         29.50        19.96 o                         
   4  17   9         67.66         70.84        24.37 o                         
   5  17   9         65.75         68.55        26.51 o                         
   1  18   9          8.93         20.79        17.25 o                         
   2  18   9         19.90          6.61        13.00 o                         
   3  18   9         13.25          6.61        13.10 o                         
   0  19   9        150.90        155.07        25.29 o                         
   1  19   9         99.32        100.04        16.45 o                         
   0   0  10        509.47        581.30        31.99 o                         
   2   0  10         71.83         70.63        10.20 o                         
   4   0  10        400.72        358.59        29.86 o                         
   6   0  10       1440.28       1481.65        44.68 o                         
   8   0  10         35.06         47.93        16.45 o                         
  10   0  10         25.72         45.09        12.75 o                         
   1   1  10          0.23          0.56         5.34 o                         
   2   1  10          2.57          0.38         5.06 o                         
   3   1  10         70.43         60.39         6.84 o                         
   4   1  10        285.57        289.85        19.71 o                         
   5   1  10        139.86        120.62        14.47 o                         
   6   1  10         24.00         20.25         8.94 o                         
   7   1  10        116.44        100.15         8.43 o                         
   8   1  10          9.31         15.96         6.17 o                         
   9   1  10         43.94         37.16         8.38 o                         
  10   1  10         60.26         56.11        11.07 o                         
   0   2  10        571.88        546.35        22.28 o                         
   1   2  10         33.65         34.05         6.28 o                         
   2   2  10         33.25         36.09         7.08 o                         
   3   2  10        209.12        197.58        14.03 o                         
   4   2  10        267.43        254.79        13.45 o                         
   5   2  10        504.54        519.27        16.84 o                         
   6   2  10         43.61         33.68         6.16 o                         
   7   2  10         18.02         11.62         6.07 o                         
   8   2  10        129.32        141.43        16.25 o                         
   9   2  10         34.87         34.92         8.23 o                         
  10   2  10          0.08          8.27         7.99 o                         
   1   3  10        144.88        131.40         8.42 o                         
   2   3  10        609.69        633.61        20.65 o                         
   3   3  10        402.82        381.21        10.76 o                         
   4   3  10         67.13         57.73         5.33 o                         
   5   3  10        814.77        813.39        20.09 o                         
   6   3  10          2.52          5.47         4.81 o                         
   7   3  10         43.10         53.37         7.08 o                         
   8   3  10         12.79          5.70         7.60 o                         
   9   3  10         10.69          8.23         8.47 o                         
  10   3  10        122.00        142.80        12.93 o                         
   0   4  10        375.44        359.19        18.20 o                         
   1   4  10         17.51         13.68         3.13 o                         
   2   4  10        262.25        266.04         8.86 o                         
   3   4  10          7.61          1.99         3.31 o                         
   4   4  10        442.95        424.28        20.58 o                         
   5   4  10          5.97          4.88         4.80 o                         
   6   4  10         14.24         10.82         7.21 o                         
   7   4  10        133.29        137.83         9.53 o                         
   8   4  10         25.12         44.73         9.08 o                         
   9   4  10          4.80         -5.28        14.27 o                         
  10   4  10         43.27         33.84         9.12 o                         
   1   5  10         54.07         55.66         7.44 o                         
   2   5  10        639.71        586.31        12.06 o                         
   3   5  10        881.53        852.30        18.23 o                         
   4   5  10         89.26         79.79         8.87 o                         
   5   5  10        315.50        323.37        12.90 o                         
   6   5  10        384.82        392.20        14.16 o                         
   7   5  10        101.12         97.71         8.43 o                         
   8   5  10        123.54        114.35         9.61 o                         
   9   5  10          1.18         21.45        11.23 o                         
  10   5  10        103.22        110.49        13.53 o                         
   0   6  10        291.13        277.33        15.03 o                         
   1   6  10        117.38        122.55         6.01 o                         
   2   6  10        131.58        140.79         7.62 o                         
   3   6  10        184.29        205.93         7.72 o                         
   4   6  10        414.40        418.71        17.97 o                         
   5   6  10         41.74         32.08         5.83 o                         
   6   6  10         38.45         51.30         6.83 o                         
   7   6  10         25.96         30.45         6.39 o                         
   8   6  10         34.93         22.71         6.64 o                         
   9   6  10         11.03          0.22        17.29 o                         
  10   6  10        129.71        218.81        17.11 o                         
   1   7  10        311.85        306.97        10.28 o                         
   2   7  10        326.79        315.49        14.24 o                         
   3   7  10        354.43        336.10        18.06 o                         
   4   7  10        103.49        103.28        10.69 o                         
   5   7  10        245.79        232.94        11.97 o                         
   6   7  10         22.86         16.07         5.49 o                         
   7   7  10         20.53         17.49         6.26 o                         
   8   7  10          0.12         -9.12         6.00 o                         
   9   7  10         43.99         54.76        11.14 o                         
  10   7  10         35.74         58.53        12.77 o                         
   0   8  10        945.28        914.92        30.97 o                         
   1   8  10        135.27        128.17         7.47 o                         
   2   8  10         15.15         15.89         4.72 o                         
   3   8  10         89.84         86.70         6.90 o                         
   4   8  10          3.97         -1.86         4.58 o                         
   5   8  10          6.48          5.53         6.17 o                         
   6   8  10         90.95        107.24        10.74 o                         
   7   8  10          9.96         12.65        11.67 o                         
   8   8  10        142.37        137.14        13.06 o                         
   9   8  10          7.70        -11.20        12.32 o                         
   1   9  10        348.71        333.83        14.21 o                         
   2   9  10         24.18         17.98         5.76 o                         
   3   9  10         49.76         54.51         5.94 o                         
   4   9  10         58.35         43.64         6.05 o                         
   5   9  10        297.60        336.01        17.35 o                         
   6   9  10         56.30         62.17         9.39 o                         
   7   9  10          9.41         14.50        16.83 o                         
   8   9  10         20.18         18.80        11.01 o                         
   9   9  10          3.42         15.16        13.74 o                         
   0  10  10       1012.27       1002.30        34.44 o                         
   1  10  10        120.13        121.58         9.18 o                         
   2  10  10         56.48         40.15         6.69 o                         
   3  10  10         48.90         34.28         6.70 o                         
   4  10  10         24.53         24.87         7.16 o                         
   5  10  10         77.48         59.30         9.07 o                         
   6  10  10         19.56         16.66         7.54 o                         
   7  10  10         38.86         50.41         9.09 o                         
   8  10  10         93.38        119.24        12.93 o                         
   9  10  10         57.89         74.18        17.52 o                         
   1  11  10         35.08         27.31         9.41 o                         
   2  11  10        506.57        537.22        17.19 o                         
   3  11  10         63.31         38.71         7.39 o                         
   4  11  10          1.95         -4.31         6.96 o                         
   5  11  10         88.87         87.15        10.89 o
[truncated: 97,768 more chars]
